# Supplementary material for: Regulation of Mitochondrial Energy Metabolism by Glutaredoxin 5 in the Apicomplexan Parasite Neospora caninum
Source: Microbiol Spectr. 2022 Dec 21;11(1):e03091-22. doi: 10.1128/spectrum.03091-22 (PMC9927405; doi:10.1128/spectrum.03091-22)
Supplement: Supplemental file 1 — Data Set S1. Download spectrum.03091-22-s0001.xlsx, XLSX file, 0.7 MB [file spectrum.03091-22-s0001.xlsx]

## Sheet: original data
Protein IDs$$Majority protein IDs	Ncgrx5_1	Ncgrx5_2	Ncgrx5_3	NC1_1	NC1_2	NC1_3
NCLIV_000010-t26_1-p1$$NCLIV_000010-t26_1-p1	5.02633	4.87965	6.57691	4.43423	4.49525	4.48157
NCLIV_000060-t26_1-p1$$NCLIV_000060-t26_1-p1	0.150571	0.0923958	0.145457	0.144788	0.145494	0.240643
NCLIV_000130-t26_1-p1$$NCLIV_000130-t26_1-p1	9.92629	11.8137	13.7554	12.3068	11.344	22.2913
NCLIV_000170-t26_1-p1$$NCLIV_000170-t26_1-p1	0.155119	0.154653	0.302865	0.069838	0.0752502	0.292698
NCLIV_000240-t26_1-p1$$NCLIV_000240-t26_1-p1	0.167021	1.03785	0.607728	0.208481	0.153125	0.698992
NCLIV_000260-t26_1-p1$$NCLIV_000260-t26_1-p1	0.110298	0.0815297	0.246806	0.156444	0.099535	0.246424
NCLIV_000280-t26_1-p1$$NCLIV_000280-t26_1-p1	1.99524	2.41081	3.84101	3.41796	2.21058	6.04151
NCLIV_000300-t26_1-p1$$NCLIV_000300-t26_1-p1	2.35021	3.4057	3.85047	4.06245	2.10619	3.03883
NCLIV_000330-t26_1-p1$$NCLIV_000330-t26_1-p1	0.0788669	0.106971	0.075211	0.0819255	0.183212	0.119896
NCLIV_000390-t26_1-p1$$NCLIV_000390-t26_1-p1	5.13865	3.83803	6.27871	4.78864	4.37918	10.2686
NCLIV_000430-t26_1-p1$$NCLIV_000430-t26_1-p1	1.24493	1.23108	1.2404	1.14572	1.23822	2.84806
NCLIV_000470-t26_1-p1$$NCLIV_000470-t26_1-p1	0.272328	0.431743	0.311594	0.144191	0.124354	0.286082
NCLIV_000510-t26_1-p1$$NCLIV_000510-t26_1-p1	0.697045	1.57219	1.90928	2.36534	2.50066	2.64532
NCLIV_000520-t26_1-p1$$NCLIV_000520-t26_1-p1	1.02513	3.04269	0.837153	1.0847	0.51194	1.18163
NCLIV_000530-t26_1-p1$$NCLIV_000530-t26_1-p1	0.289057	0.250105	0.21386	0.38042	0.24867	0.341359
NCLIV_000570-t26_1-p1$$NCLIV_000570-t26_1-p1	0.205689	0.193449	0.162419	0.107795	0.152959	0.153214
NCLIV_000590-t26_1-p1$$NCLIV_000590-t26_1-p1	0.416204	0.266603	0.222136	0.320481	0.235733	0.429939
NCLIV_000610-t26_1-p1$$NCLIV_000610-t26_1-p1	33.9944	15.0485	16.701	41.0463	27.9075	39.3084
NCLIV_000630-t26_1-p1$$NCLIV_000630-t26_1-p1	0.103761	0.162352	0.0994942	0.196146	0.0386658	0.141024
NCLIV_000670-t26_1-p1$$NCLIV_000670-t26_1-p1	0.339352	0.136297	0.316368	0.254772	0.346714	0.44514
NCLIV_000690-t26_1-p1$$NCLIV_000690-t26_1-p1	0.188769	0.174215	0.19705	0.228748	0.218788	0.400228
NCLIV_000710-t26_1-p1$$NCLIV_000710-t26_1-p1	2.66317	6.10226	3.82726	3.06169	4.05709	4.17596
NCLIV_000720-t26_1-p1$$NCLIV_000720-t26_1-p1	0.113754	0.0427084	0.183182	0.289006	0.151425	0.231049
NCLIV_000725-t26_1-p1$$NCLIV_000725-t26_1-p1	1.83256	1.88503	2.29633	3.69172	2.17838	2.42124
NCLIV_000740-t26_1-p1$$NCLIV_000740-t26_1-p1	0.565301	0.209166	0.460809	0.590532	0.214523	0.0965186
NCLIV_000830-t26_1-p1$$NCLIV_000830-t26_1-p1	0.158145	0.139688	0.146296	0.521852	0.146837	0.340123
NCLIV_000840-t26_1-p1$$NCLIV_000840-t26_1-p1	43.1583	42.8639	50.5623	55.4919	41.4837	53.7098
NCLIV_000860-t26_1-p1$$NCLIV_000860-t26_1-p1	0.0410449	0.105542	0.361791	0.621623	0.407257	0.42029
NCLIV_000890-t26_1-p1$$NCLIV_000890-t26_1-p1	0.102361	0.0629339	0.152923	0.164316	0.098166	0.168108
NCLIV_000920-t26_1-p1$$NCLIV_000920-t26_1-p1	0.0607197	0.0643721	0.0386353	0.141154	0.0576397	0.131341
NCLIV_000940-t26_1-p1$$NCLIV_000940-t26_1-p1	1.11998	4.65715	6.50038	3.76746	5.6079	5.36752
NCLIV_000960-t26_1-p1$$NCLIV_000960-t26_1-p1	0.416478	0.568342	0.640933	0.278501	0.461066	0.508073
NCLIV_001040-t26_1-p1$$NCLIV_001040-t26_1-p1	0.270343	0.432569	0.572889	0.368177	0.263421	0.28969
NCLIV_001050-t26_1-p1$$NCLIV_001050-t26_1-p1	0.107395	0.0819302	0.0981252	0.0426276	0.0825779	0.197377
NCLIV_001130-t26_1-p1$$NCLIV_001130-t26_1-p1	0.212676	0.27082	0.248168	0.192617	0.184869	0.211177
NCLIV_001180-t26_1-p1$$NCLIV_001180-t26_1-p1	0.134979	0.173271	0.344229	0.352831	0.13333	0.697881
NCLIV_001200-t26_1-p1$$NCLIV_001200-t26_1-p1	0.0621215	0.0722944	0.0576035	0.10634	0.0589967	0.104899
NCLIV_001250-t26_1-p1$$NCLIV_001250-t26_1-p1	0.228045	0.88032	0.989961	0.63478	0.85682	1
NCLIV_001260-t26_1-p1$$NCLIV_001260-t26_1-p1	0.228703	0.764654	0.195312	0.195124	0.184888	0.181262
NCLIV_001280-t26_1-p1$$NCLIV_001280-t26_1-p1	1	1.03819	1.06579	1.67894	0.886294	1.13303
NCLIV_001290-t26_1-p1$$NCLIV_001290-t26_1-p1	2.12325	2.28295	2.59141	1.94023	3.34983	3.50047
NCLIV_001300-t26_1-p1$$NCLIV_001300-t26_1-p1	19.9776	19.3799	24.0152	24.3736	20.7285	27.6063
NCLIV_001320-t26_1-p1$$NCLIV_001320-t26_1-p1	0.0792583	0.133723	0.171187	0.16544	0.172407	0.0980939
NCLIV_001360-t26_1-p1$$NCLIV_001360-t26_1-p1	1.2412	1.78533	1.06017	1.01106	1.08663	0.388776
NCLIV_001370-t26_1-p1$$NCLIV_001370-t26_1-p1	1.72034	1.73034	2.18063	3.56744	1.70308	4.09334
NCLIV_001380-t26_1-p1$$NCLIV_001380-t26_1-p1	0.692295	0.581971	0.455595	0.557558	0.601852	0.521487
NCLIV_001430-t26_1-p1$$NCLIV_001430-t26_1-p1	0.0698485	0.0965794	0.0589602	0.0630691	0.075631	0.103867
NCLIV_001450-t26_1-p1$$NCLIV_001450-t26_1-p1	0.689366	0.73473	0.811951	1.43979	1.55785	2.3791
NCLIV_001510-t26_1-p1$$NCLIV_001510-t26_1-p1	0.130003	0.0715393	0.0755917	0.391853	0.0664873	0.0708412
NCLIV_001520-t26_1-p1$$NCLIV_001520-t26_1-p1	3.19695	1.63185	5.19852	5.87283	4.45859	6.66005
NCLIV_001550-t26_1-p1$$NCLIV_001550-t26_1-p1	2.0616	4.29651	5.85172	3.21568	2.9338	2.37484
NCLIV_001570-t26_1-p1$$NCLIV_001570-t26_1-p1	2.41208	0.556703	2.32201	2.97919	0.943807	2.71834
NCLIV_001600-t26_1-p1$$NCLIV_001600-t26_1-p1	1.02028	0.880337	1.09964	1.05032	0.96951	1.3687
NCLIV_001620-t26_1-p1$$NCLIV_001620-t26_1-p1	1.57972	1.68133	1.92576	2.12924	2.15388	3.14186
NCLIV_001640-t26_1-p1$$NCLIV_001640-t26_1-p1	0.0935849	0.0832196	0.0664493	0.0645256	0.0919405	0.09487
NCLIV_001660-t26_1-p1$$NCLIV_001660-t26_1-p1	0.524451	0.21173	0.940114	0.89194	0.833378	1.46928
NCLIV_001770-t26_1-p1$$NCLIV_001770-t26_1-p1	4.25353	3.77174	5.69685	6.0056	3.64552	5.70723
NCLIV_001840-t26_1-p1$$NCLIV_001840-t26_1-p1	0.0691116	0.482482	0.12522	0.0823322	0.125259	0.0483239
NCLIV_001890-t26_1-p1$$NCLIV_001890-t26_1-p1	2.57552	2.11207	3.67304	3.47048	2.63611	3.53836
NCLIV_001950-t26_1-p1$$NCLIV_001950-t26_1-p1	0.0805183	0.0790246	0.089552	0.0725545	0.0895924	0.215454
NCLIV_001970-t26_1-p1$$NCLIV_001970-t26_1-p1	484.006	419.53	567.7	458.716	492.563	638.516
NCLIV_001980-t26_1-p1$$NCLIV_001980-t26_1-p1	0.0764196	0.136245	0.0657344	0.135067	0.0657722	0.180703
NCLIV_002020-t26_1-p1$$NCLIV_002020-t26_1-p1	1.04635	0.86362	1.46361	0.986882	0.711351	1.01812
NCLIV_002120-t26_1-p1$$NCLIV_002120-t26_1-p1	1.25995	1.80659	3.18417	4.09136	3.58805	4.11618
NCLIV_002130-t26_1-p1$$NCLIV_002130-t26_1-p1	0.13248	0.0613644	0.0768176	0.0972198	0.076857	0.108814
NCLIV_002140-t26_1-p1$$NCLIV_002140-t26_1-p1	0.0591904	0.0782639	0.18622	0.0717888	0.0728702	0.491131
NCLIV_002190-t26_1-p1$$NCLIV_002190-t26_1-p1	0.646476	0.0452507	0.375475	0.23985	0.127693	0.129206
NCLIV_002210-t26_1-p1$$NCLIV_002210-t26_1-p1	0.834668	1.14761	0.481835	0.485615	0.418589	0.255301
NCLIV_002380-t26_1-p1$$NCLIV_002380-t26_1-p1	0.499397	0.506705	0.425736	0.548778	0.487101	0.735767
NCLIV_002390-t26_1-p1$$NCLIV_002390-t26_1-p1	14.5773	11.8025	23.0735	18.4805	15.5471	23.1372
NCLIV_002470-t26_1-p1$$NCLIV_002470-t26_1-p1	0.733617	1.02679	1.68385	1.882	1.2406	1.12169
NCLIV_002480-t26_1-p1$$NCLIV_002480-t26_1-p1	0.0756766	0.020384	0.0728313	0.096623	0.0561599	0.50189
NCLIV_002520-t26_1-p1$$NCLIV_002520-t26_1-p1	18.9224	28.0603	26.9725	23.416	27.3765	35.3592
NCLIV_002590-t26_1-p1$$NCLIV_002590-t26_1-p1	7.90538	6.98919	10.1082	7.92023	6.2027	11.3429
NCLIV_002610-t26_1-p1$$NCLIV_002610-t26_1-p1	0.933711	0.76796	2.15975	1.90721	2.09527	2.80466
NCLIV_002640-t26_1-p1$$NCLIV_002640-t26_1-p1	0.581975	0.567363	0.623591	0.57309	0.110391	0.454277
NCLIV_002660-t26_1-p1$$NCLIV_002660-t26_1-p1	0.218424	0.0918303	0.28433	0.0836415	0.0721479	0.179404
NCLIV_002670-t26_1-p1$$NCLIV_002670-t26_1-p1	0.0435136	0.441476	0.32118	0.320746	0.260724	0.175276
NCLIV_002680-t26_1-p1$$NCLIV_002680-t26_1-p1	1.34124	2.14429	2.27947	2.13893	3.05956	4.35247
NCLIV_002770-t26_1-p1$$NCLIV_002770-t26_1-p1	0.203846	0.101383	0.15535	0.241309	0.361161	0.346463
NCLIV_002780-t26_1-p1$$NCLIV_002780-t26_1-p1	9.84752	8.61276	12.5301	11.1571	12.2796	18.9942
NCLIV_002850-t26_1-p1$$NCLIV_002850-t26_1-p1	0.139159	0.0476917	0.199385	0.269521	0.185638	0.234531
NCLIV_002880-t26_1-p1$$NCLIV_002880-t26_1-p1	0.0194445	0.196087	0.127654	0.18263	0.0410381	0.181671
NCLIV_002940-t26_1-p1$$NCLIV_002940-t26_1-p1	7.11799	8.34286	8.33833	11.7264	6.76168	6.94565
NCLIV_002990-t26_1-p1$$NCLIV_002990-t26_1-p1	0.0889378	0.0341393	0.0710002	0.0793825	0.0180517	0.12715
NCLIV_003000-t26_1-p1$$NCLIV_003000-t26_1-p1	0.131798	0.195132	0.217233	0.269004	0.20587	0.16439
NCLIV_003010-t26_1-p1$$NCLIV_003010-t26_1-p1	0.41876	0.0670428	0.455167	0.595015	0.42481	0.487083
NCLIV_003050-t26_1-p1$$NCLIV_003050-t26_1-p1	3.17786	3.82622	4.42845	2.99789	3.94424	6.49992
NCLIV_003060-t26_1-p1$$NCLIV_003060-t26_1-p1	0.0982872	0.0690348	0.0561241	0.137641	0.0850589	0.149866
NCLIV_003110-t26_1-p1$$NCLIV_003110-t26_1-p1	0.926088	1.31301	1.70863	1.02543	1.07865	0.911232
NCLIV_003120-t26_1-p1$$NCLIV_003120-t26_1-p1	1.15322	1.22654	1.76129	1.40902	1.38184	1.26819
NCLIV_003130-t26_1-p1$$NCLIV_003130-t26_1-p1	0.0458852	0.0618844	0.10771	0.0913042	0.0941844	0.148589
NCLIV_003160-t26_1-p1$$NCLIV_003160-t26_1-p1	0.259922	0.166817	0.562577	0.679572	0.424554	0.721731
NCLIV_003190-t26_1-p1$$NCLIV_003190-t26_1-p1	0.531351	1.06616	1.17321	0.573382	0.223604	0.958176
NCLIV_003220-t26_1-p1$$NCLIV_003220-t26_1-p1	1.65551	1.96211	2.22771	2.05841	2.40767	1.38902
NCLIV_003300-t26_1-p1$$NCLIV_003300-t26_1-p1	0.19137	0.168271	0.179125	0.0614801	0.0433198	0.0353435
NCLIV_003310-t26_1-p1$$NCLIV_003310-t26_1-p1	2.17953	3.36825	3.04668	2.15232	2.22093	2.79238
NCLIV_003340-t26_1-p1$$NCLIV_003340-t26_1-p1	0.0327356	0.180355	0.273059	0.196424	0.313184	0.692124
NCLIV_003420-t26_1-p1$$NCLIV_003420-t26_1-p1	0.0666682	0.450298	0.295329	0.232608	0.257285	0.28472
NCLIV_003440-t26_1-p1$$NCLIV_003440-t26_1-p1	199.557	130.957	157.659	196.185	155.946	179.143
NCLIV_003470-t26_1-p1$$NCLIV_003470-t26_1-p1	0.200566	0.358872	0.302619	0.567201	0.459736	0.635547
NCLIV_003490-t26_1-p1$$NCLIV_003490-t26_1-p1	0.103922	0.136066	0.129836	0.0786105	0.13088	0.0935078
NCLIV_003510-t26_1-p1$$NCLIV_003510-t26_1-p1	0.282486	0.507683	0.3083	0.397862	0.501795	0.852079
NCLIV_003520-t26_1-p1$$NCLIV_003520-t26_1-p1	0.537954	0.752357	0.535909	0.965633	0.428723	0.340966
NCLIV_003550-t26_1-p1$$NCLIV_003550-t26_1-p1	0.352142	0.698311	0.698419	0.572348	0.402679	0.495636
NCLIV_003570-t26_1-p1$$NCLIV_003570-t26_1-p1	1.50403	1.27261	1.66245	1.60691	1.34384	1.94809
NCLIV_003580-t26_1-p1$$NCLIV_003580-t26_1-p1	0.712117	0.653526	0.697044	0.727853	0.843218	0.849244
NCLIV_003620-t26_1-p1$$NCLIV_003620-t26_1-p1	0.713499	0.994349	1.23856	1.30727	1.07513	1.02347
NCLIV_003650-t26_1-p1$$NCLIV_003650-t26_1-p1	0.958217	1.17452	1.18628	1.22242	1.67791	1.39682
NCLIV_003680-t26_1-p1$$NCLIV_003680-t26_1-p1	7.83265	2.81143	5.50826	5.64005	4.38336	2.12138
NCLIV_003700-t26_1-p1$$NCLIV_003700-t26_1-p1	0.629955	0.172883	0.361869	0.187007	0.185786	0.134082
NCLIV_003750-t26_1-p1$$NCLIV_003750-t26_1-p1	0.468254	0.615033	0.361104	0.65782	0.47045	0.680261
NCLIV_003890-t26_1-p1$$NCLIV_003890-t26_1-p1	19.3929	18.135	20.5442	25.9852	22.7679	26.413
NCLIV_003960-t26_1-p1$$NCLIV_003960-t26_1-p1	0.059697	0.138743	0.0721091	0.0451923	0.030702	0.141375
NCLIV_003990-t26_1-p1$$NCLIV_003990-t26_1-p1	0.650095	0.318337	0.482678	0.485576	0.386512	0.384964
NCLIV_004050-t26_1-p1$$NCLIV_004050-t26_1-p1	0.178484	0.134673	0.302891	0.136193	0.442819	0.325063
NCLIV_004060-t26_1-p1$$NCLIV_004060-t26_1-p1	1.42022	1.07904	1.65856	1.38992	1.37804	1.45195
NCLIV_004090-t26_1-p1$$NCLIV_004090-t26_1-p1	0.682697	1.21553	1.29089	0.771663	0.93371	1.40225
NCLIV_004110-t26_1-p1$$NCLIV_004110-t26_1-p1	0.607249	1.31765	1.4963	1.80958	1.28078	1.48236
NCLIV_004140-t26_1-p1$$NCLIV_004140-t26_1-p1	1.73724	3.60997	3.56058	2.38298	3.1647	3.53804
NCLIV_004160-t26_1-p1$$NCLIV_004160-t26_1-p1	1.7934	0.39357	3.20531	1.83266	2.62415	9.96534
NCLIV_004170-t26_1-p1$$NCLIV_004170-t26_1-p1	0.134933	0.281835	0.0410068	0.0201893	0.0634022	0.0536262
NCLIV_004190-t26_1-p1$$NCLIV_004190-t26_1-p1	8.92313	8.85245	9.99468	11.1184	11.8237	15.6742
NCLIV_004200-t26_1-p1$$NCLIV_004200-t26_1-p1	0.14358	1.0792	1.13728	0.974467	0.966945	1.41493
NCLIV_004250-t26_1-p1$$NCLIV_004250-t26_1-p1	5.27841	0.566199	2.41449	2.1047	2.64694	3.194
NCLIV_004270-t26_1-p1$$NCLIV_004270-t26_1-p1	0.256083	0.519086	0.656575	0.686536	0.562718	0.721251
NCLIV_004280-t26_1-p1$$NCLIV_004280-t26_1-p1	0.130936	0.0726654	0.142236	0.4224	0.05665	0.489824
NCLIV_004300-t26_1-p1$$NCLIV_004300-t26_1-p1	9.05322	5.68375	13.2586	9.12366	10.2954	14.492
NCLIV_004390-t26_1-p1$$NCLIV_004390-t26_1-p1	1.37535	0.645801	0.561111	1.08135	0.903059	1.10759
NCLIV_004400-t26_1-p1$$NCLIV_004400-t26_1-p1	14.404	11.6438	15.5428	13.5769	14.2591	18.9666
NCLIV_004490-t26_1-p1$$NCLIV_004490-t26_1-p1	0.0702105	0.0806922	0.018032	0.994058	1.18066	0.238989
NCLIV_004510-t26_1-p1$$NCLIV_004510-t26_1-p1	0.722099	0.442167	0.766593	0.713979	0.510933	0.787366
NCLIV_004520-t26_1-p1$$NCLIV_004520-t26_1-p1	0.184913	0.0445407	0.0712453	0.531137	0.130104	0.345077
NCLIV_004530-t26_1-p1$$NCLIV_004530-t26_1-p1	1.04269	1.37039	1.18591	0.885905	0.726425	1.22015
NCLIV_004560-t26_1-p1$$NCLIV_004560-t26_1-p1	0.0780487	0.0266647	0.0850187	0.0720054	0.109366	0.117187
NCLIV_004570-t26_1-p1$$NCLIV_004570-t26_1-p1	0.53236	0.33055	0.585146	0.59861	0.691052	0.548409
NCLIV_004640-t26_1-p1$$NCLIV_004640-t26_1-p1	0.642318	0.545333	1.22578	0.939212	0.525665	1.14091
NCLIV_004680-t26_1-p1$$NCLIV_004680-t26_1-p1	0.442542	0.521954	0.463728	0.689202	0.455842	0.235728
NCLIV_004710-t26_1-p1$$NCLIV_004710-t26_1-p1	0.645203	0.977447	1.12583	1.49576	6.37453	2.00165
NCLIV_004730-t26_1-p1$$NCLIV_004730-t26_1-p1	0.042824	0.0573872	0.123834	0.131957	0.14982	0.474086
NCLIV_004750-t26_1-p1$$NCLIV_004750-t26_1-p1	0.5904	1.3755	1.57036	0.688273	0.975304	1.0894
NCLIV_004760-t26_1-p1$$NCLIV_004760-t26_1-p1	0.160473	0.354267	0.344086	0.322484	0.240682	0.326166
NCLIV_004780-t26_1-p1$$NCLIV_004780-t26_1-p1	8.3118	1.31815	3.0673	2.36706	3.11246	0.396298
NCLIV_004790-t26_1-p1$$NCLIV_004790-t26_1-p1	14.3985	11.7857	16.74	20.9728	17.0327	21.4509
NCLIV_004810-t26_1-p1$$NCLIV_004810-t26_1-p1	1.48483	2.15745	1.61109	1.8003	1.72264	1.69581
NCLIV_004860-t26_1-p1$$NCLIV_004860-t26_1-p1	0.247197	0.541656	0.246183	0.323571	0.423224	0.682546
NCLIV_004920-t26_1-p1$$NCLIV_004920-t26_1-p1	1.64915	1.45769	2.71775	1.84089	1.50978	2.83018
NCLIV_005010-t26_1-p1$$NCLIV_005010-t26_1-p1	17.991	23.9394	24.1267	22.5777	21.0771	30.1725
NCLIV_005040-t26_1-p1$$NCLIV_005040-t26_1-p1	0.0255047	0.0727132	0.294084	0.363787	0.14924	0.346156
NCLIV_005050-t26_1-p1$$NCLIV_005050-t26_1-p1	1.08887	2.1475	2.21902	2.79986	2.66917	4.05301
NCLIV_005150-t26_1-p1;NCLIV_049140-t26_1-p1$$NCLIV_005150-t26_1-p1;NCLIV_049140-t26_1-p1	39.7424	27.8326	43.2338	30.8238	24.8119	38.5491
NCLIV_005190-t26_1-p1$$NCLIV_005190-t26_1-p1	1.12053	0.933522	1.28177	0.903771	0.85815	1.10877
NCLIV_005200-t26_1-p1$$NCLIV_005200-t26_1-p1	0.275191	0.333198	0.427565	0.402703	0.349991	0.356608
NCLIV_005210-t26_1-p1$$NCLIV_005210-t26_1-p1	0.250598	0.571395	0.442157	0.554587	0.294662	0.641911
NCLIV_005280-t26_1-p1$$NCLIV_005280-t26_1-p1	1.29506	1.25932	2.37324	2.00562	1.73252	2.45321
NCLIV_005360-t26_1-p1$$NCLIV_005360-t26_1-p1	0.970711	1.57752	1.60901	1.36153	1.27736	1.69612
NCLIV_005400-t26_1-p1$$NCLIV_005400-t26_1-p1	0.138643	0.22988	0.357459	0.501015	0.131468	0.415194
NCLIV_005420-t26_1-p1$$NCLIV_005420-t26_1-p1	1.14499	1.81216	1.00102	1.22298	0.722758	0.984956
NCLIV_005440-t26_1-p1$$NCLIV_005440-t26_1-p1	0.184397	0.276656	0.373348	0.152614	0.0829483	0.171849
NCLIV_005490-t26_1-p1$$NCLIV_005490-t26_1-p1	0.166802	0.120378	0.168269	0.185349	0.192069	0.165336
NCLIV_005500-t26_1-p1$$NCLIV_005500-t26_1-p1	1.11285	0.17742	0.816608	0.87922	0.513507	1.2656
NCLIV_005550-t26_1-p1$$NCLIV_005550-t26_1-p1	2.06391	3.7213	3.79846	1.19676	2.55148	3.33105
NCLIV_005560-t26_1-p1$$NCLIV_005560-t26_1-p1	0.201147	0.118811	0.0891163	0.105535	0.126176	0.606215
NCLIV_005610-t26_1-p1$$NCLIV_005610-t26_1-p1	0.22177	0.578952	0.532706	0.62909	0.428714	0.908633
NCLIV_005620-t26_1-p1$$NCLIV_005620-t26_1-p1	7.5198	5.26492	10.3451	5.31933	4.15625	4.14776
NCLIV_005630-t26_1-p1$$NCLIV_005630-t26_1-p1	0.138918	0.307238	0.295407	0.202923	0.152365	0.850977
NCLIV_005670-t26_1-p1$$NCLIV_005670-t26_1-p1	0.0553166	0.135422	0.231436	0.16727	0.0668387	0.0549453
NCLIV_005700-t26_1-p1$$NCLIV_005700-t26_1-p1	0.0850365	0.0563352	0.0664202	0.0923906	0.0744543	0.0712156
NCLIV_005750-t26_1-p1$$NCLIV_005750-t26_1-p1	0.279031	0.204848	0.231708	0.313093	0.0403752	0.0721621
NCLIV_005770-t26_1-p1$$NCLIV_005770-t26_1-p1	1.54812	2.17179	2.29529	2.29942	1.87927	3.65974
NCLIV_005830-t26_1-p1$$NCLIV_005830-t26_1-p1	0.0702572	0.297876	0.217557	0.140451	0.135667	0.180072
NCLIV_005860-t26_1-p1$$NCLIV_005860-t26_1-p1	0.116905	0.058629	0.142236	0.125407	0.0238038	0.28253
NCLIV_005870-t26_1-p1$$NCLIV_005870-t26_1-p1	0.115368	0.0413031	0.0976354	0.102106	0.0779217	0.0973771
NCLIV_005890-t26_1-p1$$NCLIV_005890-t26_1-p1	1.68305	0.974512	1.37502	1.36339	0.872359	1.16352
NCLIV_005900-t26_1-p1$$NCLIV_005900-t26_1-p1	3.6897	3.36066	4.3335	6.666	5.30072	7.26914
NCLIV_005930-t26_1-p1$$NCLIV_005930-t26_1-p1	0.0542925	0.0346942	0.0941438	0.14565	0.0524151	0.0622498
NCLIV_005940-t26_1-p1$$NCLIV_005940-t26_1-p1	0.305401	0.900376	1.07179	0.560821	0.482086	0.570038
NCLIV_005980-t26_1-p1$$NCLIV_005980-t26_1-p1	0.35811	0.686335	0.769809	0.747868	0.38579	0.700315
NCLIV_006000-t26_1-p1$$NCLIV_006000-t26_1-p1	0.668557	0.374323	0.773415	1.66753	0.504274	1.41627
NCLIV_006040-t26_1-p1$$NCLIV_006040-t26_1-p1	0.0565259	0.144794	0.183172	0.242304	0.0523262	0.151355
NCLIV_006060-t26_1-p1$$NCLIV_006060-t26_1-p1	1.44666	1.29243	1.1685	0.855199	1.17629	2.11074
NCLIV_006070-t26_1-p1$$NCLIV_006070-t26_1-p1	2.07367	2.55284	6.29026	5.7	5.07067	10.8798
NCLIV_006090-t26_1-p1$$NCLIV_006090-t26_1-p1	0.471172	0.175615	0.506933	0.44341	0.370982	0.408743
NCLIV_006150-t26_1-p1$$NCLIV_006150-t26_1-p1	1.45708	0.283083	0.674877	1.27993	1.4338	0.904379
NCLIV_006160-t26_1-p1$$NCLIV_006160-t26_1-p1	0.039681	0.030332	0.0682724	0.0476563	0.104208	0.135468
NCLIV_006170-t26_1-p1$$NCLIV_006170-t26_1-p1	5.41103	3.53778	6.05653	4.50957	7.78628	12.2172
NCLIV_006180-t26_1-p1$$NCLIV_006180-t26_1-p1	14.8472	13.7522	16.1498	17.6581	19.8756	22.563
NCLIV_006190-t26_1-p1$$NCLIV_006190-t26_1-p1	0.0332731	0.16882	0.0432877	0.19885	0.066884	0.157057
NCLIV_006240-t26_1-p1$$NCLIV_006240-t26_1-p1	0.108336	0.0531916	0.185757	0.0934901	0.112405	0.120609
NCLIV_006400-t26_1-p1$$NCLIV_006400-t26_1-p1	7.58627	4.75887	3.75397	5.88901	3.98423	0.992596
NCLIV_006460-t26_1-p1$$NCLIV_006460-t26_1-p1	0.0290502	0.0550091	0.0306749	0.0339953	0.121695	0.12756
NCLIV_006470-t26_1-p1$$NCLIV_006470-t26_1-p1	5.09598	5.4174	9.13071	12.8237	8.94472	8.92722
NCLIV_006490-t26_1-p1$$NCLIV_006490-t26_1-p1	0.559696	0.249903	0.79138	0.665632	0.53712	1.44731
NCLIV_006510-t26_1-p1$$NCLIV_006510-t26_1-p1	4.08525	3.97736	5.34612	5.2997	4.2709	6.3854
NCLIV_006540-t26_1-p1$$NCLIV_006540-t26_1-p1	0.16451	0.20112	0.0721623	0.0786214	0.110899	0.0849967
NCLIV_006570-t26_1-p1$$NCLIV_006570-t26_1-p1	0.264441	0.690788	1.34895	0.195787	0.409555	1.17911
NCLIV_006620-t26_1-p1$$NCLIV_006620-t26_1-p1	0.21894	0.273907	0.212589	0.244771	0.298205	0.923125
NCLIV_006640-t26_1-p1$$NCLIV_006640-t26_1-p1	0.432242	1.85264	2.09801	2.08653	1.13022	3.16525
NCLIV_006650-t26_1-p1$$NCLIV_006650-t26_1-p1	0.0512331	0.0375272	0.490084	0.0692499	0.0514259	0.216745
NCLIV_006710-t26_1-p1$$NCLIV_006710-t26_1-p1	0.0530017	0.0973281	0.515429	0.89446	0.571324	0.334743
NCLIV_006720-t26_1-p1$$NCLIV_006720-t26_1-p1	2.20498	2.93018	3.58756	3.22285	3.18589	3.14099
NCLIV_006740-t26_1-p1$$NCLIV_006740-t26_1-p1	0.0360186	0.0316762	0.050452	0.0620065	0.0535836	0.106152
NCLIV_006750-t26_1-p1$$NCLIV_006750-t26_1-p1	0.102917	0.228076	0.519942	0.306036	0.0373562	0.174598
NCLIV_006780-t26_1-p1$$NCLIV_006780-t26_1-p1	13.2489	13.5302	15.0823	14.3661	17.2863	14.7944
NCLIV_006800-t26_1-p1$$NCLIV_006800-t26_1-p1	0.0943178	0.0611464	0.101208	0.140191	0.031216	0.424078
NCLIV_006850-t26_1-p1$$NCLIV_006850-t26_1-p1	0.360315	0.0443804	0.0633648	0.194766	0.446894	0.395865
NCLIV_006860-t26_1-p1$$NCLIV_006860-t26_1-p1	3.16623	2.72203	4.80823	4.60069	6.02042	8.69802
NCLIV_006890-t26_1-p1$$NCLIV_006890-t26_1-p1	0.0303508	0.081024	0.171291	0.504092	0.142382	0.422062
NCLIV_006980-t26_1-p1$$NCLIV_006980-t26_1-p1	0.171826	0.287705	0.393816	0.609911	0.707855	0.347708
NCLIV_007000-t26_1-p1$$NCLIV_007000-t26_1-p1	9.26581	4.96871	10.0519	9.63233	12.5285	11.0964
NCLIV_007105-t26_1-p1$$NCLIV_007105-t26_1-p1	1.03179	0.337162	1.29314	1.32583	1.20051	0.90178
NCLIV_007110-t26_1-p1$$NCLIV_007110-t26_1-p1	2.10099	0.903531	1.4701	2.10683	2.37994	3.98614
NCLIV_007120-t26_1-p1$$NCLIV_007120-t26_1-p1	1.72945	1.6403	1.91123	1.67708	1.4754	2.30072
NCLIV_007160-t26_1-p1$$NCLIV_007160-t26_1-p1	0.212238	0.10638	0.111216	0.0874431	0.185087	0.126166
NCLIV_007180-t26_1-p1$$NCLIV_007180-t26_1-p1	0.058978	0.0531628	0.0566141	0.236481	0.293028	0.322196
NCLIV_007220-t26_1-p1$$NCLIV_007220-t26_1-p1	0.399892	0.565693	0.634681	0.353043	0.328163	0.418951
NCLIV_007230-t26_1-p1$$NCLIV_007230-t26_1-p1	0.153704	0.503551	0.53006	0.506493	0.25929	0.5033
NCLIV_007260-t26_1-p1$$NCLIV_007260-t26_1-p1	10.6661	6.3379	11.7805	11.8874	10.1311	15.3387
NCLIV_007280-t26_1-p1$$NCLIV_007280-t26_1-p1	0.0426684	0.0994906	0.0740625	0.136037	0.027182	0.393864
NCLIV_007320-t26_1-p1$$NCLIV_007320-t26_1-p1	0.257629	0.0388202	0.130065	0.204648	0.112747	0.0615509
NCLIV_007330-t26_1-p1$$NCLIV_007330-t26_1-p1	4.71863	4.69561	4.18719	6.2718	4.95612	6.31545
NCLIV_007390-t26_1-p1$$NCLIV_007390-t26_1-p1	3.29074	3.18641	3.61104	2.41388	3.13934	2.99299
NCLIV_007450-t26_1-p1$$NCLIV_007450-t26_1-p1	0.811457	0.379401	0.126137	0.0729307	0.264153	0.266966
NCLIV_007500-t26_1-p1$$NCLIV_007500-t26_1-p1	0.0783728	0.0666799	0.140005	0.23912	0.159238	0.25627
NCLIV_007510-t26_1-p1$$NCLIV_007510-t26_1-p1	0.411707	0.355211	1.19548	0.870439	1.1401	1.18526
NCLIV_007520-t26_1-p1$$NCLIV_007520-t26_1-p1	0.0512051	0.106628	0.297314	0.132771	0.133691	0.260358
NCLIV_007580-t26_1-p1$$NCLIV_007580-t26_1-p1	1.02115	0.47867	1.23889	1.18503	1.30965	1.64965
NCLIV_007590-t26_1-p1$$NCLIV_007590-t26_1-p1	0.0372723	0.0826151	0.0662464	0.117333	0.0484731	0.0935649
NCLIV_007620-t26_1-p1$$NCLIV_007620-t26_1-p1	0.0643714	0.0697108	0.202796	0.445094	0.212434	0.359349
NCLIV_007730-t26_1-p1$$NCLIV_007730-t26_1-p1	3.67522	4.91153	6.07118	4.11192	3.29426	8.112
NCLIV_007770-t26_1-p1$$NCLIV_007770-t26_1-p1	2.71275	2.50224	3.55358	2.35194	3.91755	3.55183
NCLIV_007800-t26_1-p1$$NCLIV_007800-t26_1-p1	3.88989	3.63679	4.62171	4.23368	4.77907	6.70219
NCLIV_007850-t26_1-p1$$NCLIV_007850-t26_1-p1	0.964963	1.56755	1.40395	0.962861	0.89621	0.841604
NCLIV_007860-t26_1-p1$$NCLIV_007860-t26_1-p1	4.59654	3.78894	5.89751	3.20481	4.5341	9.55419
NCLIV_007880-t26_1-p1$$NCLIV_007880-t26_1-p1	0.660505	0.77938	0.818099	0.477153	0.964951	1.08751
NCLIV_007900-t26_1-p1$$NCLIV_007900-t26_1-p1	0.486398	0.751699	1.27822	0.720995	0.649392	0.0724215
NCLIV_008030-t26_1-p1$$NCLIV_008030-t26_1-p1	0.373807	0.0778756	0.722389	1.00078	0.791831	1.14186
NCLIV_008080-t26_1-p1$$NCLIV_008080-t26_1-p1	0.4251	0.465327	0.84753	0.419203	0.439229	0.433822
NCLIV_008100-t26_1-p1$$NCLIV_008100-t26_1-p1	1.00159	1.04359	1.08278	0.754606	0.885714	0.897763
NCLIV_008120-t26_1-p1$$NCLIV_008120-t26_1-p1	0.241724	0.11809	0.0668007	0.423435	0.145783	0.206774
NCLIV_008170-t26_1-p1$$NCLIV_008170-t26_1-p1	4.31156	5.76793	7.25424	5.69058	6.03324	9.03907
NCLIV_008230-t26_1-p1$$NCLIV_008230-t26_1-p1	0.197791	0.647724	0.510772	0.41033	0.378904	0.461736
NCLIV_008650-t26_1-p1$$NCLIV_008650-t26_1-p1	0.718512	1.70707	2.75731	0.783667	0.995536	1.20361
NCLIV_008660-t26_1-p1$$NCLIV_008660-t26_1-p1	0.158224	0.112127	0.232785	0.948404	0.0501797	0.836169
NCLIV_008680-t26_1-p1$$NCLIV_008680-t26_1-p1	0.111055	0.0825903	0.0681466	0.535368	0.501092	0.495786
NCLIV_008730-t26_1-p1$$NCLIV_008730-t26_1-p1	3.28415	3.94059	4.27371	5.22277	3.96581	5.98543
NCLIV_008780-t26_1-p1$$NCLIV_008780-t26_1-p1	0.0799275	0.111189	0.0744152	0.110939	0.0338442	0.0944786
NCLIV_008790-t26_1-p1$$NCLIV_008790-t26_1-p1	0.22573	0.265962	0.255237	0.205974	0.153467	0.659554
NCLIV_008810-t26_1-p1$$NCLIV_008810-t26_1-p1	0.585924	0.52494	0.778124	1.13728	0.75417	1.0074
NCLIV_008850-t26_1-p1$$NCLIV_008850-t26_1-p1	82.6452	32.1222	64.6134	62.8918	55.1377	4.1072
NCLIV_008900-t26_1-p1$$NCLIV_008900-t26_1-p1	0.0673276	0.213299	0.0403441	0.0810753	0.41118	0.780285
NCLIV_008920-t26_1-p1$$NCLIV_008920-t26_1-p1	0.170872	0.0501681	0.234899	0.356346	0.150864	0.40916
NCLIV_008960-t26_1-p1$$NCLIV_008960-t26_1-p1	0.670959	1.40437	1.4544	1.53224	1.37956	1.44542
NCLIV_008990-t26_1-p1$$NCLIV_008990-t26_1-p1	5.48617	7.35658	9.30218	9.94005	9.35334	8.30104
NCLIV_009030-t26_1-p1$$NCLIV_009030-t26_1-p1	0.0752974	0.0569891	1.2648	1.11758	0.769415	2.00725
NCLIV_009130-t26_1-p1$$NCLIV_009130-t26_1-p1	2.90604	0.876373	1.15647	16.6925	33.0291	3.28458
NCLIV_009140-t26_1-p1$$NCLIV_009140-t26_1-p1	0.105538	0.049278	0.331038	0.1413	0.0903078	1.25173
NCLIV_009150-t26_1-p1$$NCLIV_009150-t26_1-p1	0.0482925	0.0570745	0.382739	0.539069	0.582732	0.957152
NCLIV_009170-t26_1-p1$$NCLIV_009170-t26_1-p1	2.22933	1.34202	2.42785	2.27382	1.4128	3.17943
NCLIV_009210-t26_1-p1$$NCLIV_009210-t26_1-p1	0.348029	0.792959	0.776827	2.84549	1.07399	3.04064
NCLIV_009300-t26_1-p1$$NCLIV_009300-t26_1-p1	3.04557	2.74986	3.5624	3.40536	3.03543	4.65147
NCLIV_009310-t26_1-p1$$NCLIV_009310-t26_1-p1	0.0549291	0.282071	0.217907	0.0444759	0.321704	0.142462
NCLIV_009390-t26_1-p1$$NCLIV_009390-t26_1-p1	1.36987	1.70656	1.58333	1.04446	0.484403	1.29962
NCLIV_009420-t26_1-p1$$NCLIV_009420-t26_1-p1	0.0474271	0.0461289	0.0237804	0.174645	0.0284232	0.140934
NCLIV_009440-t26_1-p1$$NCLIV_009440-t26_1-p1	1.06322	0.405647	0.942358	0.783906	0.912747	0.487705
NCLIV_009450-t26_1-p1$$NCLIV_009450-t26_1-p1	7.51377	6.48415	10.1717	6.76217	8.94985	8.87445
NCLIV_009510-t26_1-p1$$NCLIV_009510-t26_1-p1	0.813069	0.53921	0.791704	0.614898	0.484033	0.163681
NCLIV_009530-t26_1-p1$$NCLIV_009530-t26_1-p1	0.0550122	0.0300484	0.0523802	0.026484	0.0559545	0.0685032
NCLIV_009590-t26_1-p1$$NCLIV_009590-t26_1-p1	0.472423	0.281902	0.878465	0.476981	0.746125	0.667415
NCLIV_009610-t26_1-p1$$NCLIV_009610-t26_1-p1	0.0443667	0.0734361	0.066846	0.0574552	0.0402256	0.0860428
NCLIV_009640-t26_1-p1$$NCLIV_009640-t26_1-p1	0.42577	0.158963	1.20053	0.213322	0.523328	1.53064
NCLIV_009670-t26_1-p1$$NCLIV_009670-t26_1-p1	12.7476	8.33173	10.9201	13.3461	9.59726	9.93305
NCLIV_009700-t26_1-p1$$NCLIV_009700-t26_1-p1	2.64288	2.70735	2.75121	3.47433	2.51805	4.36098
NCLIV_009780-t26_1-p1$$NCLIV_009780-t26_1-p1	0.506461	0.381458	0.822574	0.626053	1.1003	0.956522
NCLIV_009790-t26_1-p1$$NCLIV_009790-t26_1-p1	0.35551	0.557782	0.358691	0.3512	0.574924	0.953607
NCLIV_009850-t26_1-p1$$NCLIV_009850-t26_1-p1	0.23467	0.195773	0.272034	0.267187	0.249972	0.225047
NCLIV_010010-t26_1-p1$$NCLIV_010010-t26_1-p1	1.36647	2.21834	3.09078	3.02455	3.52061	6.50457
NCLIV_010020-t26_1-p1$$NCLIV_010020-t26_1-p1	5.00461	6.8755	5.21473	6.06767	8.72008	7.88516
NCLIV_010030-t26_1-p1;NCLIV_010040-t26_1-p1$$NCLIV_010030-t26_1-p1;NCLIV_010040-t26_1-p1	0.0287758	0.0559543	0.10066	0.0729792	0.0747696	0.123057
NCLIV_010050-t26_1-p1;NCLIV_009980-t26_1-p1$$NCLIV_010050-t26_1-p1;NCLIV_009980-t26_1-p1	0.0709629	0.0314347	0.284045	0.121454	0.0484461	0.0821519
NCLIV_010090-t26_1-p1$$NCLIV_010090-t26_1-p1	0.0625491	0.227131	0.187374	0.209767	0.0560942	0.0742289
NCLIV_010150-t26_1-p1$$NCLIV_010150-t26_1-p1	0.600118	0.373311	1.56128	1.48475	1.03248	1.54419
NCLIV_010200-t26_1-p1$$NCLIV_010200-t26_1-p1	12.4888	11.7256	16.7581	12.0848	14.7597	23.5641
NCLIV_010230-t26_1-p1$$NCLIV_010230-t26_1-p1	0.97465	1.28091	1.22138	1.25616	1.12861	1.10192
NCLIV_010240-t26_1-p1$$NCLIV_010240-t26_1-p1	0.192317	0.0839619	0.167374	0.270131	0.239951	0.234688
NCLIV_010320-t26_1-p1$$NCLIV_010320-t26_1-p1	10.1766	9.23266	12.7338	9.20523	9.48689	11.1153
NCLIV_010330-t26_1-p1$$NCLIV_010330-t26_1-p1	0.0539217	0.104907	0.342568	0.159895	0.320754	0.593526
NCLIV_010350-t26_1-p1$$NCLIV_010350-t26_1-p1	1.04789	0.641904	0.359845	0.210722	0.0350456	0.0521894
NCLIV_010370-t26_1-p1$$NCLIV_010370-t26_1-p1	1.07583	1.24818	1.14646	1.37732	1.01558	1.01615
NCLIV_010380-t26_1-p1$$NCLIV_010380-t26_1-p1	0.348786	0.521077	1.48125	0.883544	0.409783	3.01008
NCLIV_010390-t26_1-p1$$NCLIV_010390-t26_1-p1	0.917433	0.621106	1.78827	0.755548	1.29056	1.87957
NCLIV_010410-t26_1-p1$$NCLIV_010410-t26_1-p1	0.24949	0.377731	0.391027	0.296155	0.061176	0.522432
NCLIV_010590-t26_1-p1$$NCLIV_010590-t26_1-p1	0.0301171	0.0441346	0.109126	0.119857	0.0762821	0.259704
NCLIV_010630-t26_1-p1$$NCLIV_010630-t26_1-p1	0.375694	0.510045	0.615536	0.787991	0.595308	0.702851
NCLIV_010650-t26_1-p1$$NCLIV_010650-t26_1-p1	0.0812438	0.0903075	0.207466	0.280835	0.0950798	0.2023
NCLIV_010720-t26_1-p1;NCLIV_010710-t26_1-p1$$NCLIV_010720-t26_1-p1	3.51232	4.14858	4.07564	3.10971	3.99877	3.71267
NCLIV_010730-t26_1-p1$$NCLIV_010730-t26_1-p1	9.07933	3.15048	7.6121	4.23488	7.47958	8.03245
NCLIV_010740-t26_1-p1$$NCLIV_010740-t26_1-p1	2.80248	4.18687	5.17491	4.54618	4.91822	9.04458
NCLIV_010840-t26_1-p1$$NCLIV_010840-t26_1-p1	0.0424297	0.241823	0.242305	0.245248	0.137623	0.267793
NCLIV_010850-t26_1-p1$$NCLIV_010850-t26_1-p1	0.361466	0.528566	1.21	0.390209	0.537063	0.728284
NCLIV_010860-t26_1-p1$$NCLIV_010860-t26_1-p1	0.456671	0.811447	1.00414	0.885241	1.82665	2.60019
NCLIV_010960-t26_1-p1$$NCLIV_010960-t26_1-p1	1.86821	2.27097	3.8078	1.96172	2.61446	4.75654
NCLIV_010970-t26_1-p1$$NCLIV_010970-t26_1-p1	0.066864	0.0692356	0.112365	0.0563911	0.0640417	0.0677943
NCLIV_010980-t26_1-p1$$NCLIV_010980-t26_1-p1	0.092178	0.0396556	0.0651699	0.0587117	0.0717793	0.037611
NCLIV_011040-t26_1-p1$$NCLIV_011040-t26_1-p1	0.683849	0.830137	0.554211	0.849747	0.65114	0.68305
NCLIV_011090-t26_1-p1$$NCLIV_011090-t26_1-p1	0.410039	0.159791	0.451185	0.518072	0.450636	0.793399
NCLIV_011110-t26_1-p1$$NCLIV_011110-t26_1-p1	1.07024	0.372231	1.37411	1.65944	0.93844	1.16517
NCLIV_011120-t26_1-p1$$NCLIV_011120-t26_1-p1	18.7852	14.6469	18.6868	18.4314	15.3467	19.7369
NCLIV_011140-t26_1-p1$$NCLIV_011140-t26_1-p1	3.79226	2.99428	3.82661	4.41991	2.87329	5.24464
NCLIV_011210-t26_1-p1$$NCLIV_011210-t26_1-p1	3.41315	3.6545	6.01243	3.6953	3.98689	7.43738
NCLIV_011250-t26_1-p1$$NCLIV_011250-t26_1-p1	0.0693515	0.181334	0.16906	0.445002	0.0456381	0.309633
NCLIV_011270-t26_1-p1$$NCLIV_011270-t26_1-p1	25.2485	31.2113	39.2804	41.5105	34.4367	52.9269
NCLIV_011320-t26_1-p1$$NCLIV_011320-t26_1-p1	5.13273	3.85878	5.97805	6.79798	7.00133	6.46652
NCLIV_011340-t26_1-p1$$NCLIV_011340-t26_1-p1	0.103312	0.0951419	0.343178	0.239903	0.0520407	0.366801
NCLIV_011380-t26_1-p1$$NCLIV_011380-t26_1-p1	1.79132	0.922069	1.71615	1.77364	1.24288	1.3661
NCLIV_011400-t26_1-p1$$NCLIV_011400-t26_1-p1	0.473344	0.301385	1.12295	1.22505	0.672825	1.41123
NCLIV_011410-t26_1-p1$$NCLIV_011410-t26_1-p1	173.877	162.93	195.779	255.501	190.264	203.859
NCLIV_011550-t26_1-p1$$NCLIV_011550-t26_1-p1	4.95546	6.24817	6.34499	8.47479	6.69339	6.94179
NCLIV_011560-t26_1-p1$$NCLIV_011560-t26_1-p1	0.111974	0.107793	0.0914848	0.0863608	0.132656	0.110381
NCLIV_011590-t26_1-p1$$NCLIV_011590-t26_1-p1	0.0363268	0.0717851	0.133533	0.0412107	0.0448044	0.1033
NCLIV_011690-t26_1-p1$$NCLIV_011690-t26_1-p1	2.6035	2.13839	2.34341	2.2014	2.64438	2.9911
NCLIV_011700-t26_1-p1$$NCLIV_011700-t26_1-p1	13.9137	9.651	11.8465	13.1616	11.667	12.3511
NCLIV_011730-t26_1-p1$$NCLIV_011730-t26_1-p1	9.58667	9.5621	14.5505	13.4097	9.75779	10.9412
NCLIV_011740-t26_1-p1$$NCLIV_011740-t26_1-p1	0.0789486	0.320665	0.769965	0.668099	0.906554	0.852394
NCLIV_011780-t26_1-p1$$NCLIV_011780-t26_1-p1	0.339648	0.474099	0.402778	1.87895	0.670935	0.903198
NCLIV_011790-t26_1-p1$$NCLIV_011790-t26_1-p1	0.115081	0.11535	0.110858	0.0345537	0.052121	0.240328
NCLIV_011820-t26_1-p1$$NCLIV_011820-t26_1-p1	0.593778	0.0378451	0.210125	2.96341	2.41945	5.34775
NCLIV_011830-t26_1-p1$$NCLIV_011830-t26_1-p1	0.911213	0.356004	0.650414	0.533657	0.396334	1.62043
NCLIV_011840-t26_1-p1$$NCLIV_011840-t26_1-p1	1.59891	0.803316	1.54909	1.88731	1.053	1.88445
NCLIV_011870-t26_1-p1$$NCLIV_011870-t26_1-p1	0.184935	0.178213	0.328703	0.117593	0.299212	0.421865
NCLIV_011880-t26_1-p1$$NCLIV_011880-t26_1-p1	0.0471502	0.239613	0.294499	0.271152	0.222008	0.261169
NCLIV_011900-t26_1-p1$$NCLIV_011900-t26_1-p1	0.535958	0.682945	0.664163	0.41789	0.849506	1.57947
NCLIV_011950-t26_1-p1$$NCLIV_011950-t26_1-p1	0.412014	0.0816133	0.0513913	0.0301669	0.201368	0.480616
NCLIV_011960-t26_1-p1$$NCLIV_011960-t26_1-p1	0.500516	0.363173	0.699119	0.90905	0.770821	1.1532
NCLIV_011980-t26_1-p1$$NCLIV_011980-t26_1-p1	21.2435	13.1348	19.3043	17.9606	16.3336	22.5228
NCLIV_012010-t26_1-p1$$NCLIV_012010-t26_1-p1	0.278822	0.315959	0.331271	0.52359	0.203267	0.295629
NCLIV_012030-t26_1-p1$$NCLIV_012030-t26_1-p1	0.319311	0.216521	0.0870579	0.170931	0.194614	0.126063
NCLIV_012050-t26_1-p1$$NCLIV_012050-t26_1-p1	0.0431704	1.87339	0.0535484	0.198109	0.217468	0.0159539
NCLIV_012090-t26_1-p1$$NCLIV_012090-t26_1-p1	0.0495795	0.31014	0.126033	0.161355	0.0418586	0.102836
NCLIV_012120-t26_1-p1$$NCLIV_012120-t26_1-p1	14.5609	16.5678	18.9112	10.8339	19.7388	22.2023
NCLIV_012130-t26_1-p1$$NCLIV_012130-t26_1-p1	1.86448	4.85232	4.27215	2.44678	4.84783	4.10452
NCLIV_012195-t26_1-p1$$NCLIV_012195-t26_1-p1	0.234198	0.683198	1.89553	0.835051	1.58036	2.78442
NCLIV_012230-t26_1-p1$$NCLIV_012230-t26_1-p1	4.57603	6.30771	5.45715	7.8945	7.46685	2.16202
NCLIV_012320-t26_1-p1$$NCLIV_012320-t26_1-p1	0.10293	0.218933	0.13461	0.19909	0.0269203	0.273188
NCLIV_012380-t26_1-p1$$NCLIV_012380-t26_1-p1	0.0562785	0.0489931	0.110993	0.296725	0.0675689	0.0805105
NCLIV_012400-t26_1-p1$$NCLIV_012400-t26_1-p1	2.6013	1.26616	1.78463	3.68615	3.53163	3.29978
NCLIV_012470-t26_1-p1$$NCLIV_012470-t26_1-p1	0.066998	0.0448973	0.0373263	0.290266	0.0510678	0.089551
NCLIV_012500-t26_1-p1$$NCLIV_012500-t26_1-p1	1.19523	1.27952	1.44844	1.07446	1.38773	0.989997
NCLIV_012510-t26_1-p1$$NCLIV_012510-t26_1-p1	10.7065	3.49493	7.9387	4.92367	6.10619	5.53135
NCLIV_012550-t26_1-p1$$NCLIV_012550-t26_1-p1	0.0375469	0.0514916	0.0311887	0.0532125	0.0282001	0.0397973
NCLIV_012600-t26_1-p1$$NCLIV_012600-t26_1-p1	2.8717	3.62465	3.96812	3.94732	1.81459	3.34846
NCLIV_012610-t26_1-p1$$NCLIV_012610-t26_1-p1	0.457592	0.779869	0.867141	0.528962	0.763051	1.08349
NCLIV_012660-t26_1-p1$$NCLIV_012660-t26_1-p1	0.256346	1.32063	0.543692	0.97391	0.909679	1.13067
NCLIV_012680-t26_1-p1$$NCLIV_012680-t26_1-p1	0.0999978	0.244657	0.31105	0.205245	0.23353	0.265997
NCLIV_012700-t26_1-p1$$NCLIV_012700-t26_1-p1	6.0217	6.50844	8.29604	11.254	8.99307	13.9532
NCLIV_012770-t26_1-p1$$NCLIV_012770-t26_1-p1	0.0813548	0.058375	0.0271567	0.0550501	0.0775631	0.108743
NCLIV_012830-t26_1-p1$$NCLIV_012830-t26_1-p1	0.26194	0.23236	0.453053	0.191689	0.125332	0.238871
NCLIV_012860-t26_1-p1$$NCLIV_012860-t26_1-p1	3.18269	2.29914	5.15403	4.73811	5.51263	5.79931
NCLIV_012890-t26_1-p1$$NCLIV_012890-t26_1-p1	2.42579	1.85534	1.25019	2.37409	1.55338	1.12799
NCLIV_012910-t26_1-p1$$NCLIV_012910-t26_1-p1	0.0314891	0.0693729	0.259699	0.661613	3.99687	0.543683
NCLIV_012920-t26_1-p1$$NCLIV_012920-t26_1-p1	26.0887	20.2874	33.4202	28.7984	29.7103	40.1969
NCLIV_012950-t26_1-p1$$NCLIV_012950-t26_1-p1	0.6936	1.0457	1.02554	1.24145	0.907732	1.75882
NCLIV_012970-t26_1-p1$$NCLIV_012970-t26_1-p1	0.710055	0.0391033	0.215676	0.834905	0.0572511	0.684349
NCLIV_013070-t26_1-p1$$NCLIV_013070-t26_1-p1	0.341118	0.811312	0.512614	0.49754	0.269358	0.422062
NCLIV_013120-t26_1-p1$$NCLIV_013120-t26_1-p1	0.132114	0.220856	0.159203	0.20868	0.0399961	0.330049
NCLIV_013150-t26_1-p1$$NCLIV_013150-t26_1-p1	4.39021	2.83505	3.48885	5.57373	4.32532	5.36263
NCLIV_013160-t26_1-p1$$NCLIV_013160-t26_1-p1	0.160284	0.103129	0.0484393	0.0374058	0.0635921	0.0542336
NCLIV_013170-t26_1-p1$$NCLIV_013170-t26_1-p1	0.114084	0.333401	0.549062	0.375751	0.42614	0.317462
NCLIV_013180-t26_1-p1$$NCLIV_013180-t26_1-p1	1.29528	0.583101	1.1123	0.360537	0.819396	0.865154
NCLIV_013210-t26_1-p1;NCLIV_013190-t26_1-p1$$NCLIV_013210-t26_1-p1	0.400935	0.35538	0.18919	0.481623	0.378676	0.416596
NCLIV_013260-t26_1-p1$$NCLIV_013260-t26_1-p1	1.77091	2.76774	2.72605	1.58808	2.47074	6.23921
NCLIV_013280-t26_1-p1$$NCLIV_013280-t26_1-p1	0.0599028	0.0935783	0.390365	0.0979814	0.0346771	0.0472676
NCLIV_013320-t26_1-p1$$NCLIV_013320-t26_1-p1	2.74281	2.78157	2.79064	5.32569	6.16774	6.60547
NCLIV_013360-t26_1-p1$$NCLIV_013360-t26_1-p1	0.355005	0.487661	0.359184	0.982505	0.41705	0.800646
NCLIV_013380-t26_1-p1$$NCLIV_013380-t26_1-p1	0.221957	2.27941	1.80124	1	1.0398	1.31049
NCLIV_013410-t26_1-p1$$NCLIV_013410-t26_1-p1	0.280961	0.349156	0.40069	0.205152	0.0821419	0.0909893
NCLIV_013460-t26_1-p1$$NCLIV_013460-t26_1-p1	0.818477	0.987011	1.02793	1.54975	1.74031	1.84452
NCLIV_013510-t26_1-p1$$NCLIV_013510-t26_1-p1	0.0392656	0.0840755	0.0501454	0.031518	0.0882194	0.0989603
NCLIV_013540-t26_1-p1$$NCLIV_013540-t26_1-p1	0.107553	0.146784	0.128689	0.187511	0.206478	0.229434
NCLIV_013610-t26_1-p1$$NCLIV_013610-t26_1-p1	0.526722	0.410742	0.595094	0.701312	0.513383	0.514942
NCLIV_013620-t26_1-p1$$NCLIV_013620-t26_1-p1	0.3804	0.466812	0.51587	0.894619	0.376083	0.625788
NCLIV_013640-t26_1-p1$$NCLIV_013640-t26_1-p1	0.0498695	0.0107402	0.257429	0.203746	0.011742	0.456057
NCLIV_013660-t26_1-p1$$NCLIV_013660-t26_1-p1	2.20388	3.58602	3.83128	3.72435	2.87652	4.9117
NCLIV_013700-t26_1-p1$$NCLIV_013700-t26_1-p1	0.442125	0.536376	0.438902	0.570398	0.473043	0.182037
NCLIV_013730-t26_1-p1$$NCLIV_013730-t26_1-p1	0.053886	0.165277	0.189346	0.0612594	0.178904	0.11877
NCLIV_013780-t26_1-p1$$NCLIV_013780-t26_1-p1	4.98289	4.99384	6.25822	4.24894	4.48623	6.19754
NCLIV_013790-t26_1-p1$$NCLIV_013790-t26_1-p1	0.116471	0.344365	0.113496	0.0443142	0.171229	0.213902
NCLIV_013800-t26_1-p1$$NCLIV_013800-t26_1-p1	0.279064	0.463421	0.153171	0.589882	0.214998	0.692171
NCLIV_013840-t26_1-p1$$NCLIV_013840-t26_1-p1	0.999616	1.80389	1.46646	1.13763	0.448651	1.77261
NCLIV_013860-t26_1-p1$$NCLIV_013860-t26_1-p1	6.34256	8.14837	2.52747	0.28744	0.256658	0.66966
NCLIV_013890-t26_1-p1$$NCLIV_013890-t26_1-p1	0.0720084	0.221092	0.124996	0.162774	0.066005	0.186019
NCLIV_013910-t26_1-p1$$NCLIV_013910-t26_1-p1	1.4291	1.03139	2.95368	1.94633	1.64561	2.64469
NCLIV_013950-t26_1-p1$$NCLIV_013950-t26_1-p1	0.30889	0.0328521	0.108382	0.314764	0.227622	0.422385
NCLIV_014020-t26_1-p1$$NCLIV_014020-t26_1-p1	0.556559	0.293524	0.481536	0.296274	0.204255	0.179056
NCLIV_014040-t26_1-p1$$NCLIV_014040-t26_1-p1	3.94452	3.15149	5.46065	7.45746	5.64115	7.31979
NCLIV_014050-t26_1-p1$$NCLIV_014050-t26_1-p1	0.83198	1.02269	1	1.60877	1.16356	1.50851
NCLIV_014060-t26_1-p1$$NCLIV_014060-t26_1-p1	15.8092	16.0839	15.033	21.5245	25.076	23.0088
NCLIV_014080-t26_1-p1$$NCLIV_014080-t26_1-p1	0.103658	0.135873	0.0338157	0.0814121	0.107574	0.0277791
NCLIV_014100-t26_1-p1$$NCLIV_014100-t26_1-p1	0.514436	0.565069	1.68217	1.84818	1.84014	1.98007
NCLIV_014150-t26_1-p1$$NCLIV_014150-t26_1-p1	0.0772463	0.164526	0.177737	0.0531834	0.0341394	1.5486
NCLIV_014160-t26_1-p1$$NCLIV_014160-t26_1-p1	0.0410281	0.0534774	0.0478605	0.0687889	0.023371	0.00576394
NCLIV_014180-t26_1-p1;NCLIV_001670-t26_1-p1$$NCLIV_014180-t26_1-p1;NCLIV_001670-t26_1-p1	95.1734	102.812	131.575	78.9981	103.98	183.404
NCLIV_014240-t26_1-p1$$NCLIV_014240-t26_1-p1	0.0911991	0.116021	0.0902674	0.209356	0.305196	0.248133
NCLIV_014290-t26_1-p1$$NCLIV_014290-t26_1-p1	0.0655629	0.117502	0.0283974	0.0387082	0.0753297	0.0592367
NCLIV_014330-t26_1-p1$$NCLIV_014330-t26_1-p1	10.5826	7.25621	10.32	11.9259	11.9282	13.6531
NCLIV_014350-t26_1-p1$$NCLIV_014350-t26_1-p1	0.152137	0.0620956	0.397966	0.386535	0.0445377	0.0526651
NCLIV_014360-t26_1-p1$$NCLIV_014360-t26_1-p1	0.214728	0.351163	0.699457	0.830793	0.807551	1.38981
NCLIV_014430-t26_1-p1$$NCLIV_014430-t26_1-p1	0.295123	0.31412	0.575587	0.85561	0.304711	0.87563
NCLIV_014450-t26_1-p1$$NCLIV_014450-t26_1-p1	0.903831	1.5995	1.56011	1.32449	1.15549	0.722543
NCLIV_014540-t26_1-p1$$NCLIV_014540-t26_1-p1	0.166868	0.0772026	0.335448	0.127881	0.419928	0.324362
NCLIV_014550-t26_1-p1$$NCLIV_014550-t26_1-p1	0.0692834	0.040875	0.344358	0.353906	0.0407081	0.125485
NCLIV_014630-t26_1-p1$$NCLIV_014630-t26_1-p1	0.0789355	0.110841	0.0863613	0.0899765	0.0468784	0.109751
NCLIV_014660-t26_1-p1$$NCLIV_014660-t26_1-p1	0.159318	0.0559176	0.0559187	0.0668634	0.0533445	0.125339
NCLIV_014690-t26_1-p1$$NCLIV_014690-t26_1-p1	0.0344328	0.217263	0.258843	0.475455	0.246163	0.653757
NCLIV_014710-t26_1-p1$$NCLIV_014710-t26_1-p1	0.0357177	0.189936	0.19482	0.286963	0.211094	0.23201
NCLIV_014750-t26_1-p1$$NCLIV_014750-t26_1-p1	0.103302	0.225056	0.253823	0.384253	0.063722	0.24147
NCLIV_014760-t26_1-p1$$NCLIV_014760-t26_1-p1	0.378425	0.416848	0.831822	0.887788	0.309726	0.555395
NCLIV_014770-t26_1-p1$$NCLIV_014770-t26_1-p1	0.393366	0.0951082	0.490421	0.512143	0.277004	0.82971
NCLIV_014940-t26_1-p1$$NCLIV_014940-t26_1-p1	0.0374052	0.119935	0.178749	0.428475	0.160819	0.197621
NCLIV_014950-t26_1-p1$$NCLIV_014950-t26_1-p1	0.374871	1.28496	0.904951	0.985542	1.1591	2.05301
NCLIV_014970-t26_1-p1$$NCLIV_014970-t26_1-p1	0.163952	0.0745073	0.0401945	0.0830277	0.0353089	0.119148
NCLIV_015000-t26_1-p1$$NCLIV_015000-t26_1-p1	0.478094	0.393418	0.533419	0.418527	0.668741	0.684058
NCLIV_015010-t26_1-p1$$NCLIV_015010-t26_1-p1	0.487034	2.39613	2.21332	1.3431	1.5	3.20046
NCLIV_015160-t26_1-p1$$NCLIV_015160-t26_1-p1	6.27685	4.73981	7.66865	4.07876	7.55528	14.9299
NCLIV_015180-t26_1-p1$$NCLIV_015180-t26_1-p1	0.447368	0.827219	1.51472	0.578926	0.836531	3.76181
NCLIV_015200-t26_1-p1$$NCLIV_015200-t26_1-p1	23.6096	33.5408	47.1289	32.6158	29.5194	43.2987
NCLIV_015210-t26_1-p1$$NCLIV_015210-t26_1-p1	1.96562	2.64376	2.98014	2.02194	3.11113	4.46842
NCLIV_015260-t26_1-p1$$NCLIV_015260-t26_1-p1	0.381201	0.284146	0.254835	0.300094	0.0958559	0.115958
NCLIV_015290-t26_1-p1$$NCLIV_015290-t26_1-p1	0.65365	0.769411	0.509021	0.24432	0.373034	0.381081
NCLIV_015380-t26_1-p1$$NCLIV_015380-t26_1-p1	4.57844	4.00891	4.55361	5.03628	3.62424	7.07609
NCLIV_015410-t26_1-p1$$NCLIV_015410-t26_1-p1	12.7948	9.68895	16.6025	14.4549	17.2882	22.7087
NCLIV_015430-t26_1-p1$$NCLIV_015430-t26_1-p1	1.454	1.07248	2.33446	2.03401	1.49858	1.91281
NCLIV_015440-t26_1-p1$$NCLIV_015440-t26_1-p1	6.70378	5.32075	8.55234	10.4254	9.33444	15.4151
NCLIV_015460-t26_1-p1$$NCLIV_015460-t26_1-p1	0.630614	2.98365	2.96445	1.53463	1.78078	2.62256
NCLIV_015480-t26_1-p1$$NCLIV_015480-t26_1-p1	0.771582	0.283218	0.75488	0.863303	0.664827	0.121531
NCLIV_015530-t26_1-p1$$NCLIV_015530-t26_1-p1	0.429916	0.748309	0.6986	0.230273	0.174421	0.146629
NCLIV_015550-t26_1-p1$$NCLIV_015550-t26_1-p1	0.799258	0.106865	0.440523	1.51181	1.65824	0.927221
NCLIV_015560-t26_1-p1$$NCLIV_015560-t26_1-p1	0.181984	0.0798709	0.233329	0.0712785	0.0776712	0.237468
NCLIV_0155-t26_1-p1$$NCLIV_0155-t26_1-p1	0.105479	0.112683	0.461237	0.40147	0.423585	0.712492
NCLIV_015620-t26_1-p1$$NCLIV_015620-t26_1-p1	9.50155	10.0523	11.0899	13.2877	10.6184	16.8959
NCLIV_015660-t26_1-p1$$NCLIV_015660-t26_1-p1	0.0536199	0.0941415	0.0747304	0.297216	0.0295105	0.156601
NCLIV_015680-t26_1-p1$$NCLIV_015680-t26_1-p1	0.0457703	0.0679017	0.177919	0.0699351	0.127334	0.0625934
NCLIV_015710-t26_1-p1$$NCLIV_015710-t26_1-p1	0.37509	0.156245	0.330506	0.269786	0.13561	0.070059
NCLIV_015790-t26_1-p1$$NCLIV_015790-t26_1-p1	0.146486	0.134649	0.187297	0.0782164	0.156146	0.0369768
NCLIV_015870-t26_1-p1$$NCLIV_015870-t26_1-p1	0.162353	0.0717154	0.0484123	0.249745	0.166451	0.390737
NCLIV_015880-t26_1-p1$$NCLIV_015880-t26_1-p1	7.93291	3.35476	6.45447	6.56467	7.01387	11.1728
NCLIV_015920-t26_1-p1$$NCLIV_015920-t26_1-p1	31.0403	34.17	34.5318	36.3416	31.3431	45.2221
NCLIV_015970-t26_1-p1$$NCLIV_015970-t26_1-p1	0.131631	0.0815998	0.138708	0.0501573	0.155069	0.190375
NCLIV_016040-t26_1-p1$$NCLIV_016040-t26_1-p1	0.158145	0.373767	0.343943	0.0570526	0.109641	0.0826402
NCLIV_016050-t26_1-p1$$NCLIV_016050-t26_1-p1	0.100246	0.163545	0.0350167	0.154272	0.0568492	0.254474
NCLIV_016110-t26_1-p1$$NCLIV_016110-t26_1-p1	4.27612	5.58457	5.60048	7.30505	6.04084	6.90548
NCLIV_016120-t26_1-p1$$NCLIV_016120-t26_1-p1	1.47945	2.4491	2.15624	2.29119	2.00969	4.12752
NCLIV_016150-t26_1-p1$$NCLIV_016150-t26_1-p1	3.03931	2.29003	3.51116	5.13217	5.38792	6.79316
NCLIV_016220-t26_1-p1$$NCLIV_016220-t26_1-p1	0.0433667	0.0479901	0.202083	0.176621	0.286731	0.395723
NCLIV_016240-t26_1-p1$$NCLIV_016240-t26_1-p1	0.3606	0.857936	0.539593	0.975913	0.765435	0.971802
NCLIV_016250-t26_1-p1$$NCLIV_016250-t26_1-p1	0.658794	0.304607	1.12351	1.31495	0.344006	0.545077
NCLIV_016310-t26_1-p1$$NCLIV_016310-t26_1-p1	0.150337	0.366311	0.375942	0.236547	0.166366	0.452725
NCLIV_016330-t26_1-p1$$NCLIV_016330-t26_1-p1	0.111801	0.0358911	0.0823093	0.157535	0.308549	0.0212965
NCLIV_016360-t26_1-p1$$NCLIV_016360-t26_1-p1	0.161365	0.0372169	0.369664	0.352022	0.254094	0.243258
NCLIV_016370-t26_1-p1$$NCLIV_016370-t26_1-p1	0.30855	0.253766	0.31022	0.264282	0.16572	0.261515
NCLIV_016380-t26_1-p1$$NCLIV_016380-t26_1-p1	0.277703	0.836884	1.34363	1.81157	0.64185	1.64737
NCLIV_016390-t26_1-p1$$NCLIV_016390-t26_1-p1	0.0574527	0.106503	0.200656	0.0492582	0.0369575	0.19655
NCLIV_016420-t26_1-p1$$NCLIV_016420-t26_1-p1	0.126094	0.538704	0.283759	0.558474	0.259508	0.362138
NCLIV_016450-t26_1-p1$$NCLIV_016450-t26_1-p1	10.067	6.31176	9.59778	7.93721	7.60629	9.24464
NCLIV_016520-t26_1-p1$$NCLIV_016520-t26_1-p1	0.515829	0.558271	0.663567	1.41843	1.41138	0.971566
NCLIV_016540-t26_1-p1$$NCLIV_016540-t26_1-p1	1.07423	1.71398	2.42837	1.28724	1.55728	2.14453
NCLIV_016700-t26_1-p1$$NCLIV_016700-t26_1-p1	0.245102	0.265101	0.611554	0.290717	0.284517	0.534822
NCLIV_016800-t26_1-p1$$NCLIV_016800-t26_1-p1	7.17711	8.8312	11.92	9.46998	6.40853	7.96865
NCLIV_016840-t26_1-p1$$NCLIV_016840-t26_1-p1	0.45995	0.541993	1.09227	0.872521	0.726643	1.53198
NCLIV_016850-t26_1-p1$$NCLIV_016850-t26_1-p1	1.60648	1.12928	2.40373	2.28271	2.61199	4.35428
NCLIV_016880-t26_1-p1$$NCLIV_016880-t26_1-p1	0.352471	0.753251	1.31575	1.23468	0.149335	1.35893
NCLIV_016890-t26_1-p1$$NCLIV_016890-t26_1-p1	0.259494	0.0840072	0.0878802	0.325985	0.155899	0.396156
NCLIV_016970-t26_1-p1$$NCLIV_016970-t26_1-p1	0.686185	1	1.63521	0.762246	0.709916	0.78179
NCLIV_016990-t26_1-p1$$NCLIV_016990-t26_1-p1	0.0954409	0.34698	0.0792028	0.0571389	0.372464	0.105277
NCLIV_017020-t26_1-p1$$NCLIV_017020-t26_1-p1	0.701652	0.640875	1.31497	1.45265	1.7728	1.91462
NCLIV_017040-t26_1-p1$$NCLIV_017040-t26_1-p1	2.24501	3.68774	4.23064	3.56771	3.26007	4.93455
NCLIV_017130-t26_1-p1$$NCLIV_017130-t26_1-p1	0.227858	0.0389572	0.216519	0.190548	0.199506	0.346534
NCLIV_017190-t26_1-p1$$NCLIV_017190-t26_1-p1	0.270551	0.168254	0.246832	0.0460786	0.103246	0.0485609
NCLIV_017200-t26_1-p1$$NCLIV_017200-t26_1-p1	0.490851	2.48402	1.24067	1.66939	0.892924	1.19975
NCLIV_017250-t26_1-p1$$NCLIV_017250-t26_1-p1	0.925111	0.838554	0.476543	0.918242	1.13839	0.0930766
NCLIV_017340-t26_1-p1$$NCLIV_017340-t26_1-p1	0.0954619	0.247204	0.237376	0.222235	0.200389	0.37663
NCLIV_017370-t26_1-p1$$NCLIV_017370-t26_1-p1	16.0396	14.521	19.2757	16.0041	14.7065	18.2105
NCLIV_017410-t26_1-p1$$NCLIV_017410-t26_1-p1	1.61657	0.567616	1.14586	1.60744	2.37984	1.87847
NCLIV_017420-t26_1-p1$$NCLIV_017420-t26_1-p1	0.386444	0.217246	0.312658	0.178704	0.0510334	0.167643
NCLIV_017430-t26_1-p1;NCLIV_017440-t26_1-p1$$NCLIV_017430-t26_1-p1;NCLIV_017440-t26_1-p1	0.102223	0.0556442	0.0611391	0.0298819	0.11198	0.0773629
NCLIV_017460-t26_1-p1$$NCLIV_017460-t26_1-p1	0.208936	0.165791	0.294473	0.442534	0.719187	0.756396
NCLIV_017470-t26_1-p1$$NCLIV_017470-t26_1-p1	2.47834	2.02723	1.85221	2.97216	1.97825	2.66438
NCLIV_017500-t26_1-p1$$NCLIV_017500-t26_1-p1	2.04822	3.25034	5.00629	2.68341	2.68873	8.30261
NCLIV_017510-t26_1-p1$$NCLIV_017510-t26_1-p1	2.06621	4.24591	4.61081	0.398989	5.74763	6.87563
NCLIV_0175-t26_1-p1$$NCLIV_0175-t26_1-p1	0.0606146	0.0475734	0.388952	0.263566	0.0685841	0.211547
NCLIV_0175-t26_2-p1$$NCLIV_0175-t26_2-p1	0.087286	0.166628	0.0762427	1.08738	2.2482	0.0626377
NCLIV_017650-t26_1-p1$$NCLIV_017650-t26_1-p1	0.105215	0.0509421	0.0975343	0.105371	0.114238	0.120581
NCLIV_017680-t26_1-p1$$NCLIV_017680-t26_1-p1	1.53233	0.427441	0.982749	1.33341	1.14067	1.82987
NCLIV_017730-t26_1-p1$$NCLIV_017730-t26_1-p1	0.101017	0.0556315	0.0640042	0.0737124	0.099434	0.0888626
NCLIV_017830-t26_1-p1$$NCLIV_017830-t26_1-p1	0.0779845	0.135381	0.0717406	0.0908665	0.184413	0.197133
NCLIV_017990-t26_1-p1$$NCLIV_017990-t26_1-p1	0.320857	0.462578	0.160227	0.879909	0.226178	0.597897
NCLIV_018020-t26_1-p1$$NCLIV_018020-t26_1-p1	0.483261	0.5718	0.4981	0.744433	0.24696	1.08593
NCLIV_018050-t26_1-p1$$NCLIV_018050-t26_1-p1	0.180448	0.0900359	0.313307	0.165612	0.264124	0.627536
NCLIV_018120-t26_1-p1$$NCLIV_018120-t26_1-p1	2.99796	2.55503	4.45971	3.00651	3.48376	7.98283
NCLIV_018150-t26_1-p1$$NCLIV_018150-t26_1-p1	0.198372	0.162352	0.235042	0.259109	0.221666	0.227442
NCLIV_018170-t26_1-p1$$NCLIV_018170-t26_1-p1	0.129429	0.110624	0.372816	0.195986	0.17481	0.318281
NCLIV_018190-t26_1-p1$$NCLIV_018190-t26_1-p1	0.0387358	0.0433042	0.105904	0.0593663	0.0917173	0.0712673
NCLIV_018220-t26_1-p1$$NCLIV_018220-t26_1-p1	0.172978	0.595314	0.594679	0.689573	0.465492	0.405167
NCLIV_018290-t26_1-p1$$NCLIV_018290-t26_1-p1	2.50126	4.12665	3.87317	4.05223	3.58435	3.27922
NCLIV_018300-t26_1-p1$$NCLIV_018300-t26_1-p1	0.869419	1.47307	7.69874	1.4955	1.03438	1.86177
NCLIV_018340-t26_1-p1$$NCLIV_018340-t26_1-p1	0.0751464	0.103382	0.0456052	0.0560059	0.073674	0.129049
NCLIV_018390-t26_1-p1$$NCLIV_018390-t26_1-p1	0.187216	0.282594	0.388692	0.230287	0.227147	0.424267
NCLIV_018400-t26_1-p1$$NCLIV_018400-t26_1-p1	4.42575	5.26019	6.70234	7.82089	5.68342	7.77198
NCLIV_018420-t26_1-p1$$NCLIV_018420-t26_1-p1	24.4247	21.146	32.1089	29.7004	34.4918	40.1875
NCLIV_018500-t26_1-p1$$NCLIV_018500-t26_1-p1	1.55843	2.03886	3.16264	2.32197	2.82637	3.87161
NCLIV_018510-t26_1-p1$$NCLIV_018510-t26_1-p1	1.01202	1.11686	1.26308	2.07672	1.33264	2.33782
NCLIV_018520-t26_1-p1$$NCLIV_018520-t26_1-p1	0.281696	0.619857	0.554808	0.804531	1.14001	1.36578
NCLIV_018530-t26_1-p1$$NCLIV_018530-t26_1-p1	1.92602	1.58147	1.63366	2.95903	1.58739	1.92612
NCLIV_018550-t26_1-p1$$NCLIV_018550-t26_1-p1	2.29536	2.81194	3.08222	3.05745	2.43038	3.97795
NCLIV_018560-t26_1-p1$$NCLIV_018560-t26_1-p1	10.3157	11.0522	13.5051	14.2069	11.2101	14.1131
NCLIV_018600-t26_1-p1$$NCLIV_018600-t26_1-p1	0.182192	0.33222	0.300115	0.255117	0.402308	0.107715
NCLIV_018620-t26_1-p1$$NCLIV_018620-t26_1-p1	0.544986	1.99922	1.80941	1.45332	1.17781	1.46172
NCLIV_018700-t26_1-p1$$NCLIV_018700-t26_1-p1	3.75793	3.34126	4.66698	1.99488	1.57105	2.29379
NCLIV_018710-t26_1-p1$$NCLIV_018710-t26_1-p1	4.23609	2.93153	4.49667	8.49999	5.17154	7.40674
NCLIV_018750-t26_1-p1$$NCLIV_018750-t26_1-p1	0.145982	0.0450995	0.0520059	0.204648	0.0872644	0.130104
NCLIV_018800-t26_1-p1$$NCLIV_018800-t26_1-p1	5.49121	5.86424	5.78803	6.45511	4.80509	8.69408
NCLIV_018830-t26_1-p1$$NCLIV_018830-t26_1-p1	4.47994	2.2536	3.50909	4.13009	3.2196	3.76339
NCLIV_018890-t26_1-p1$$NCLIV_018890-t26_1-p1	1.41188	2.29864	2.91568	1.80746	3.87234	4.79907
NCLIV_0188-t26_1-p1$$NCLIV_0188-t26_1-p1	0.122354	0.198151	0.426683	0.0707917	0.427546	0.388508
NCLIV_018930-t26_1-p1$$NCLIV_018930-t26_1-p1	0.0469325	0.305113	0.193652	0.215166	0.457133	0.197905
NCLIV_018950-t26_1-p1$$NCLIV_018950-t26_1-p1	0.94931	0.595584	1.70642	1.62721	1.57323	2.67368
NCLIV_019000-t26_1-p1$$NCLIV_019000-t26_1-p1	0.992058	1.18378	1.43391	0.497367	1.30557	1.43344
NCLIV_019020-t26_1-p1$$NCLIV_019020-t26_1-p1	0.740089	2.0193	2.07959	2.1047	1.8088	1.69242
NCLIV_019030-t26_1-p1$$NCLIV_019030-t26_1-p1	0.0607693	0.165624	0.0447717	0.0312752	0.0623307	0.125284
NCLIV_019040-t26_1-p1$$NCLIV_019040-t26_1-p1	0.575448	1.03814	1.89074	1.60665	1.70023	2.83388
NCLIV_019100-t26_1-p1$$NCLIV_019100-t26_1-p1	0.61168	0.322318	0.418071	0.506307	0.36325	0.60063
NCLIV_019110-t26_1-p1$$NCLIV_019110-t26_1-p1	45.6067	44.7228	47.5712	57.5955	41.4504	54.6668
NCLIV_019200-t26_1-p1$$NCLIV_019200-t26_1-p1	0.343696	0.937368	1.31613	2.27037	1.21296	1.95967
NCLIV_019240-t26_1-p1$$NCLIV_019240-t26_1-p1	0.0530752	0.650827	0.377901	0.569469	0.1053	1.25882
NCLIV_019450-t26_1-p1$$NCLIV_019450-t26_1-p1	0.777868	0.0595806	0.625809	0.433409	0.633017	0.918951
NCLIV_019480-t26_1-p1$$NCLIV_019480-t26_1-p1	2.70058	2.02048	1.25662	2.9012	3.52688	3.19723
NCLIV_019490-t26_1-p1$$NCLIV_019490-t26_1-p1	0.156779	0.0984754	0.236274	0.330349	0.199117	0.298937
NCLIV_019550-t26_1-p1$$NCLIV_019550-t26_1-p1	0.954367	2.31938	2.25236	1.01845	0.981478	2.16422
NCLIV_019580-t26_1-p1$$NCLIV_019580-t26_1-p1	0.314045	0.289139	1.08945	0.398883	0.492667	1.68478
NCLIV_019590-t26_1-p1$$NCLIV_019590-t26_1-p1	0.479597	0.583034	0.621204	0.784038	1.14751	1.42352
NCLIV_019600-t26_1-p1$$NCLIV_019600-t26_1-p1	0.792545	0.425012	0.884652	0.702996	0.597426	0.653537
NCLIV_019610-t26_1-p1$$NCLIV_019610-t26_1-p1	0.0897289	0.105401	0.0520862	0.252848	0.147037	0.106208
NCLIV_019660-t26_1-p1$$NCLIV_019660-t26_1-p1	0.169577	0.369145	0.951723	0.499609	0.716337	1.22519
NCLIV_019750-t26_1-p1$$NCLIV_019750-t26_1-p1	0.0791405	0.181603	0.356071	0.336543	0.353961	0.367509
NCLIV_019770-t26_1-p1$$NCLIV_019770-t26_1-p1	22.1287	21.7465	34.4436	22.892	30.7067	30.2647
NCLIV_019780-t26_1-p1$$NCLIV_019780-t26_1-p1	1.00247	2.06703	3.59197	2.64468	1.67563	4.05466
NCLIV_019810-t26_1-p1$$NCLIV_019810-t26_1-p1	0.0452854	0.0628261	0.287326	0.0843954	0.0659389	0.0476042
NCLIV_019830-t26_1-p1$$NCLIV_019830-t26_1-p1	0.216121	0.210971	0.44562	0.0440662	0.150883	0.547188
NCLIV_019850-t26_1-p1$$NCLIV_019850-t26_1-p1	0.106916	0.38048	0.041827	0.236547	0.101073	0.113516
NCLIV_019870-t26_1-p1$$NCLIV_019870-t26_1-p1	0.0842434	0.0901417	0.0268952	0.0789675	0.0753168	0.0496919
NCLIV_019890-t26_1-p1$$NCLIV_019890-t26_1-p1	0.325004	0.351905	0.0675308	0.730386	0.829569	0.501827
NCLIV_019930-t26_1-p1$$NCLIV_019930-t26_1-p1	0.865854	0.947995	1.23766	1.07239	1.08406	1.52402
NCLIV_019960-t26_1-p1$$NCLIV_019960-t26_1-p1	1.54198	2.16993	3.15901	2.80358	2.25674	3.24583
NCLIV_019970-t26_1-p1$$NCLIV_019970-t26_1-p1	7.599	4.96635	12.46	10.5158	10.0779	22.4457
NCLIV_019980-t26_1-p1$$NCLIV_019980-t26_1-p1	0.047385	0.104169	0.317794	0.268884	0.196134	0.0340945
NCLIV_020070-t26_1-p1$$NCLIV_020070-t26_1-p1	1.34497	1.6209	1.99658	1.87736	2.57542	2.85602
NCLIV_020120-t26_1-p1$$NCLIV_020120-t26_1-p1	0.0662294	0.0806265	0.0510333	0.0694534	0.214466	0.418589
NCLIV_020140-t26_1-p1$$NCLIV_020140-t26_1-p1	10.4378	12.6385	11.694	16.15	13.2513	12.1196
NCLIV_020160-t26_1-p1$$NCLIV_020160-t26_1-p1	0.0482576	0.040329	0.0281744	0.0957578	0.280186	0.0282649
NCLIV_020180-t26_1-p1$$NCLIV_020180-t26_1-p1	1.7594	2.10718	4.26294	2.78103	3.11664	4.83633
NCLIV_020220-t26_1-p1$$NCLIV_020220-t26_1-p1	57.4867	64.8179	68.8354	71.8435	84.7872	109.058
NCLIV_020250-t26_1-p1$$NCLIV_020250-t26_1-p1	3.32167	3.94228	5.92098	4.47893	3.61712	7.60696
NCLIV_020310-t26_1-p1$$NCLIV_020310-t26_1-p1	3.23435	4.79581	5.17556	3.80778	4.75703	4.62287
NCLIV_020340-t26_1-p1$$NCLIV_020340-t26_1-p1	1.8036	0.456337	2.92151	2.46071	0.818769	1.04521
NCLIV_020360-t26_1-p1$$NCLIV_020360-t26_1-p1	3.14298	3.37534	4.22338	4.22055	4.05946	6.704
NCLIV_020380-t26_1-p1$$NCLIV_020380-t26_1-p1	0.538854	1.09983	1.77607	2.35022	1.44244	2.21227
NCLIV_020430-t26_1-p1$$NCLIV_020430-t26_1-p1	0.2797	0.077721	0.295705	0.0720381	0.319918	0.48765
NCLIV_020440-t26_1-p1$$NCLIV_020440-t26_1-p1	0.30075	0.142997	0.120059	0.383152	0.108492	0.416391
NCLIV_020480-t26_1-p1$$NCLIV_020480-t26_1-p1	0.124679	0.367863	0.549957	0.11633	0.253334	0.49284
NCLIV_020530-t26_1-p1$$NCLIV_020530-t26_1-p1	0.0899051	0.0982879	0.11954	0.109469	0.182285	0.591761
NCLIV_020550-t26_1-p1$$NCLIV_020550-t26_1-p1	2.11733	2.62841	3.7314	3.27006	2.56611	4.16856
NCLIV_020570-t26_1-p1$$NCLIV_020570-t26_1-p1	0.352077	0.125932	0.3121	0.037726	0.154117	0.024462
NCLIV_020650-t26_1-p1$$NCLIV_020650-t26_1-p1	0.887705	0.336909	0.926197	0.505869	0.41477	1.08845
NCLIV_020720-t26_1-p1$$NCLIV_020720-t26_1-p1	5.41706	2.01592	5.54587	5.31893	7.45232	5.86137
NCLIV_020770-t26_1-p1$$NCLIV_020770-t26_1-p1	0.919967	0.284736	1.17461	1.1561	1.01263	2.64595
NCLIV_020810-t26_1-p1$$NCLIV_020810-t26_1-p1	1.40815	0.784255	0.854664	1.12944	0.523262	0.78698
NCLIV_020840-t26_1-p1$$NCLIV_020840-t26_1-p1	16.7877	17.0285	22.5858	19.5894	17.0517	29.1801
NCLIV_020920-t26_1-p1$$NCLIV_020920-t26_1-p1	0.290285	0.361571	0.310259	0.657422	0.685353	0.748472
NCLIV_020970-t26_1-p1$$NCLIV_020970-t26_1-p1	1.63489	1.51173	1.54351	2.36587	1.17031	2.11697
NCLIV_020990-t26_1-p1$$NCLIV_020990-t26_1-p1	0.795715	0.95535	0.926469	1.52149	0.749421	1.51528
NCLIV_021050-t26_1-p1$$NCLIV_021050-t26_1-p1	42.7777	32.527	41.5593	55.0913	46.3649	47.7544
NCLIV_021080-t26_1-p1$$NCLIV_021080-t26_1-p1	19.6518	34.9611	28.7819	18.06	31.6546	43.5783
NCLIV_021100-t26_1-p1$$NCLIV_021100-t26_1-p1	1.9812	0.830575	1.51757	1.26143	0.999145	1.09901
NCLIV_021110-t26_1-p1$$NCLIV_021110-t26_1-p1	0.472094	1.08925	0.910243	0.90657	1.00266	1.23377
NCLIV_021130-t26_1-p1$$NCLIV_021130-t26_1-p1	0.0857482	0.0358737	0.0775236	0.0820105	0.0581791	0.176709
NCLIV_0211-t26_1-p1$$NCLIV_0211-t26_1-p1	0.0591023	0.0487693	0.0399652	0.0489705	0.0804854	0.0738319
NCLIV_021260-t26_1-p1$$NCLIV_021260-t26_1-p1	0.222132	0.465445	0.305291	0.399334	0.110648	0.358601
NCLIV_021280-t26_1-p1$$NCLIV_021280-t26_1-p1	0.305599	0.0629848	0.418525	0.55224	0.45076	0.831679
NCLIV_021290-t26_1-p1$$NCLIV_021290-t26_1-p1	0.848698	2.18123	2.401	1.6597	1.33891	2.16344
NCLIV_021390-t26_1-p1$$NCLIV_021390-t26_1-p1	0.225829	0.0550846	0.930373	0.0448357	0.7784	0.23854
NCLIV_021410-t26_1-p1$$NCLIV_021410-t26_1-p1	0.0787119	0.100326	0.302411	0.591355	0.591176	0.514666
NCLIV_021440-t26_1-p1$$NCLIV_021440-t26_1-p1	0.140782	0.160964	0.0635547	0.245553	0.0323256	0.154963
NCLIV_021460-t26_1-p1$$NCLIV_021460-t26_1-p1	1.13523	1.44205	0.765503	0.556219	0.879246	0.204143
NCLIV_021510-t26_1-p1$$NCLIV_021510-t26_1-p1	0.281477	0.328644	0.178567	0.933813	0.300038	1.05159
NCLIV_021550-t26_1-p1$$NCLIV_021550-t26_1-p1	0.837893	1.81452	2.46728	2.30048	1.95954	4.03718
NCLIV_021570-t26_1-p1$$NCLIV_021570-t26_1-p1	0.545798	0.518749	1.04989	1.21409	1.13659	1.0571
NCLIV_021640-t26_1-p1$$NCLIV_021640-t26_1-p1	26.3531	13.3099	20.1525	14.638	31.306	37.1408
NCLIV_021720-t26_1-p1$$NCLIV_021720-t26_1-p1	0.594338	0.698446	1.74663	0.964254	0.919025	1.70195
NCLIV_021740-t26_1-p1$$NCLIV_021740-t26_1-p1	0.0388524	0.20672	0.0881791	0.274508	0.033556	0.0447536
NCLIV_021770-t26_1-p1$$NCLIV_021770-t26_1-p1	0.0321679	0.0926389	0.0659671	0.0514945	0.0990865	0.0464002
NCLIV_021850-t26_1-p1$$NCLIV_021850-t26_1-p1	0.0803478	0.0818097	0.0844975	0.0584547	0.0351731	0.0307545
NCLIV_021940-t26_1-p1$$NCLIV_021940-t26_1-p1	0.070602	0.0470745	0.107533	0.0695926	0.158688	0.0658751
NCLIV_021970-t26_1-p1$$NCLIV_021970-t26_1-p1	0.416709	0.0870304	0.656303	0.315547	0.0640416	0.593494
NCLIV_022000-t26_1-p1$$NCLIV_022000-t26_1-p1	1.13435	2.62251	2.12019	3.63774	3.67126	2.58932
NCLIV_022050-t26_1-p1$$NCLIV_022050-t26_1-p1	1.43141	2.05421	2.55133	2.28005	2.0606	1.90729
NCLIV_022080-t26_1-p1$$NCLIV_022080-t26_1-p1	1.73603	0.719414	2.70918	2.53803	2.43133	3.96322
NCLIV_0220-t26_1-p1$$NCLIV_0220-t26_1-p1	0.0881575	0.0492347	0.0341109	0.298423	0.184176	0.199535
NCLIV_022100-t26_1-p1$$NCLIV_022100-t26_1-p1	0.20194	0.068585	0.238505	0.25383	0.0507764	0.141068
NCLIV_022130-t26_1-p1$$NCLIV_022130-t26_1-p1	0.102089	0.0501322	0.0752905	0.0389935	0.0432092	0.0857056
NCLIV_022140-t26_1-p1$$NCLIV_022140-t26_1-p1	2.29536	5.05507	5.76884	4.4979	4.59432	6.36452
NCLIV_022220-t26_1-p1$$NCLIV_022220-t26_1-p1	4.62397	5.39969	5.56974	5.75412	5.75171	7.9655
NCLIV_022240-t26_1-p1$$NCLIV_022240-t26_1-p1	0.247384	0.092819	0.510642	0.382449	0.281725	0.577757
NCLIV_022250-t26_1-p1$$NCLIV_022250-t26_1-p1	0.0423187	0.207547	0.214768	0.21063	0.15711	0.352969
NCLIV_022270-t26_1-p1$$NCLIV_022270-t26_1-p1	1.87885	2.89661	2.14185	4.2943	2.11332	3.11807
NCLIV_022280-t26_1-p1$$NCLIV_022280-t26_1-p1	0.116836	0.0885693	0.115528	0.103884	0.126858	0.0256297
NCLIV_022310-t26_1-p1$$NCLIV_022310-t26_1-p1	0.110792	0.061274	0.0445051	0.0845108	0.152959	0.111051
NCLIV_022370-t26_1-p1$$NCLIV_022370-t26_1-p1	0.494153	0.646728	0.700831	0.48982	0.107361	0.814509
NCLIV_022380-t26_1-p1$$NCLIV_022380-t26_1-p1	0.116309	0.236645	0.213705	0.264322	0.185391	0.33294
NCLIV_022400-t26_1-p1$$NCLIV_022400-t26_1-p1	2.75861	4.2093	6.20543	2.37277	3.29996	9.22023
NCLIV_022430-t26_1-p1$$NCLIV_022430-t26_1-p1	4.20504	3.80868	4.72366	4.39921	7.47901	6.09743
NCLIV_022470-t26_1-p1$$NCLIV_022470-t26_1-p1	0.0349567	0.081371	0.0406769	0.0327004	0.396828	0.287854
NCLIV_022540-t26_1-p1$$NCLIV_022540-t26_1-p1	2.42053	2.77111	3.54514	4.42641	4.10439	6.22535
NCLIV_022550-t26_1-p1$$NCLIV_022550-t26_1-p1	0.886927	1.6625	1.33767	1.84513	1.5871	2.62665
NCLIV_022560-t26_1-p1$$NCLIV_022560-t26_1-p1	1.36548	0.969452	1.66543	1.16797	1.07874	2.06577
NCLIV_022900-t26_1-p1$$NCLIV_022900-t26_1-p1	0.751892	0.537844	1.00352	2.85796	2.26871	1.74827
NCLIV_022920-t26_1-p1$$NCLIV_022920-t26_1-p1	0.25583	0.0404492	0.159941	0.15333	0.096098	0.141982
NCLIV_022950-t26_1-p1$$NCLIV_022950-t26_1-p1	3.15427	6.27887	6.87368	4.16126	3.27061	6.87224
NCLIV_022970-t26_1-p1$$NCLIV_022970-t26_1-p1	0.198087	0.0335532	0.0468451	0.491584	0.0408969	0.05199
NCLIV_023040-t26_1-p1$$NCLIV_023040-t26_1-p1	0.0524142	0.736231	1.77115	0.772552	2.18361	3.77473
NCLIV_023090-t26_1-p1$$NCLIV_023090-t26_1-p1	3.93004	5.36376	4.36502	4.36831	1.82076	9.91493
NCLIV_0230-t26_1-p1$$NCLIV_0230-t26_1-p1	8.65207	8.61343	10.5976	10.4624	10.2261	14.4809
NCLIV_023100-t26_1-p1$$NCLIV_023100-t26_1-p1	0.193929	0.0830451	0.0418758	0.137261	0.222635	0.0368337
NCLIV_023110-t26_1-p1$$NCLIV_023110-t26_1-p1	0.42634	1.20336	0.844546	0.530089	0.776007	0.964477
NCLIV_023120-t26_1-p1$$NCLIV_023120-t26_1-p1	0.142384	0.0736299	0.0912396	0.183717	0.29071	0.51317
NCLIV_023130-t26_1-p1$$NCLIV_023130-t26_1-p1	0.161229	0.558052	0.219905	0.17235	0.0931782	0.117407
NCLIV_023230-t26_1-p1$$NCLIV_023230-t26_1-p1	0.0631603	0.0730664	0.101567	0.178823	0.0897663	0.0785751
NCLIV_023250-t26_1-p1$$NCLIV_023250-t26_1-p1	0.303449	0.531434	0.551189	0.960898	0.408207	1.13177
NCLIV_023280-t26_1-p1$$NCLIV_023280-t26_1-p1	0.146994	0.0910326	0.184054	0.166538	0.156135	0.0703688
NCLIV_023390-t26_1-p1$$NCLIV_023390-t26_1-p1	0.0458289	0.206807	0.0533094	0.118523	0.174373	0.0447276
NCLIV_023510-t26_1-p1$$NCLIV_023510-t26_1-p1	0.0440879	0.105264	0.0763441	0.0622203	0.0785866	0.0733483
NCLIV_023520-t26_1-p1$$NCLIV_023520-t26_1-p1	0.062262	0.0440203	0.135816	0.182364	0.0544795	0.0318954
NCLIV_023540-t26_1-p1$$NCLIV_023540-t26_1-p1	0.357803	0.623501	0.706603	0.691709	0.707019	0.660877
NCLIV_023550-t26_1-p1$$NCLIV_023550-t26_1-p1	1.70795	2.8811	2.43485	2.62531	1.8768	2.14879
NCLIV_023560-t26_1-p1$$NCLIV_023560-t26_1-p1	0.0476295	0.114144	0.0636845	0.040779	0.0914043	0.143455
NCLIV_023610-t26_1-p1$$NCLIV_023610-t26_1-p1	0.111298	0.246158	0.166777	0.111736	0.235496	0.575906
NCLIV_023620-t26_1-p1$$NCLIV_023620-t26_1-p1	0.233474	0.0364318	0.295666	0.0559688	0.0980315	0.0570665
NCLIV_023660-t26_1-p1$$NCLIV_023660-t26_1-p1	0.039095	0.0544054	0.110818	0.121003	0.166679	0.136098
NCLIV_023760-t26_1-p1$$NCLIV_023760-t26_1-p1	0.037863	0.0654377	0.505013	0.132101	0.057538	0.513051
NCLIV_023780-t26_1-p1$$NCLIV_023780-t26_1-p1	0.553147	0.117649	0.838502	0.205178	0.0962481	0.313918
NCLIV_023790-t26_1-p1$$NCLIV_023790-t26_1-p1	0.585003	0.156566	1.00994	0.970382	0.699259	1.40107
NCLIV_023830-t26_1-p1$$NCLIV_023830-t26_1-p1	0.0530081	0.151015	0.0352798	0.0747988	0.0546277	0.04885
NCLIV_023980-t26_1-p1$$NCLIV_023980-t26_1-p1	0.174788	0.0476338	0.18421	0.280039	0.234252	0.151323
NCLIV_023990-t26_1-p1$$NCLIV_023990-t26_1-p1	13.0603	14.0836	14.9617	11.04	7.48214	9.40532
NCLIV_024030-t26_1-p1$$NCLIV_024030-t26_1-p1	1.2141	2.50915	1.20145	1.32595	3.4356	2.96148
NCLIV_024040-t26_1-p1$$NCLIV_024040-t26_1-p1	0.0515162	0.123993	0.232694	0.58898	0.319909	0.722897
NCLIV_024060-t26_1-p1$$NCLIV_024060-t26_1-p1	0.409875	0.308014	0.510604	0.607643	0.448651	0.304757
NCLIV_024070-t26_1-p1$$NCLIV_024070-t26_1-p1	0.351846	0.34084	0.968053	0.632022	0.70928	0.938563
NCLIV_024090-t26_1-p1$$NCLIV_024090-t26_1-p1	3.94945	3.10932	3.81818	4.18195	3.76292	5.21148
NCLIV_0240-t26_1-p1$$NCLIV_0240-t26_1-p1	0.162861	0.0458419	0.0958152	0.166076	0.164846	0.071856
NCLIV_024110-t26_1-p1$$NCLIV_024110-t26_1-p1	4.12255	4.01751	3.20791	6.20774	6.10942	6.58822
NCLIV_024140-t26_1-p1$$NCLIV_024140-t26_1-p1	2.15792	1.57182	0.753492	2.47264	1.96182	2.20652
NCLIV_024220-t26_1-p1$$NCLIV_024220-t26_1-p1	0.0814506	0.378237	0.563251	0.239757	0.704132	0.95597
NCLIV_024230-t26_1-p1$$NCLIV_024230-t26_1-p1	0.102329	0.682658	0.465647	0.198506	0.448642	0.551733
NCLIV_024250-t26_1-p1$$NCLIV_024250-t26_1-p1	16.2557	10.4963	9.73527	10.2142	10.4141	11.8463
NCLIV_024290-t26_1-p1$$NCLIV_024290-t26_1-p1	0.408284	0.655584	0.290621	0.099297	0.0834485	0.0829553
NCLIV_024320-t26_1-p1$$NCLIV_024320-t26_1-p1	0.179647	0.0645163	0.234406	0.871155	0.996581	1.06774
NCLIV_024360-t26_1-p1$$NCLIV_024360-t26_1-p1	0.0680024	0.0494862	0.260931	0.162562	0.176045	0.358774
NCLIV_024380-t26_1-p1$$NCLIV_024380-t26_1-p1	0.236513	0.181232	0.542174	0.350656	0.440207	1.03269
NCLIV_024410-t26_1-p1$$NCLIV_024410-t26_1-p1	1.5829	1.97932	2.40697	0.403539	1.40198	1.58814
NCLIV_024420-t26_1-p1$$NCLIV_024420-t26_1-p1	8.64944	10.3993	14.5596	15.707	14.1033	16.5942
NCLIV_024440-t26_1-p1$$NCLIV_024440-t26_1-p1	0.969626	0.768871	1.3841	1.47016	0.793446	1.46282
NCLIV_024470-t26_1-p1$$NCLIV_024470-t26_1-p1	1.76181	1.05907	0.724062	1.09404	0.606497	0.484145
NCLIV_0245-t26_1-p1$$NCLIV_0245-t26_1-p1	0.99661	0.834826	0.825998	1.34694	1.2103	0.990076
NCLIV_024610-t26_1-p1$$NCLIV_024610-t26_1-p1	2.06149	2.30673	2.78908	0.905575	2.30177	3.15769
NCLIV_024630-t26_1-p1$$NCLIV_024630-t26_1-p1	10.1064	12.3842	11.5779	9.84309	10.7608	12.1251
NCLIV_024650-t26_1-p1$$NCLIV_024650-t26_1-p1	0.218512	0.233659	0.797722	0.15593	0.392002	0.569557
NCLIV_024730-t26_1-p1$$NCLIV_024730-t26_1-p1	0.0364888	0.114661	0.196661	0.11327	0.272958	0.166903
NCLIV_024740-t26_1-p1$$NCLIV_024740-t26_1-p1	1.20851	0.570889	1.61589	1.61408	1.83881	2.38445
NCLIV_024780-t26_1-p1$$NCLIV_024780-t26_1-p1	0.854665	0.529123	1.27302	0.882628	1.05528	0.450764
NCLIV_024820-t26_1-p1$$NCLIV_024820-t26_1-p1	100.942	101.791	139.149	137.267	97.6254	112.61
NCLIV_024830-t26_1-p1$$NCLIV_024830-t26_1-p1	1.07718	1.82346	2.19542	2.25154	1.89628	1.89737
NCLIV_024840-t26_1-p1$$NCLIV_024840-t26_1-p1	2.75696	3.54182	4.12779	5.60463	4.50665	6.46613
NCLIV_024860-t26_1-p1$$NCLIV_024860-t26_1-p1	2.50795	1.75582	4.86102	4.30491	4.14751	7.07333
NCLIV_024870-t26_1-p1$$NCLIV_024870-t26_1-p1	14.5466	18.8047	17.7478	11.1834	17.8932	28.3475
NCLIV_024880-t26_1-p1$$NCLIV_024880-t26_1-p1	4.37825	8.04379	12.8158	10.9481	13.371	22.0085
NCLIV_024990-t26_1-p1$$NCLIV_024990-t26_1-p1	0.294256	0.229982	0.358029	0.340429	0.330186	0.267958
NCLIV_025000-t26_1-p1$$NCLIV_025000-t26_1-p1	0.58905	0.977295	1.04026	1.23342	1.00598	1.4425
NCLIV_025010-t26_1-p1$$NCLIV_025010-t26_1-p1	0.546554	0.882496	0.739328	0.653151	0.672654	0.788831
NCLIV_025110-t26_1-p1$$NCLIV_025110-t26_1-p1	3.17961	1.95317	0.710806	0.536694	0.493028	0.187405
NCLIV_025130-t26_1-p1$$NCLIV_025130-t26_1-p1	1.34881	1.14303	1.26595	1.57932	1.14514	1.35688
NCLIV_025140-t26_1-p1$$NCLIV_025140-t26_1-p1	1.32818	1.75683	1.60551	1.34164	1.73775	1.35043
NCLIV_025160-t26_1-p1;REV__NCLIV_017250-t26_1-p1$$NCLIV_025160-t26_1-p1	8.19146	10.2996	11.7963	8.32398	9.64666	17.218
NCLIV_025190-t26_1-p1$$NCLIV_025190-t26_1-p1	13.3784	17.0808	17.0136	18.832	15.9622	24.5849
NCLIV_025220-t26_1-p1$$NCLIV_025220-t26_1-p1	0.215035	0.0406992	0.0776317	0.374809	0.94186	0.621668
NCLIV_025240-t26_1-p1$$NCLIV_025240-t26_1-p1	21.351	23.8517	29.2138	34.165	26.2756	36.7486
NCLIV_025250-t26_1-p1$$NCLIV_025250-t26_1-p1	0.0973562	0.11727	0.128184	0.109202	0.109366	0.110279
NCLIV_025280-t26_1-p1$$NCLIV_025280-t26_1-p1	0.587712	1.14407	1.05086	1.01406	0.78997	0.663847
NCLIV_025380-t26_1-p1$$NCLIV_025380-t26_1-p1	0.040601	0.0394292	0.0294841	0.200191	0.0968517	0.0598607
NCLIV_025440-t26_1-p1$$NCLIV_025440-t26_1-p1	0.031362	0.0882243	0.0866636	0.318597	0.237937	0.342194
NCLIV_025450-t26_1-p1$$NCLIV_025450-t26_1-p1	10.8236	16.6407	9.43578	11.7154	15.341	8.53497
NCLIV_025480-t26_1-p1$$NCLIV_025480-t26_1-p1	0.17425	0.182126	0.320894	0.20031	0.296752	0.51532
NCLIV_025580-t26_1-p1$$NCLIV_025580-t26_1-p1	2.21463	0.760488	1.7871	1.38196	2.31744	2.79072
NCLIV_025600-t26_1-p1$$NCLIV_025600-t26_1-p1	0.159101	0.530321	0.650596	0.686509	0.44224	0.921393
NCLIV_025630-t26_1-p1$$NCLIV_025630-t26_1-p1	0.114586	0.0550157	0.183639	0.248604	0.0743918	0.221298
NCLIV_025650-t26_1-p1$$NCLIV_025650-t26_1-p1	0.0749161	0.157131	0.146504	0.0940233	0.0364492	0.0674327
NCLIV_025670-t26_1-p1$$NCLIV_025670-t26_1-p1	33.7772	34.9797	39.6734	48.7512	41.6793	59.6463
NCLIV_025730-t26_1-p1$$NCLIV_025730-t26_1-p1	0.535355	0.31014	0.579932	0.551417	0.529493	0.550441
NCLIV_025770-t26_1-p1$$NCLIV_025770-t26_1-p1	0.420362	0.0534825	0.522329	0.598053	0.559233	0.639099
NCLIV_025840-t26_1-p1$$NCLIV_025840-t26_1-p1	0.0758158	0.389724	0.127294	0.107687	0.0716326	0.0420239
NCLIV_025890-t26_1-p1$$NCLIV_025890-t26_1-p1	0.106472	0.357455	0.215728	0.292441	0.11775	0.285948
NCLIV_025910-t26_1-p1$$NCLIV_025910-t26_1-p1	0.100952	4.91186	2.09113	0.0802415	6.08748	8.23803
NCLIV_025920-t26_1-p1$$NCLIV_025920-t26_1-p1	6.54198	6.28595	13.0135	6.80023	11.6793	27.1842
NCLIV_025960-t26_1-p1$$NCLIV_025960-t26_1-p1	0.07588	0.26134	0.17583	0.0947405	0.0443281	0.134601
NCLIV_025990-t26_1-p1$$NCLIV_025990-t26_1-p1	0.186558	0.257814	0.409445	0.734829	1.39913	1.46156
NCLIV_026040-t26_1-p1$$NCLIV_026040-t26_1-p1	0.209813	0.220198	0.3269	0.0681015	0.154702	0.623039
NCLIV_0260-t26_1-p1$$NCLIV_0260-t26_1-p1	2.5685	3.19181	2.02589	3.2507	2.71941	2.35468
NCLIV_026100-t26_1-p1$$NCLIV_026100-t26_1-p1	0.0979334	0.405664	0.155033	0.158071	0.226425	0.233239
NCLIV_026140-t26_1-p1$$NCLIV_026140-t26_1-p1	0.409162	0.711654	1.8609	0.594551	0.545906	5.49323
NCLIV_026180-t26_1-p1$$NCLIV_026180-t26_1-p1	2.38608	1.51866	2.26364	2.5318	2.86047	1.52899
NCLIV_026200-t26_1-p1$$NCLIV_026200-t26_1-p1	0.149865	0.354368	0.339196	0.0768732	0.151425	0.29692
NCLIV_026210-t26_1-p1$$NCLIV_026210-t26_1-p1	0.0479115	1.25697	1.37697	0.436778	0.256212	0.910129
NCLIV_026230-t26_1-p1$$NCLIV_026230-t26_1-p1	0.0399512	0.167145	0.1096	0.0719673	0.0617895	0.117722
NCLIV_026270-t26_1-p1$$NCLIV_026270-t26_1-p1	0.522838	0.950492	0.901734	0.9681	0.225047	1.2515
NCLIV_026280-t26_1-p1$$NCLIV_026280-t26_1-p1	0.248075	0.565137	0.558167	0.420609	0.312956	1.11697
NCLIV_026340-t26_1-p1$$NCLIV_026340-t26_1-p1	2.47493	1.07705	1.66466	2.05841	1.71277	1.74417
NCLIV_026350-t26_1-p1$$NCLIV_026350-t26_1-p1	0.0901254	0.105509	0.0568132	0.0819968	0.0576877	0.0426709
NCLIV_026430-t26_1-p1$$NCLIV_026430-t26_1-p1	1.67021	1.62497	2.35029	1.84407	1.9584	3.0052
NCLIV_026460-t26_1-p1$$NCLIV_026460-t26_1-p1	0.044572	0.0704025	0.139889	0.165535	0.0502506	0.139012
NCLIV_026500-t26_1-p1$$NCLIV_026500-t26_1-p1	2.25017	1.18798	2.35885	2.531	4.93095	5.44148
NCLIV_026520-t26_1-p1$$NCLIV_026520-t26_1-p1	1.16891	1.61873	2.20955	1.32718	1.88716	1.95282
NCLIV_026530-t26_1-p1$$NCLIV_026530-t26_1-p1	0.0470443	0.0380123	0.0369277	0.0357584	0.151613	0.130506
NCLIV_026540-t26_1-p1$$NCLIV_026540-t26_1-p1	2.95046	1.70302	1.55103	1.24489	2.12301	2.25819
NCLIV_026600-t26_1-p1$$NCLIV_026600-t26_1-p1	3.71065	3.9082	2.8922	3.52871	2.28524	4.8928
NCLIV_026680-t26_1-p1$$NCLIV_026680-t26_1-p1	0.13442	0.372889	0.913641	0.862083	0.700817	1.30033
NCLIV_026745-t26_1-p1$$NCLIV_026745-t26_1-p1	20.7433	22.008	21.4353	29.1738	21.0648	24.1178
NCLIV_026760-t26_1-p1$$NCLIV_026760-t26_1-p1	0.204318	0.362431	0.307171	0.272214	0.0858303	0.250189
NCLIV_026800-t26_1-p1$$NCLIV_026800-t26_1-p1	0.0525648	0.100432	0.103205	0.0370933	0.0755164	0.0481987
NCLIV_026820-t26_1-p1$$NCLIV_026820-t26_1-p1	0.366852	0.53921	0.671129	0.467378	0.611113	1.31703
NCLIV_026830-t26_1-p1$$NCLIV_026830-t26_1-p1	0.159573	0.0936306	0.312139	0.445691	0.0519909	0.313106
NCLIV_026860-t26_1-p1$$NCLIV_026860-t26_1-p1	0.0657802	0.147273	0.0509988	0.109867	0.0427425	0.343195
NCLIV_026910-t26_1-p1$$NCLIV_026910-t26_1-p1	0.0551574	0.204494	0.327133	0.204833	0.208843	0.295329
NCLIV_026960-t26_1-p1$$NCLIV_026960-t26_1-p1	0.43517	0.658502	0.111939	0.107318	0.0804838	0.0403576
NCLIV_026970-t26_1-p1$$NCLIV_026970-t26_1-p1	0.816426	0.540138	0.640647	1.09372	0.8644	0.758704
NCLIV_027010-t26_1-p1$$NCLIV_027010-t26_1-p1	0.0339917	0.042251	0.105719	0.0388463	0.235847	0.283003
NCLIV_027070-t26_1-p1$$NCLIV_027070-t26_1-p1	0.0480801	0.0327208	0.0685458	0.170352	0.0447638	0.0412226
NCLIV_027080-t26_1-p1$$NCLIV_027080-t26_1-p1	0.595105	0.184927	0.725229	0.543326	0.422587	0.742777
NCLIV_027100-t26_1-p1$$NCLIV_027100-t26_1-p1	0.167153	0.118013	0.381299	0.0556923	0.0629768	0.345518
NCLIV_027130-t26_1-p1$$NCLIV_027130-t26_1-p1	0.465589	0.46133	1.01742	1.09998	0.603628	1.2296
NCLIV_027150-t26_1-p1$$NCLIV_027150-t26_1-p1	0.0227333	0.122764	0.117941	0.0475369	0.142962	0.19299
NCLIV_027160-t26_1-p1$$NCLIV_027160-t26_1-p1	1.49635	2.89493	3.66422	4.90483	4.14504	5.42651
NCLIV_027230-t26_1-p1$$NCLIV_027230-t26_1-p1	10.8051	11.3414	11.6809	16.2707	12.368	16.9345
NCLIV_027270-t26_1-p1$$NCLIV_027270-t26_1-p1	1.48691	1.77977	2.51618	1.68079	0.427014	0.578733
NCLIV_027290-t26_1-p1$$NCLIV_027290-t26_1-p1	2.47801	3.54436	2.68428	3.39872	2.9905	5.21361
NCLIV_027420-t26_1-p1$$NCLIV_027420-t26_1-p1	0.0877488	0.0784064	0.144934	0.201093	0.0456045	0.0482763
NCLIV_027480-t26_1-p1$$NCLIV_027480-t26_1-p1	1.23988	1.45538	2.66054	1.93042	2.49696	4.08885
NCLIV_027520-t26_1-p1$$NCLIV_027520-t26_1-p1	0.0837816	0.104103	0.0993933	0.168689	0.0913231	0.099551
NCLIV_027530-t26_1-p1$$NCLIV_027530-t26_1-p1	0.975253	1.1447	3.42387	2.12619	2.15986	4.05332
NCLIV_0275-t26_1-p1$$NCLIV_0275-t26_1-p1	0.0305216	0.63261	0.445244	0.393803	0.367981	0.388871
NCLIV_027600-t26_1-p1$$NCLIV_027600-t26_1-p1	3.16239	3.09178	5.23574	2.92693	3.33017	6.87075
NCLIV_027730-t26_1-p1$$NCLIV_027730-t26_1-p1	0.0386444	0.0784721	0.0736349	0.136759	0.0860022	0.121637
NCLIV_027770-t26_1-p1$$NCLIV_027770-t26_1-p1	0.209868	0.228194	0.308961	0.297229	0.297549	0.347235
NCLIV_0277-t26_1-p1$$NCLIV_0277-t26_1-p1	0.066871	0.101021	0.102144	0.0632406	0.11913	0.19581
NCLIV_027850-t26_1-p1$$NCLIV_027850-t26_1-p1	7.00774	3.66108	6.26393	5.44202	5.66841	4.89587
NCLIV_027930-t26_1-p1$$NCLIV_027930-t26_1-p1	0.814956	0.408346	0.660337	0.570066	0.530927	0.725977
NCLIV_028020-t26_1-p1$$NCLIV_028020-t26_1-p1	0.0459419	0.173422	0.210566	0.164316	0.0780367	0.101741
NCLIV_028050-t26_1-p1$$NCLIV_028050-t26_1-p1	1.71947	0.801764	1.65272	1.4443	1.45887	4.90564
NCLIV_028090-t26_1-p1$$NCLIV_028090-t26_1-p1	16.316	19.7595	23.0359	28.5544	19.8471	27.0298
NCLIV_028110-t26_1-p1$$NCLIV_028110-t26_1-p1	0.180777	1.55998	1.07297	1.09274	0.860306	1.79679
NCLIV_028160-t26_1-p1$$NCLIV_028160-t26_1-p1	0.186196	0.321745	0.287197	0.469765	0.945773	0.309223
NCLIV_028170-t26_1-p1$$NCLIV_028170-t26_1-p1	3.20331	2.6942	6.24395	7.5629	7.82342	10.9578
NCLIV_028180-t26_1-p1$$NCLIV_028180-t26_1-p1	0.13559	0.375048	0.38816	0.312217	0.0819499	0.145912
NCLIV_028210-t26_1-p1$$NCLIV_028210-t26_1-p1	0.361269	0.297286	0.33489	0.52107	0.408292	0.310397
NCLIV_028230-t26_1-p1$$NCLIV_028230-t26_1-p1	2.56565	3.11641	4.93871	3.48308	2.68247	5.19935
NCLIV_028240-t26_1-p1$$NCLIV_028240-t26_1-p1	1.00879	0.653847	1.70097	0.726221	0.858492	1.0048
NCLIV_028280-t26_1-p1$$NCLIV_028280-t26_1-p1	0.0353409	0.0497763	0.297184	0.75007	0.0560747	0.602142
NCLIV_028300-t26_1-p1$$NCLIV_028300-t26_1-p1	0.0740434	0.0415815	0.41763	0.554282	0.223822	0.586279
NCLIV_028320-t26_1-p1$$NCLIV_028320-t26_1-p1	0.147792	0.0930442	0.265484	0.0575345	0.227603	0.909342
NCLIV_028330-t26_1-p1$$NCLIV_028330-t26_1-p1	0.0640335	0.0463402	0.0328794	0.104141	0.0597093	0.111555
NCLIV_028370-t26_1-p1$$NCLIV_028370-t26_1-p1	1.66232	1.48048	0.444155	2.12075	1.46381	0.338382
NCLIV_028400-t26_1-p1$$NCLIV_028400-t26_1-p1	0.0374945	0.129288	0.599219	0.691775	0.36459	1.02859
NCLIV_028500-t26_1-p1$$NCLIV_028500-t26_1-p1	1.98712	1.52064	1.54131	3.58627	1.81858	4.55317
NCLIV_028510-t26_1-p1$$NCLIV_028510-t26_1-p1	0.0836078	0.0488843	0.0872241	0.0450397	0.0750993	0.167974
NCLIV_028540-t26_1-p1$$NCLIV_028540-t26_1-p1	3.63814	2.064	2.92904	2.77453	3.1951	2.64824
NCLIV_028550-t26_1-p1$$NCLIV_028550-t26_1-p1	0.0601412	0.0545602	0.0622936	0.211094	0.141147	0.239319
NCLIV_028600-t26_1-p1$$NCLIV_028600-t26_1-p1	0.442421	0.661387	0.303605	0.167662	0.281782	0.198236
NCLIV_028650-t26_1-p1$$NCLIV_028650-t26_1-p1	0.0940632	0.0681245	0.147	0.0596746	0.0536142	0.0964792
NCLIV_028680-t26_1-p1$$NCLIV_028680-t26_1-p1	4.43255	4.94948	4.36956	5.91089	5.46201	4.52245
NCLIV_028710-t26_1-p1$$NCLIV_028710-t26_1-p1	0.0963981	0.0572236	0.165441	0.15337	0.0365611	0.154395
NCLIV_028720-t26_1-p1$$NCLIV_028720-t26_1-p1	0.181945	0.0354359	0.0779382	0.0991485	0.0301593	0.0383966
NCLIV_028750-t26_1-p1$$NCLIV_028750-t26_1-p1	0.167504	0.558322	0.670973	0.271829	0.285258	0.909578
NCLIV_028820-t26_1-p1$$NCLIV_028820-t26_1-p1	0.405322	0.261306	0.465375	0.480456	0.076691	0.484964
NCLIV_028830-t26_1-p1;CON__Q3ZBD7$$NCLIV_028830-t26_1-p1	4.48411	7.25824	6.09699	4.82578	4.81934	8.02773
NCLIV_028870-t26_1-p1$$NCLIV_028870-t26_1-p1	5.65576	6.42225	7.5108	5.68846	5.26919	7.87547
NCLIV_028890-t26_1-p1$$NCLIV_028890-t26_1-p1	0.122944	0.0499497	0.0659011	0.106197	0.0672186	0.0923283
NCLIV_028950-t26_1-p1$$NCLIV_028950-t26_1-p1	0.0547616	0.235211	0.342685	0.196543	0.173414	0.612957
NCLIV_028990-t26_1-p1$$NCLIV_028990-t26_1-p1	0.0582377	0.14425	0.0751002	0.0629599	0.084298	0.0879017
NCLIV_029040-t26_1-p1$$NCLIV_029040-t26_1-p1	1.22639	1.52847	1.18827	0.522263	1.14713	2.04261
NCLIV_029060-t26_1-p1$$NCLIV_029060-t26_1-p1	0.155789	0.157139	0.14771	0.17613	0.134328	0.496487
NCLIV_029090-t26_1-p1$$NCLIV_029090-t26_1-p1	0.109884	0.0237946	0.145998	0.0906742	0.245374	0.52641
NCLIV_0290-t26_1-p1$$NCLIV_0290-t26_1-p1	1.03126	0.339693	0.870799	0.575067	0.621543	0.624047
NCLIV_029150-t26_1-p1$$NCLIV_029150-t26_1-p1	0.0890072	0.0906148	0.0752776	0.0864086	0.168	0.0242162
NCLIV_029160-t26_1-p1$$NCLIV_029160-t26_1-p1	0.0883709	0.0318527	0.154081	0.135265	0.196254	0.158522
NCLIV_029170-t26_1-p1$$NCLIV_029170-t26_1-p1	0.107316	0.145839	0.0322979	0.157946	0.0979002	0.0633077
NCLIV_029180-t26_1-p1$$NCLIV_029180-t26_1-p1	0.243128	0.498693	0.704541	0.585784	0.575028	0.667635
NCLIV_029230-t26_1-p1$$NCLIV_029230-t26_1-p1	0.0303068	0.0402348	0.0513431	0.104943	0.0398895	0.0472581
NCLIV_029255-t26_1-p1$$NCLIV_029255-t26_1-p1	1.30263	1.08532	1.68243	1.84672	1.25807	2.12098
NCLIV_029260-t26_1-p1$$NCLIV_029260-t26_1-p1	0.0644892	0.0692427	0.28363	0.242317	0.272435	0.493636
NCLIV_029290-t26_1-p1$$NCLIV_029290-t26_1-p1	0.15807	0.59022	0.449395	0.337233	0.624421	0.674394
NCLIV_029350-t26_1-p1$$NCLIV_029350-t26_1-p1	4.77403	7.45745	2.05689	0.0810086	0.175912	0.0254197
NCLIV_029360-t26_1-p1$$NCLIV_029360-t26_1-p1	0.0459753	0.0812442	0.0779434	0.0402287	0.106416	0.0731165
NCLIV_029420-t26_1-p1$$NCLIV_029420-t26_1-p1	4.59534	3.04016	5.06647	5.48539	5.04255	13.8705
NCLIV_029540-t26_1-p1$$NCLIV_029540-t26_1-p1	0.0744967	0.0636017	0.0921346	0.0646187	0.0792791	0.231774
NCLIV_029570-t26_1-p1$$NCLIV_029570-t26_1-p1	5.33216	5.39025	6.80143	4.60109	3.99487	4.34523
NCLIV_029590-t26_1-p1$$NCLIV_029590-t26_1-p1	0.334427	0.317224	0.267364	0.277055	0.319272	0.192509
NCLIV_029610-t26_1-p1$$NCLIV_029610-t26_1-p1	1.02261	1.49173	1.89437	1.88665	1.37918	1.72905
NCLIV_029660-t26_1-p1$$NCLIV_029660-t26_1-p1	0.062271	0.04775	0.0335277	0.0780595	0.0328272	0.0624575
NCLIV_029690-t26_1-p1$$NCLIV_029690-t26_1-p1	4.43101	4.60132	6.49078	4.76702	4.53562	7.24
NCLIV_029720-t26_1-p1$$NCLIV_029720-t26_1-p1	0.100442	0.139411	0.235496	0.127118	0.117002	0.387658
NCLIV_029730-t26_1-p1$$NCLIV_029730-t26_1-p1	0.364615	0.830154	1.19448	0.645524	0.768873	0.937933
NCLIV_029750-t26_1-p1$$NCLIV_029750-t26_1-p1	0.0758257	0.0368281	0.21508	0.0487444	0.0496126	0.0366144
NCLIV_029800-t26_1-p1$$NCLIV_029800-t26_1-p1	0.253505	0.231905	0.26014	0.291579	0.316936	0.17515
NCLIV_029860-t26_1-p1$$NCLIV_029860-t26_1-p1	7.59132	4.99857	6.80792	9.54691	9.82238	10.2591
NCLIV_029970-t26_1-p1$$NCLIV_029970-t26_1-p1	6.06371	5.60144	8.28411	10.1691	7.95232	9.89524
NCLIV_029990-t26_1-p1$$NCLIV_029990-t26_1-p1	4.8812	4.09966	5.81138	6.07563	6.44747	9.26985
NCLIV_030050-t26_1-p1$$NCLIV_030050-t26_1-p1	3.47645	7.19329	8.86429	5.34426	6.34631	11.3965
NCLIV_030070-t26_1-p1$$NCLIV_030070-t26_1-p1	0.889954	1.16113	1.36763	1.28924	1.02118	1.5356
NCLIV_030120-t26_1-p1$$NCLIV_030120-t26_1-p1	2.85415	3.44382	4.70031	2.57915	3.76482	5.1606
NCLIV_030170-t26_1-p1$$NCLIV_030170-t26_1-p1	0.245322	1.36061	0.518749	1.0898	1.61721	1.87642
NCLIV_030230-t26_1-p1$$NCLIV_030230-t26_1-p1	0.884009	1.10001	0.291334	0.0631207	0.00723879	0.0852158
NCLIV_030290-t26_1-p1$$NCLIV_030290-t26_1-p1	10.2576	9.52651	11.7928	9.555	7.19937	10.8428
NCLIV_030340-t26_1-p1$$NCLIV_030340-t26_1-p1	0.29396	0.273485	0.234977	0.189155	0.137756	0.474086
NCLIV_030410-t26_1-p1$$NCLIV_030410-t26_1-p1	0.52455	0.313716	0.836323	0.576008	0.538545	0.479813
NCLIV_030420-t26_1-p1$$NCLIV_030420-t26_1-p1	39.1698	22.175	37.4541	50.1545	36.2766	44.4368
NCLIV_030470-t26_1-p1$$NCLIV_030470-t26_1-p1	1.23374	1.67905	2.48103	3.18756	2.30186	3.2337
NCLIV_030480-t26_1-p1$$NCLIV_030480-t26_1-p1	0.601775	1.15089	1.24613	2.10179	1.40483	1.8813
NCLIV_030490-t26_1-p1$$NCLIV_030490-t26_1-p1	15.8772	19.8489	22.2032	17.4419	21.9044	56.8872
NCLIV_030550-t26_1-p1$$NCLIV_030550-t26_1-p1	0.0947138	0.125807	0.157334	0.150544	0.154588	0.216667
NCLIV_030560-t26_1-p1$$NCLIV_030560-t26_1-p1	0.0522942	0.0514819	0.0990458	0.0613227	0.0600027	0.059422
NCLIV_030620-t26_1-p1$$NCLIV_030620-t26_1-p1	0.205996	1.01931	0.393582	0.469924	3.4679	2.21353
NCLIV_030630-t26_1-p1$$NCLIV_030630-t26_1-p1	3.14561	6.24631	4.9858	4.96027	0.69356	4.204
NCLIV_030650-t26_1-p1$$NCLIV_030650-t26_1-p1	2.48316	1.21947	1.69682	1.63463	1.35239	1.74701
NCLIV_030660-t26_1-p1$$NCLIV_030660-t26_1-p1	5.069	7.77187	7.57124	7.86572	6.9128	9.28954
NCLIV_030680-t26_1-p1$$NCLIV_030680-t26_1-p1	0.0416889	0.330331	0.311166	0.0551264	0.141971	0.083637
NCLIV_030730-t26_1-p1$$NCLIV_030730-t26_1-p1	0.322909	0.0765915	1.22394	0.351001	0.273955	0.600685
NCLIV_030740-t26_1-p1$$NCLIV_030740-t26_1-p1	0.0537107	0.393553	0.447229	0.18068	0.0432656	0.146424
NCLIV_030820-t26_1-p1$$NCLIV_030820-t26_1-p1	6.31305	2.5692	4.64895	3.21489	6.019	7.45345
NCLIV_030860-t26_1-p1$$NCLIV_030860-t26_1-p1	11.0145	9.70109	11.0485	15.6274	13.8374	17.0794
NCLIV_030870-t26_1-p1$$NCLIV_030870-t26_1-p1	0.290231	0.0663333	0.0351441	0.162896	0.410686	0.410476
NCLIV_030890-t26_1-p1$$NCLIV_030890-t26_1-p1	0.984752	0.876575	1.843	1.80985	1.91594	3.3446
NCLIV_030900-t26_1-p1$$NCLIV_030900-t26_1-p1	1.89443	1.49601	1.65519	1.89328	2.58397	3.30679
NCLIV_030910-t26_1-p1$$NCLIV_030910-t26_1-p1	0.58871	0.847697	1.3256	1.50399	1.28533	2.53001
NCLIV_030930-t26_1-p1$$NCLIV_030930-t26_1-p1	3.35897	2.43156	2.15884	2.55873	1.83197	2.68415
NCLIV_030940-t26_1-p1$$NCLIV_030940-t26_1-p1	7.05107	11.3926	3.36926	8.57308	3.29445	4.69589
NCLIV_030970-t26_1-p1$$NCLIV_030970-t26_1-p1	0.240067	0.283083	0.651958	0.808775	1.35505	2.40832
NCLIV_031030-t26_1-p1$$NCLIV_031030-t26_1-p1	0.0954542	0.0390493	0.605173	0.621702	0.1108	0.547157
NCLIV_031190-t26_1-p1$$NCLIV_031190-t26_1-p1	0.141089	0.0863803	0.13566	0.177987	0.163868	0.168762
NCLIV_031250-t26_1-p1$$NCLIV_031250-t26_1-p1	0.064713	0.0623403	0.211746	0.22648	0.265454	0.202205
NCLIV_031320-t26_1-p1$$NCLIV_031320-t26_1-p1	11.4247	14.425	16.072	20.5364	14.7236	19.2076
NCLIV_031340-t26_1-p1$$NCLIV_031340-t26_1-p1	1.24273	2.04258	3.38548	2.79708	2.48955	4.13965
NCLIV_031430-t26_1-p1$$NCLIV_031430-t26_1-p1	0.0780853	0.0970681	0.158653	0.115878	0.129645	0.0617784
NCLIV_031440-t26_1-p1$$NCLIV_031440-t26_1-p1	0.569283	0.576911	1.07207	1.61752	1.78153	3.85744
NCLIV_031460-t26_1-p1$$NCLIV_031460-t26_1-p1	0.190425	0.538299	0.050742	0.0932127	0.411702	0.475339
NCLIV_031510-t26_1-p1;NCLIV_032470-t26_1-p1$$NCLIV_031510-t26_1-p1	1.7957	5.53801	4.88527	3.4035	3.55832	11.9353
NCLIV_031530-t26_1-p1$$NCLIV_031530-t26_1-p1	0.913407	0.491912	0.60957	1.21579	0.858568	0.886972
NCLIV_031550-t26_1-p1$$NCLIV_031550-t26_1-p1	33.5809	31.6904	38.5852	42.0264	29.2297	47.5575
NCLIV_031560-t26_1-p1$$NCLIV_031560-t26_1-p1	0.3632	0.261306	0.319999	0.646625	0.510296	0.950536
NCLIV_031580-t26_1-p1$$NCLIV_031580-t26_1-p1	0.129363	0.0994532	0.260218	0.223734	0.344377	0.518155
NCLIV_031610-t26_1-p1$$NCLIV_031610-t26_1-p1	2.20004	3.35661	1.4247	1.49205	1.41565	0.942108
NCLIV_031640-t26_1-p1$$NCLIV_031640-t26_1-p1	0.0639433	0.0614696	0.0431771	0.0508297	0.0415905	0.0580592
NCLIV_031670-t26_1-p1$$NCLIV_031670-t26_1-p1	2.24633	3.51888	3.78225	4.16126	2.6382	4.29096
NCLIV_031690-t26_1-p1$$NCLIV_031690-t26_1-p1	0.0414622	0.186524	0.157074	0.0822099	0.0591328	0.110027
NCLIV_031700-t26_1-p1$$NCLIV_031700-t26_1-p1	0.0553673	0.390331	0.184482	0.149046	0.190502	0.405899
NCLIV_031730-t26_1-p1$$NCLIV_031730-t26_1-p1	4.56725	3.58956	5.20189	5.4578	5.01377	6.75158
NCLIV_031740-t26_1-p1$$NCLIV_031740-t26_1-p1	0.0523642	0.126533	0.126819	0.0470331	0.0449993	0.102885
NCLIV_031750-t26_1-p1$$NCLIV_031750-t26_1-p1	1.22419	1.64103	2.7049	2.56894	2.65435	2.95432
NCLIV_031770-t26_1-p1$$NCLIV_031770-t26_1-p1	20.7696	19.6785	30.2528	31.6515	29.186	44.8236
NCLIV_031780-t26_1-p1$$NCLIV_031780-t26_1-p1	26.0229	31.52	35.2491	37.6494	38.1877	56.8549
NCLIV_031860-t26_1-p1$$NCLIV_031860-t26_1-p1	13.1052	13.6884	15.1186	16.8756	16.9804	19.6542
NCLIV_031890-t26_1-p1$$NCLIV_031890-t26_1-p1	0.0819673	0.261812	0.776295	0.371944	0.516917	0.681624
NCLIV_031920-t26_1-p1$$NCLIV_031920-t26_1-p1	1.30888	1.04131	0.829708	1.15	1.06592	1.33491
NCLIV_031950-t26_1-p1$$NCLIV_031950-t26_1-p1	0.654626	1.28693	0.152923	0.697319	0.106912	0.454876
NCLIV_031970-t26_1-p1$$NCLIV_031970-t26_1-p1	1.70992	2.12304	2.4403	1.76966	1.45498	2.95306
NCLIV_032000-t26_1-p1$$NCLIV_032000-t26_1-p1	0.0314212	0.0568171	0.179644	0.456249	0.0367939	0.277237
NCLIV_032030-t26_1-p1$$NCLIV_032030-t26_1-p1	0.41152	0.228329	0.268532	0.739114	0.390264	0.503875
NCLIV_032050-t26_1-p1$$NCLIV_032050-t26_1-p1	1.59771	1.92517	2.09139	2.49068	2.57893	4.04568
NCLIV_032070-t26_1-p1$$NCLIV_032070-t26_1-p1	0.231401	1.67257	4.05191	1.73849	1.88317	1.88327
NCLIV_032080-t26_1-p1$$NCLIV_032080-t26_1-p1	0.0672238	0.0603866	0.0960573	0.161049	0.035612	0.270999
NCLIV_032110-t26_1-p1$$NCLIV_032110-t26_1-p1	4.52184	6.9622	7.63259	9.62689	8.22312	11.3414
NCLIV_032160-t26_1-p1$$NCLIV_032160-t26_1-p1	0.0702625	0.215391	0.198049	0.147255	0.14716	0.241391
NCLIV_032170-t26_1-p1$$NCLIV_032170-t26_1-p1	0.384382	0.590776	0.0408656	0.356678	0.393342	0.235389
NCLIV_032180-t26_1-p1$$NCLIV_032180-t26_1-p1	2.38147	2.43358	2.19023	0.674506	0.627935	0.718636
NCLIV_032200-t26_1-p1$$NCLIV_032200-t26_1-p1	0.0728293	0.113218	0.156099	0.0875124	0.0501858	0.166895
NCLIV_032220-t26_1-p1$$NCLIV_032220-t26_1-p1	0.628003	0.0919012	0.780394	0.961787	1.00218	1.58491
NCLIV_032240-t26_1-p1$$NCLIV_032240-t26_1-p1	12.7575	12.7475	17.1952	17.2894	12.2739	19.158
NCLIV_032250-t26_1-p1$$NCLIV_032250-t26_1-p1	0.336763	0.199821	0.423376	0.427255	0.543237	0.418896
NCLIV_032270-t26_1-p1$$NCLIV_032270-t26_1-p1	5.32492	4.8007	6.72062	4.4841	7.29436	8.26166
NCLIV_032290-t26_1-p1$$NCLIV_032290-t26_1-p1	8.54951	10.6693	11.8051	10.8785	11.5103	14.4486
NCLIV_032320-t26_1-p1$$NCLIV_032320-t26_1-p1	4.75538	6.94887	7.98488	10.6173	5.41632	10.2166
NCLIV_032330-t26_1-p1$$NCLIV_032330-t26_1-p1	92.0449	100.351	145.181	112.51	98.2618	156.837
NCLIV_032350-t26_1-p1$$NCLIV_032350-t26_1-p1	1.21893	1.20036	1.87037	1.44005	2.81753	1.28623
NCLIV_032360-t26_1-p1$$NCLIV_032360-t26_1-p1	0.320155	0.533087	0.531214	0.575226	0.336816	0.553127
NCLIV_032370-t26_1-p1$$NCLIV_032370-t26_1-p1	0.0117352	0.150423	0.13173	0.0156871	0.104863	0.168415
NCLIV_032390-t26_1-p1$$NCLIV_032390-t26_1-p1	16.7252	15.2922	19.9126	21.6506	18.2741	27.6654
NCLIV_032430-t26_1-p1$$NCLIV_032430-t26_1-p1	6.63961	5.51069	7.87307	8.71805	5.98822	9.33601
NCLIV_032490-t26_1-p1$$NCLIV_032490-t26_1-p1	0.0491473	0.0912508	0.054444	0.0492144	0.0487461	0.0763949
NCLIV_032520-t26_1-p1$$NCLIV_032520-t26_1-p1	0.723437	0.394295	0.408472	0.502712	0.369595	0.229608
NCLIV_032560-t26_1-p1$$NCLIV_032560-t26_1-p1	0.660791	1.09428	1.08672	1.34827	0.845127	1.04403
NCLIV_032580-t26_1-p1$$NCLIV_032580-t26_1-p1	0.058278	0.0316307	0.0913638	0.0687939	0.157611	0.108412
NCLIV_032610-t26_1-p1$$NCLIV_032610-t26_1-p1	0.0332093	0.0668007	0.0979907	0.050121	0.0981343	0.117793
NCLIV_032620-t26_1-p1$$NCLIV_032620-t26_1-p1	2.01136	2.11865	2.52319	2.85239	3.3864	3.32624
NCLIV_032640-t26_1-p1$$NCLIV_032640-t26_1-p1	0.0516314	0.0477844	0.0575018	0.0517648	0.0646962	0.0758444
NCLIV_032660-t26_1-p1$$NCLIV_032660-t26_1-p1	15.2344	10.7493	19.0786	15.2388	18.8839	20.8774
NCLIV_032680-t26_1-p1$$NCLIV_032680-t26_1-p1	0.0504328	0.0770558	0.0660129	0.0933958	0.131383	0.113847
NCLIV_032740-t26_1-p1$$NCLIV_032740-t26_1-p1	0.0794635	0.169307	0.39641	0.179911	0.0342948	0.502119
NCLIV_032760-t26_1-p1$$NCLIV_032760-t26_1-p1	0.233409	0.264831	0.320713	0.178849	0.153951	0.280088
NCLIV_032770-t26_1-p1$$NCLIV_032770-t26_1-p1	0.827538	1.09109	1.00949	0.37018	1.13013	1.41123
NCLIV_032780-t26_1-p1$$NCLIV_032780-t26_1-p1	25.5227	18.8385	21.9814	18.0799	20.0057	23.7925
NCLIV_032830-t26_1-p1$$NCLIV_032830-t26_1-p1	0.0377069	0.573183	0.74021	0.71886	0.478809	0.942817
NCLIV_032910-t26_1-p1$$NCLIV_032910-t26_1-p1	1.13512	1.22789	1.50213	0.853912	1.34071	2.40666
NCLIV_032920-t26_1-p1$$NCLIV_032920-t26_1-p1	7.21035	11.2665	11.6182	14.2003	10.9926	18.3601
NCLIV_032930-t26_1-p1$$NCLIV_032930-t26_1-p1	0.428106	0.919842	1.8277	1.60771	1.32418	1.33806
NCLIV_032940-t26_1-p1$$NCLIV_032940-t26_1-p1	0.783561	0.828973	1.12208	0.76454	0.585857	0.348984
NCLIV_032950-t26_1-p1$$NCLIV_032950-t26_1-p1	5.4209	12.2047	10.0614	1.98573	5.31706	6.04505
NCLIV_033000-t26_1-p1$$NCLIV_033000-t26_1-p1	0.451021	0.258995	0.439226	0.194992	0.0932749	0.388485
NCLIV_033030-t26_1-p1$$NCLIV_033030-t26_1-p1	0.284899	0.0645255	0.896572	0.323996	0.342211	0.953844
NCLIV_033040-t26_1-p1$$NCLIV_033040-t26_1-p1	1.51335	0.860297	1.13064	1.16025	0.994206	0.541013
NCLIV_033090-t26_1-p1$$NCLIV_033090-t26_1-p1	0.121344	0.103583	0.0834085	0.0890762	0.0382394	0.137831
NCLIV_033140-t26_1-p1$$NCLIV_033140-t26_1-p1	2.65078	1.80406	1.64248	2.1307	2.35391	2.31884
NCLIV_033230-t26_1-p1$$NCLIV_033230-t26_1-p1	88.221	104.723	97.5576	48.2963	70.6554	102.914
NCLIV_033250-t26_1-p1$$NCLIV_033250-t26_1-p1	40.4379	69.9155	55.0839	40.3486	45.0171	38.6043
NCLIV_033270-t26_1-p1$$NCLIV_033270-t26_1-p1	1.36263	2.73249	2.82631	2.52822	1.74079	2.73976
NCLIV_033275-t26_1-p1$$NCLIV_033275-t26_1-p1	0.362519	0.857278	1.52081	1.1217	1.29844	3.48945
NCLIV_033320-t26_1-p1$$NCLIV_033320-t26_1-p1	0.961365	0.418214	0.532887	0.696815	0.626168	0.269865
NCLIV_033340-t26_1-p1$$NCLIV_033340-t26_1-p1	0.0944837	0.0784166	0.096811	0.141193	0.0293891	0.389107
NCLIV_033410-t26_1-p1$$NCLIV_033410-t26_1-p1	0.132505	0.0977327	0.0743527	0.0613886	0.110132	0.0310347
NCLIV_033430-t26_1-p1$$NCLIV_033430-t26_1-p1	0.0244486	0.0542821	0.498813	0.0817644	0.267335	0.623291
NCLIV_033480-t26_1-p1$$NCLIV_033480-t26_1-p1	0.398861	0.0433717	0.328327	0.351876	0.0722832	0.235578
NCLIV_033550-t26_1-p1$$NCLIV_033550-t26_1-p1	1.6542	0.789012	2.64835	2.05682	1.79407	2.31089
NCLIV_033610-t26_1-p1$$NCLIV_033610-t26_1-p1	0.079849	0.0557375	0.134882	0.0403498	0.0967887	0.12092
NCLIV_033680-t26_1-p1$$NCLIV_033680-t26_1-p1	0.753077	1.39792	2.14885	1.17931	0.897217	2.40351
NCLIV_033690-t26_1-p1$$NCLIV_033690-t26_1-p1	4.12716	1.41228	2.97314	4.2821	2.11769	1.38225
NCLIV_033780-t26_1-p1$$NCLIV_033780-t26_1-p1	2.14234	2.12843	3.86734	2.58446	2.04084	2.85531
NCLIV_033790-t26_1-p1$$NCLIV_033790-t26_1-p1	0.49332	0.167826	0.165337	0.217434	0.122321	0.180364
NCLIV_033810-t26_1-p1$$NCLIV_033810-t26_1-p1	0.0899253	0.0670302	0.0364196	0.0334056	0.10454	0.334964
NCLIV_033830-t26_1-p1$$NCLIV_033830-t26_1-p1	0.0482212	0.0807297	0.404841	0.308331	0.217078	0.914776
NCLIV_033850-t26_1-p1$$NCLIV_033850-t26_1-p1	1.38391	1.98995	2.33148	21.6758	1.94681	2.36248
NCLIV_033860-t26_1-p1$$NCLIV_033860-t26_1-p1	1.12942	0.324393	1.00066	0.77535	0.671248	0.781742
NCLIV_033950-t26_1-p1$$NCLIV_033950-t26_1-p1	149.58	137.9	182.134	218.416	151.89	184.412
NCLIV_034090-t26_1-p1$$NCLIV_034090-t26_1-p1	1.82532	0.721995	1.75623	1.70042	2.06051	2.90028
NCLIV_034110-t26_1-p1$$NCLIV_034110-t26_1-p1	0.200171	0.195128	0.126953	0.0834643	0.17291	0.0709194
NCLIV_034130-t26_1-p1$$NCLIV_034130-t26_1-p1	5.23179	7.76074	7.97735	7.46276	5.36341	9.70227
NCLIV_034160-t26_1-p1$$NCLIV_034160-t26_1-p1	3.99443	7.73746	10.4177	5.16666	5.64238	7.23937
NCLIV_0341-t26_1-p1$$NCLIV_0341-t26_1-p1	4.31507	5.08729	7.59407	7.97329	7.70374	10.7522
NCLIV_034270-t26_1-p1$$NCLIV_034270-t26_1-p1	2.60832	3.49476	4.14076	4.0838	4.47948	5.56026
NCLIV_034381-t26_1-p1;NCLIV_034400-t26_1-p1;NCLIV_034410-t26_1-p1$$NCLIV_034381-t26_1-p1;NCLIV_034400-t26_1-p1;NCLIV_034410-t26_1-p1	0.567473	0.594943	0.483313	0.540461	0.247464	0.414556
NCLIV_034460-t26_1-p1$$NCLIV_034460-t26_1-p1	28.7082	25.2855	36.1622	39.1203	39.7578	45.6136
NCLIV_034470-t26_1-p1$$NCLIV_034470-t26_1-p1	5.67868	5.61729	6.1136	4.54445	5.10496	5.63414
NCLIV_034530-t26_1-p1$$NCLIV_034530-t26_1-p1	3.37685	1.98101	3.9139	4.47893	4.68427	5.71897
NCLIV_034650-t26_1-p1$$NCLIV_034650-t26_1-p1	0.0540371	0.0662408	0.74641	2.24424	0.224639	0.654088
NCLIV_034800-t26_1-p1$$NCLIV_034800-t26_1-p1	1.78506	1.20802	1.8168	1.72748	2.0359	3.24953
NCLIV_034900-t26_1-p1$$NCLIV_034900-t26_1-p1	2.31763	1.95537	2.2853	3.08092	1.71457	2.66958
NCLIV_034950-t26_1-p1$$NCLIV_034950-t26_1-p1	0.00618909	0.010038	0.233252	0.315069	0.222777	0.198637
NCLIV_034990-t26_1-p1$$NCLIV_034990-t26_1-p1	0.0627114	0.967512	0.232318	0.400289	0.378628	0.889572
NCLIV_035190-t26_1-p1$$NCLIV_035190-t26_1-p1	6.39345	8.33932	12.6166	10.3361	12.3984	15.9271
NCLIV_035220-t26_1-p1$$NCLIV_035220-t26_1-p1	0.336456	0.477759	0.705812	0.864271	0.825532	1.11122
NCLIV_035250-t26_1-p1$$NCLIV_035250-t26_1-p1	1.13885	1.27816	1.47334	1.21773	1.05386	1.30112
NCLIV_035310-t26_1-p1$$NCLIV_035310-t26_1-p1	6.00678	4.37377	5.79633	9.4018	5.28286	7.07231
NCLIV_035380-t26_1-p1$$NCLIV_035380-t26_1-p1	0.061254	0.0431382	0.0715938	0.0733374	0.185382	0.0409664
NCLIV_035470-t26_1-p1$$NCLIV_035470-t26_1-p1	1.27224	2.23133	2.06039	2.47079	2.1213	3.40328
NCLIV_035510-t26_1-p1$$NCLIV_035510-t26_1-p1	0.056647	0.485704	0.255431	0.423169	0.164884	0.251111
NCLIV_035540-t26_1-p1$$NCLIV_035540-t26_1-p1	1.32226	1.43468	2.35975	2.34319	2.61028	3.00788
NCLIV_035590-t26_1-p1$$NCLIV_035590-t26_1-p1	0.913341	0.817182	1.50888	1.48528	1.21666	1.46219
NCLIV_035750-t26_1-p1$$NCLIV_035750-t26_1-p1	1.69588	2.60547	2.27129	0.0573913	0.0723456	0.293021
NCLIV_035850-t26_1-p1$$NCLIV_035850-t26_1-p1	0.312839	1.00106	1.55726	0.894831	0.409128	1.79088
NCLIV_035860-t26_1-p1$$NCLIV_035860-t26_1-p1	0.0563463	0.126129	0.198257	0.10696	0.0938388	0.187516
NCLIV_035900-t26_1-p1$$NCLIV_035900-t26_1-p1	0.0294701	0.0574392	0.170344	0.251973	0.643579	0.77808
NCLIV_035910-t26_1-p1$$NCLIV_035910-t26_1-p1	2.92052	3.88661	3.57887	3.85102	3.30889	2.84491
NCLIV_035920-t26_1-p1$$NCLIV_035920-t26_1-p1	0.112662	0.207378	0.421158	0.202658	0.159679	0.255726
NCLIV_035940-t26_1-p1$$NCLIV_035940-t26_1-p1	0.108844	0.054354	0.222758	0.0915797	0.045271	0.0372953
NCLIV_035950-t26_1-p1$$NCLIV_035950-t26_1-p1	1.34003	1.55142	1.4282	2.01226	1.31763	1.79238
NCLIV_036010-t26_1-p1$$NCLIV_036010-t26_1-p1	0.631919	0.0824098	0.113217	0.811455	0.59337	0.673614
NCLIV_036130-t26_1-p1$$NCLIV_036130-t26_1-p1	0.283616	0.429196	0.562538	1.02463	0.661826	0.976607
NCLIV_036200-t26_1-p1$$NCLIV_036200-t26_1-p1	0.0443621	0.0847021	0.201357	0.209836	0.1608	0.0432173
NCLIV_036220-t26_1-p1$$NCLIV_036220-t26_1-p1	0.0325489	0.0327819	0.11771	0.106057	0.0376155	0.0494604
NCLIV_036230-t26_1-p1$$NCLIV_036230-t26_1-p1	1.20149	0.392372	1.45609	1.16402	1.26795	2.1276
NCLIV_036250-t26_1-p1$$NCLIV_036250-t26_1-p1	10.8614	14.9154	21.1111	20.6757	19.5897	34.4652
NCLIV_036280-t26_1-p1$$NCLIV_036280-t26_1-p1	15.2278	19.1623	20.4872	13.8289	19.2164	26.3343
NCLIV_036290-t26_1-p1$$NCLIV_036290-t26_1-p1	0.214201	0.0696044	0.0442956	0.0439509	0.086217	0.103363
NCLIV_036340-t26_1-p1$$NCLIV_036340-t26_1-p1	1.58366	0.869524	1.95079	0.87727	1.30357	1.61508
NCLIV_036350-t26_1-p1$$NCLIV_036350-t26_1-p1	0.0835202	0.472851	0.572902	0.115101	0.637576	0.475331
NCLIV_036380-t26_1-p1$$NCLIV_036380-t26_1-p1	0.742327	0.638075	0.662321	0.0363027	0.729417	0.516273
NCLIV_036400-t26_1-p1$$NCLIV_036400-t26_1-p1	226.103	141.207	246.624	315.401	251.463	269.62
NCLIV_036410-t26_1-p1$$NCLIV_036410-t26_1-p1	8.5755	7.47314	13.3715	7.46356	6.41917	7.93793
NCLIV_036510-t26_1-p1$$NCLIV_036510-t26_1-p1	0.390536	0.47528	0.50657	0.59792	0.371011	0.533349
NCLIV_036540-t26_1-p1$$NCLIV_036540-t26_1-p1	0.0496515	0.257578	0.26289	0.381096	0.553419	0.571936
NCLIV_036550-t26_1-p1$$NCLIV_036550-t26_1-p1	0.0697793	0.0727186	0.0610594	0.0544396	0.0420561	0.0687027
NCLIV_036570-t26_1-p1$$NCLIV_036570-t26_1-p1	0.864044	1.78567	1.90448	1.23192	1.74202	2.27402
NCLIV_036610-t26_1-p1$$NCLIV_036610-t26_1-p1	8.82352	8.68327	9.39816	8.31085	7.05148	10.3426
NCLIV_036630-t26_1-p1$$NCLIV_036630-t26_1-p1	0.225445	0.397095	0.507011	0.61584	0.621941	0.867517
NCLIV_036640-t26_1-p1$$NCLIV_036640-t26_1-p1	1.9824	1.29417	1.89865	2.10762	2.44785	2.74622
NCLIV_036700-t26_1-p1$$NCLIV_036700-t26_1-p1	6.43261	4.59238	9.29725	6.81588	8.27954	11.3642
NCLIV_036720-t26_1-p1$$NCLIV_036720-t26_1-p1	1.55745	2.40119	0.954836	1.97286	2.1439	3.97125
NCLIV_036740-t26_1-p1$$NCLIV_036740-t26_1-p1	0.281027	0.64688	0.422818	0.105363	0.453657	0.595203
NCLIV_036810-t26_1-p1$$NCLIV_036810-t26_1-p1	0.0960641	0.251371	0.0576515	0.0817649	0.0444358	0.61439
NCLIV_036820-t26_1-p1$$NCLIV_036820-t26_1-p1	0.0560714	0.0753481	0.432131	0.065605	0.049758	0.268069
NCLIV_036830-t26_1-p1$$NCLIV_036830-t26_1-p1	2.6397	9.81091	10.3686	9.61641	8.52546	6.26567
NCLIV_036870-t26_1-p1$$NCLIV_036870-t26_1-p1	2.21869	1.93732	3.2725	3.71281	2.62377	4.12555
NCLIV_036980-t26_1-p1$$NCLIV_036980-t26_1-p1	0.0905513	0.0510472	0.0502163	0.152726	0.0625414	0.122267
NCLIV_037000-t26_1-p1$$NCLIV_037000-t26_1-p1	0.0906893	0.237353	0.151576	0.0475978	0.0522613	0.0595487
NCLIV_037060-t26_1-p1$$NCLIV_037060-t26_1-p1	0.669193	0.713037	0.794622	0.702572	0.850741	0.175906
NCLIV_037110-t26_1-p1$$NCLIV_037110-t26_1-p1	0.420943	0.336302	0.490966	0.0911875	0.205614	0.725032
NCLIV_037150-t26_1-p1$$NCLIV_037150-t26_1-p1	0.331816	0.190527	0.674955	0.462443	0.756278	0.977394
NCLIV_037180-t26_1-p1$$NCLIV_037180-t26_1-p1	0.0462471	0.0604279	0.0857901	0.70874	0.549772	0.0321457
NCLIV_037190-t26_1-p1$$NCLIV_037190-t26_1-p1	4.90544	7.10086	6.5284	5.88357	4.82665	5.56065
NCLIV_037200-t26_1-p1$$NCLIV_037200-t26_1-p1	3.21801	3.76668	6.05328	6.86496	5.27603	6.84735
NCLIV_037340-t26_1-p1$$NCLIV_037340-t26_1-p1	0.104262	0.168183	0.111207	0.143117	0.354787	0.403663
NCLIV_037400-t26_1-p1$$NCLIV_037400-t26_1-p1	6.11494	7.19633	7.89136	8.94818	6.97616	6.37461
NCLIV_037460-t26_1-p1$$NCLIV_037460-t26_1-p1	0.522224	1.34808	1.97154	1.92644	2.86807	2.48409
NCLIV_037480-t26_1-p1$$NCLIV_037480-t26_1-p1	0.353042	0.0346284	0.491692	0.045789	0.318703	0.839477
NCLIV_037490-t26_1-p1$$NCLIV_037490-t26_1-p1	0.209956	0.342914	0.99524	0.0646717	0.0319035	0.0912112
NCLIV_037500-t26_1-p1$$NCLIV_037500-t26_1-p1	70.9013	54.0745	71.6915	69.2306	62.6035	81.0649
NCLIV_037520-t26_1-p1$$NCLIV_037520-t26_1-p1	2.08245	1.71111	4.42533	1.75189	2.49079	3.42005
NCLIV_037540-t26_1-p1$$NCLIV_037540-t26_1-p1	0.695257	0.827084	0.563965	0.448516	1.20925	0.142966
NCLIV_037590-t26_1-p1$$NCLIV_037590-t26_1-p1	1.3102	1.1215	1.19491	1.34203	0.677118	0.859089
NCLIV_037630-t26_1-p1$$NCLIV_037630-t26_1-p1	0.19586	0.0536009	0.126551	0.147494	0.190976	0.179962
NCLIV_037690-t26_1-p1$$NCLIV_037690-t26_1-p1	0.156897	0.0523688	0.132482	0.0494685	0.0454334	0.0732229
NCLIV_037720-t26_1-p1$$NCLIV_037720-t26_1-p1	0.491937	0.218241	0.684411	0.353521	0.244035	0.365832
NCLIV_037760-t26_1-p1$$NCLIV_037760-t26_1-p1	1.57193	1.14036	1.97647	0.62088	1.94424	2.0805
NCLIV_037770-t26_1-p1$$NCLIV_037770-t26_1-p1	0.202716	0.139246	0.132988	0.401098	0.0211696	0.362563
NCLIV_037780-t26_1-p1$$NCLIV_037780-t26_1-p1	1.06504	1.14542	1.21756	1.20966	1.34071	1.86862
NCLIV_037840-t26_1-p1$$NCLIV_037840-t26_1-p1	0.522806	0.437157	0.843833	0.979547	0.50625	0.453151
NCLIV_038000-t26_1-p1$$NCLIV_038000-t26_1-p1	2.50642	2.15138	2.89207	2.59971	2.64542	2.69431
NCLIV_038110-t26_1-p1$$NCLIV_038110-t26_1-p1	0.230228	0.264696	0.0754771	0.115628	0.0838996	0.0266543
NCLIV_038160-t26_1-p1$$NCLIV_038160-t26_1-p1	0.656611	1.23359	0.73833	1.03523	0.960391	1.06664
NCLIV_038170-t26_1-p1$$NCLIV_038170-t26_1-p1	0.210252	0.242295	0.198698	0.310599	0.373395	0.496912
NCLIV_038320-t26_1-p1$$NCLIV_038320-t26_1-p1	9.69757	5.67363	7.10715	9.04832	5.30424	3.75796
NCLIV_038330-t26_1-p1$$NCLIV_038330-t26_1-p1	0.436037	0.682793	0.976251	1.77337	1.05528	1.34625
NCLIV_038360-t26_1-p1$$NCLIV_038360-t26_1-p1	5.69876	6.22641	8.2893	8.54854	8.78353	11.0247
NCLIV_038390-t26_1-p1$$NCLIV_038390-t26_1-p1	4.70986	3.96657	5.92864	4.16471	2.61892	3.80521
NCLIV_038400-t26_1-p1$$NCLIV_038400-t26_1-p1	5.45183	5.55404	8.51045	8.94911	4.89343	6.15139
NCLIV_038410-t26_1-p1$$NCLIV_038410-t26_1-p1	1.9156	2.81598	2.26234	3.96894	2.97454	4.04726
NCLIV_038470-t26_1-p1$$NCLIV_038470-t26_1-p1	0.0338564	0.0821402	0.0427106	0.106587	0.0285864	0.122696
NCLIV_038540-t26_1-p1$$NCLIV_038540-t26_1-p1	2.34955	3.13344	3.31725	2.67041	3.65606	3.75748
NCLIV_038550-t26_1-p1$$NCLIV_038550-t26_1-p1	0.00997258	0.0224348	0.267429	0.191065	0.152764	0.0553899
NCLIV_038570-t26_1-p1$$NCLIV_038570-t26_1-p1	0.455332	0.183139	0.309441	1.08911	1.03172	1.1302
NCLIV_038580-t26_1-p1$$NCLIV_038580-t26_1-p1	0.0307996	0.0392683	0.174481	0.0365578	0.0870897	0.261137
NCLIV_038590-t26_1-p1$$NCLIV_038590-t26_1-p1	0.087133	0.0974977	0.0804441	0.0406019	0.0363615	0.150729
NCLIV_038600-t26_1-p1$$NCLIV_038600-t26_1-p1	0.493133	0.580369	0.818955	1.03589	0.328486	0.598464
NCLIV_038630-t26_1-p1$$NCLIV_038630-t26_1-p1	0.0371272	0.136271	0.115234	0.0393219	0.0635989	0.123023
NCLIV_038680-t26_1-p1$$NCLIV_038680-t26_1-p1	0.0513021	0.0255714	0.14688	0.0550567	0.136769	1.2652
NCLIV_038700-t26_1-p1$$NCLIV_038700-t26_1-p1	0.856267	0.96154	1.47749	1.71435	1.22445	1.77087
NCLIV_038710-t26_1-p1$$NCLIV_038710-t26_1-p1	0.469033	1.05487	0.625887	0.229265	0.154189	0.91517
NCLIV_038750-t26_1-p1$$NCLIV_038750-t26_1-p1	0.308067	0.0825347	0.460524	0.0535066	0.174183	0.121078
NCLIV_038760-t26_1-p1$$NCLIV_038760-t26_1-p1	0.5671	0.216403	1.42664	1.23799	0.743114	1.0853
NCLIV_038780-t26_1-p1$$NCLIV_038780-t26_1-p1	4.99122	10.8633	10.8028	8.03284	6.19101	13.2869
NCLIV_038830-t26_1-p1$$NCLIV_038830-t26_1-p1	1.40201	1.69003	1.78126	1.33394	1.80547	2.25614
NCLIV_038850-t26_1-p1$$NCLIV_038850-t26_1-p1	2.85437	4.00654	4.99773	4.13686	3.29816	5.11303
NCLIV_038860-t26_1-p1$$NCLIV_038860-t26_1-p1	0.0491707	0.0928397	0.0447312	0.169217	0.160933	0.105521
NCLIV_038980-t26_1-p1$$NCLIV_038980-t26_1-p1	0.0636315	0.0500948	0.0629395	0.110291	0.0433743	0.209302
NCLIV_038990-t26_1-p1$$NCLIV_038990-t26_1-p1	0.0260487	0.0560728	0.137022	0.135901	0.13075	0.100457
NCLIV_039000-t26_1-p1$$NCLIV_039000-t26_1-p1	0.185648	0.141153	1.50161	0.87971	0.509233	1.77363
NCLIV_039030-t26_1-p1$$NCLIV_039030-t26_1-p1	1.18953	2.37808	5.02017	2.5761	3.31601	10.219
NCLIV_039080-t26_1-p1$$NCLIV_039080-t26_1-p1	1.8805	3.08335	3.63218	3.25295	2.72739	5.22346
NCLIV_039090-t26_1-p1$$NCLIV_039090-t26_1-p1	2.95924	3.20969	4.41846	2.70755	2.4925	3.50315
NCLIV_039100-t26_1-p1$$NCLIV_039100-t26_1-p1	4.32231	4.52305	7.00287	7.33503	7.95384	13.357
NCLIV_039280-t26_1-p1$$NCLIV_039280-t26_1-p1	1.62645	1.88688	1.06114	1.7495	0.761721	0.750764
NCLIV_039400-t26_1-p1$$NCLIV_039400-t26_1-p1	4.96073	5.92311	4.43117	5.47106	5.51605	8.3735
NCLIV_039410-t26_1-p1$$NCLIV_039410-t26_1-p1	0.0713459	0.0634821	0.0455716	0.337962	0.238687	0.507703
NCLIV_039420-t26_1-p1$$NCLIV_039420-t26_1-p1	0.0836322	0.0784491	0.271437	0.147361	0.140815	0.0607743
NCLIV_039490-t26_1-p1$$NCLIV_039490-t26_1-p1	0.0680305	0.0938836	0.0905885	0.0924038	0.040776	0.165036
NCLIV_039500-t26_1-p1$$NCLIV_039500-t26_1-p1	0.180558	0.0587533	0.348444	0.401271	0.913516	0.394368
NCLIV_039610-t26_1-p1$$NCLIV_039610-t26_1-p1	0.0562963	0.0584447	0.111391	0.106306	0.0331951	0.142628
NCLIV_039630-t26_1-p1$$NCLIV_039630-t26_1-p1	0.428951	0.030766	0.370261	0.348282	0.141242	0.372771
NCLIV_039640-t26_1-p1$$NCLIV_039640-t26_1-p1	0.0683207	0.116052	0.0859619	0.0706363	0.132703	0.179899
NCLIV_039650-t26_1-p1$$NCLIV_039650-t26_1-p1	0.38516	0.0631311	0.146711	0.172868	0.105015	0.097259
NCLIV_039680-t26_1-p1$$NCLIV_039680-t26_1-p1	0.0788254	0.112158	0.115713	0.0869073	0.0705607	0.139516
NCLIV_039750-t26_1-p1$$NCLIV_039750-t26_1-p1	0.283221	0.577602	0.872874	0.78884	0.797483	1.64674
NCLIV_039760-t26_1-p1$$NCLIV_039760-t26_1-p1	0.0175217	0.0461241	0.08191	0.365909	0.0608486	0.0899575
NCLIV_039820-t26_1-p1$$NCLIV_039820-t26_1-p1	13.3016	11.5907	17.3768	13.9761	11.0847	15.5506
NCLIV_039830-t26_1-p1$$NCLIV_039830-t26_1-p1	0.164911	0.0339466	0.0560389	0.0378944	0.0352587	0.0936594
NCLIV_039860-t26_1-p1$$NCLIV_039860-t26_1-p1	0.0784915	0.0862906	0.0750601	0.101139	0.0798648	0.145164
NCLIV_039900-t26_1-p1$$NCLIV_039900-t26_1-p1	0.276321	0.0515656	0.198412	0.202539	0.35569	0.197968
NCLIV_039940-t26_1-p1$$NCLIV_039940-t26_1-p1	2.66997	2.19169	3.34968	3.56492	4.31278	4.96574
NCLIV_039960-t26_1-p1$$NCLIV_039960-t26_1-p1	0.650282	0.471855	0.966121	0.714284	0.672464	0.907136
NCLIV_039990-t26_1-p1$$NCLIV_039990-t26_1-p1	0.0478801	0.0722235	0.0365315	0.0421664	0.165473	0.10495
NCLIV_040000-t26_1-p1$$NCLIV_040000-t26_1-p1	0.0541992	0.0581624	0.0301325	0.0325684	0.267658	0.287965
NCLIV_040010-t26_1-p1$$NCLIV_040010-t26_1-p1	1.73713	0.556905	2.51437	2.59533	2.14286	3.61563
NCLIV_040040-t26_1-p1$$NCLIV_040040-t26_1-p1	0.220388	0.248199	0.551967	0.294762	0.185572	0.737839
NCLIV_040070-t26_1-p1$$NCLIV_040070-t26_1-p1	0.0844837	0.430882	0.238232	0.43451	0.263773	0.226906
NCLIV_040090-t26_1-p1$$NCLIV_040090-t26_1-p1	0.122419	0.212472	0.194625	0.186768	0.331326	0.0528584
NCLIV_040120-t26_1-p1$$NCLIV_040120-t26_1-p1	0.0824452	0.0934795	0.0766516	0.13427	0.0634527	0.0337146
NCLIV_040140-t26_1-p1$$NCLIV_040140-t26_1-p1	0.130976	0.0936205	0.0671806	0.119044	0.147701	0.130214
NCLIV_040220-t26_1-p1$$NCLIV_040220-t26_1-p1	0.222615	0.284146	0.194158	0.0787551	0.0570799	0.132231
NCLIV_040310-t26_1-p1$$NCLIV_040310-t26_1-p1	0.0617431	0.0480641	0.037838	0.104876	0.0900593	0.0459428
NCLIV_040340-t26_1-p1$$NCLIV_040340-t26_1-p1	0.0249085	0.0897644	0.0558245	0.135755	0.319016	0.286484
NCLIV_040360-t26_1-p1$$NCLIV_040360-t26_1-p1	0.431386	0.846128	0.846583	0.38993	0.787547	1.79765
NCLIV_040410-t26_1-p1$$NCLIV_040410-t26_1-p1	0.17244	0.249397	0.20373	0.19596	0.0923391	0.172361
NCLIV_040420-t26_1-p1$$NCLIV_040420-t26_1-p1	0.161855	0.0352963	0.324241	0.157521	0.132836	0.243463
NCLIV_040440-t26_1-p1$$NCLIV_040440-t26_1-p1	0.272899	0.535246	0.753103	0.773361	0.660059	0.47055
NCLIV_040500-t26_1-p1$$NCLIV_040500-t26_1-p1	0.283791	0.384056	0.413466	0.443251	0.287177	0.225843
NCLIV_040510-t26_1-p1$$NCLIV_040510-t26_1-p1	0.173623	0.470185	0.116758	0.230499	0.176462	0.16721
NCLIV_040540-t26_1-p1$$NCLIV_040540-t26_1-p1	1.63379	0.82258	2.51242	2.19039	2.553	3.38603
NCLIV_040550-t26_1-p1$$NCLIV_040550-t26_1-p1	0.567375	0.274514	0.486543	0.147985	0.372055	0.350488
NCLIV_040590-t26_1-p1$$NCLIV_040590-t26_1-p1	0.0619062	0.0896564	0.0842579	0.0788218	0.118329	0.355088
NCLIV_040600-t26_1-p1$$NCLIV_040600-t26_1-p1	0.205919	0.200918	0.853509	0.455016	0.61477	0.710814
NCLIV_040610-t26_1-p1$$NCLIV_040610-t26_1-p1	6.40607	5.35297	6.82439	9.47794	8.35401	11.287
NCLIV_040640-t26_1-p1$$NCLIV_040640-t26_1-p1	0.404642	0.0321398	0.0833898	0.449869	0.0839932	0.101371
NCLIV_040650-t26_1-p1$$NCLIV_040650-t26_1-p1	0.105819	0.0899852	0.0606107	0.101739	0.051879	0.0985661
NCLIV_040830-t26_1-p1$$NCLIV_040830-t26_1-p1	0.0469886	0.0386705	0.196227	0.0497615	0.0552385	0.0472249
NCLIV_040860-t26_1-p1$$NCLIV_040860-t26_1-p1	30.7475	36.734	43.776	40.5754	36.9063	57.0424
NCLIV_040880-t26_1-p1$$NCLIV_040880-t26_1-p1	59.652	48.9634	63.8157	73.5082	54.4035	78.1837
NCLIV_040900-t26_1-p1$$NCLIV_040900-t26_1-p1	0.187282	0.326873	0.280102	0.414468	0.0848509	0.398984
NCLIV_040970-t26_1-p1$$NCLIV_040970-t26_1-p1	4.83842	8.41472	7.54361	5.97204	6.63412	11.0602
NCLIV_041000-t26_1-p1$$NCLIV_041000-t26_1-p1	0.135164	0.0954928	0.155479	0.149987	0.105527	0.183026
NCLIV_041100-t26_1-p1$$NCLIV_041100-t26_1-p1	4.3347	4.02274	5.60631	4.33449	2.81269	5.29497
NCLIV_041120-t26_1-p1$$NCLIV_041120-t26_1-p1	7.96363	9.95277	11.8237	9.69506	11.9462	16.9542
NCLIV_041180-t26_1-p1$$NCLIV_041180-t26_1-p1	13.2489	20.8424	16.9397	18.1277	19.1318	30.7105
NCLIV_041210-t26_1-p1$$NCLIV_041210-t26_1-p1	0.707279	1.62458	1.44779	1.87511	2.28885	4.06734
NCLIV_041220-t26_1-p1$$NCLIV_041220-t26_1-p1	0.0747238	0.0532624	0.140161	0.165281	0.0851265	0.221739
NCLIV_041240-t26_1-p1$$NCLIV_041240-t26_1-p1	0.223229	0.66358	0.443338	1.23305	1.61607	2.23133
NCLIV_041270-t26_1-p1$$NCLIV_041270-t26_1-p1	1.10638	1.37426	2.3473	1.69711	1.32504	2.32869
NCLIV_041300-t26_1-p1$$NCLIV_041300-t26_1-p1	0.442257	0.395898	0.41715	0.378364	0.429075	0.340737
NCLIV_041380-t26_1-p1$$NCLIV_041380-t26_1-p1	0.0870696	0.332507	0.760743	0.0414913	0.0845061	0.107289
NCLIV_041390-t26_1-p1$$NCLIV_041390-t26_1-p1	0.253033	0.389471	0.471834	0.392822	0.336009	0.377686
NCLIV_041460-t26_1-p1$$NCLIV_041460-t26_1-p1	1.77234	1.49532	0.964006	0.0936247	1.13345	0.317596
NCLIV_041480-t26_1-p1$$NCLIV_041480-t26_1-p1	0.134936	0.11314	0.148164	0.0462919	0.0563193	0.0846645
NCLIV_041530-t26_1-p1$$NCLIV_041530-t26_1-p1	0.0397432	0.0510712	0.0978594	0.0488605	0.0142943	0.0143541
NCLIV_041550-t26_1-p1$$NCLIV_041550-t26_1-p1	0.223163	0.065921	0.0398586	0.339554	0.259375	0.227867
NCLIV_041650-t26_1-p1$$NCLIV_041650-t26_1-p1	6.82861	4.67605	8.72913	6.49278	6.29844	8.71219
NCLIV_041660-t26_1-p1$$NCLIV_041660-t26_1-p1	0.115848	0.386671	0.469007	0.0545961	0.0283812	0.0713335
NCLIV_041680-t26_1-p1$$NCLIV_041680-t26_1-p1	0.279349	0.0272278	0.22185	0.269959	0.0612902	0.0643013
NCLIV_041690-t26_1-p1$$NCLIV_041690-t26_1-p1	1.19885	1.51907	2.20242	2.81936	2.46524	3.91761
NCLIV_041720-t26_1-p1$$NCLIV_041720-t26_1-p1	0.0904775	0.0940168	0.115553	0.0875957	0.0434065	0.0947695
NCLIV_041730-t26_1-p1$$NCLIV_041730-t26_1-p1	0.304173	0.0738285	0.225002	0.645896	0.275028	0.253639
NCLIV_041740-t26_1-p1$$NCLIV_041740-t26_1-p1	2.16998	0.917413	2.32577	2.62664	3.1155	4.26607
NCLIV_041760-t26_1-p1$$NCLIV_041760-t26_1-p1	0.120939	0.1813	0.106375	0.344395	0.0710012	0.339611
NCLIV_041780-t26_1-p1$$NCLIV_041780-t26_1-p1	4.53116	5.55151	10.168	10.223	15.3714	15.0362
NCLIV_041790-t26_1-p1$$NCLIV_041790-t26_1-p1	0.759703	0.607678	0.844559	0.739392	0.495175	0.770629
NCLIV_041830-t26_1-p1$$NCLIV_041830-t26_1-p1	0.111044	0.107314	0.589284	0.701232	0.678068	1.01772
NCLIV_041850-t26_1-p1$$NCLIV_041850-t26_1-p1	7.68994	9.06078	10.7849	7.25624	5.70346	8.3357
NCLIV_041900-t26_1-p1$$NCLIV_041900-t26_1-p1	7.27639	8.03266	8.29176	6.83804	7.13801	8.2971
NCLIV_041930-t26_1-p1$$NCLIV_041930-t26_1-p1	1.7504	2.26878	2.79816	2.3534	2.17496	3.15619
NCLIV_041940-t26_1-p1$$NCLIV_041940-t26_1-p1	88.0729	110.646	100.24	90.3055	112.063	125.662
NCLIV_041970-t26_1-p1$$NCLIV_041970-t26_1-p1	0.0484355	0.166041	0.102819	0.0683273	0.0591415	0.0963138
NCLIV_042000-t26_1-p1;NCLIV_060800-t26_1-p1$$NCLIV_042000-t26_1-p1;NCLIV_060800-t26_1-p1	15.083	15.8723	17.6284	14.4815	11.1712	12.5095
NCLIV_042020-t26_1-p1$$NCLIV_042020-t26_1-p1	0.0519332	0.0864052	0.0327992	0.11699	0.173347	0.0990627
NCLIV_042050-t26_1-p1$$NCLIV_042050-t26_1-p1	0.377065	0.0704313	0.143689	0.211293	0.427023	0.630939
NCLIV_042070-t26_1-p1$$NCLIV_042070-t26_1-p1	0.640782	0.640302	0.971244	0.994946	0.983663	2.43652
NCLIV_042110-t26_1-p1$$NCLIV_042110-t26_1-p1	0.194495	0.149475	0.421417	0.293237	0.153267	0.554553
NCLIV_042230-t26_1-p1$$NCLIV_042230-t26_1-p1	0.184463	0.0583933	0.372155	0.241269	0.16288	0.424913
NCLIV_042265-t26_1-p1$$NCLIV_042265-t26_1-p1	8.55071	13.2677	4.30834	2.84164	2.51957	3.07813
NCLIV_042310-t26_1-p1$$NCLIV_042310-t26_1-p1	0.0516487	0.0707287	0.0684865	0.117941	0.0735961	0.0621133
NCLIV_042330-t26_1-p1$$NCLIV_042330-t26_1-p1	1.96299	3.27615	1.89255	2.03507	3.14428	2.2155
NCLIV_042370-t26_1-p1$$NCLIV_042370-t26_1-p1	2.24666	2.70297	2.33706	1.93838	1.51387	4.45337
NCLIV_042390-t26_1-p1$$NCLIV_042390-t26_1-p1	1.2424	1.49932	1.6797	1.5467	1.86626	2.52938
NCLIV_042410-t26_1-p1$$NCLIV_042410-t26_1-p1	2.30052	4.6106	3.76111	3.64464	4.64419	5.87043
NCLIV_042450-t26_1-p1$$NCLIV_042450-t26_1-p1	8.0131	13.892	11.4986	13.7267	11.041	13.9438
NCLIV_042490-t26_1-p1$$NCLIV_042490-t26_1-p1	0.298107	0.255233	0.381844	0.624925	0.224031	0.58902
NCLIV_042500-t26_1-p1$$NCLIV_042500-t26_1-p1	22.9273	21.7246	19.5727	16.2973	14.071	18.4381
NCLIV_042510-t26_1-p1$$NCLIV_042510-t26_1-p1	0.29565	1.3071	0.0495785	1.64883	0.580984	1.19573
NCLIV_042520-t26_1-p1$$NCLIV_042520-t26_1-p1	0.039466	0.0814872	0.059966	0.0572897	0.0962902	0.1898
NCLIV_042540-t26_1-p1$$NCLIV_042540-t26_1-p1	1.17286	1.07719	1.90241	1.62959	1.60733	1.37421
NCLIV_042590-t26_1-p1$$NCLIV_042590-t26_1-p1	1.19666	2.67362	2.38518	2.80742	2.70764	5.43738
NCLIV_042630-t26_1-p1$$NCLIV_042630-t26_1-p1	0.756324	1.29558	0.106078	0.305439	0.0722928	0.603048
NCLIV_042650-t26_1-p1$$NCLIV_042650-t26_1-p1	1.39565	0.69148	3.7314	3.12536	2.13041	3.97432
NCLIV_042660-t26_1-p1$$NCLIV_042660-t26_1-p1	10.9958	8.24267	11.302	12.0799	11.0078	13.3971
NCLIV_042680-t26_1-p1$$NCLIV_042680-t26_1-p1	3.34087	3.2807	4.38837	4.27838	3.59584	3.57089
NCLIV_042690-t26_1-p1$$NCLIV_042690-t26_1-p1	0.617867	0.593661	0.917195	1.02637	0.680861	1.77843
NCLIV_042720-t26_1-p1$$NCLIV_042720-t26_1-p1	1.07118	1.12624	1.24435	1.38076	0.701339	1.23976
NCLIV_042760-t26_1-p1$$NCLIV_042760-t26_1-p1	0.0611649	0.0183875	0.171835	0.0353002	0.0906945	0.195148
NCLIV_042790-t26_1-p1$$NCLIV_042790-t26_1-p1	0.111841	0.169227	0.0571293	0.0819453	0.0494968	0.0692924
NCLIV_042810-t26_1-p1$$NCLIV_042810-t26_1-p1	0.150414	0.0811454	0.634953	0.0499366	0.0392843	0.927379
NCLIV_042820-t26_1-p1$$NCLIV_042820-t26_1-p1	18.703	12.9975	19.3522	15.0213	16.2747	31.7155
NCLIV_042830-t26_1-p1$$NCLIV_042830-t26_1-p1	0.0683313	0.049744	0.141933	0.0236053	0.0508641	0.225772
NCLIV_042850-t26_1-p1$$NCLIV_042850-t26_1-p1	0.0860073	0.0562394	0.0432335	0.091155	0.061507	0.0826917
NCLIV_042980-t26_1-p1$$NCLIV_042980-t26_1-p1	0.476942	0.747668	1.26717	1.93599	0.931677	2.48212
NCLIV_043020-t26_1-p1$$NCLIV_043020-t26_1-p1	0.401834	0.804345	0.89438	1.02145	0.568646	1.06262
NCLIV_043030-t26_1-p1$$NCLIV_043030-t26_1-p1	1.53079	0.968052	1.74676	2.26016	0.326425	1.45061
NCLIV_043070-t26_1-p1$$NCLIV_043070-t26_1-p1	0.168875	0.180946	0.345539	0.548937	0.59205	0.875079
NCLIV_043110-t26_1-p1$$NCLIV_043110-t26_1-p1	1.07004	1.98607	2.61203	1.35357	1.14656	3.54033
NCLIV_043140-t26_1-p1$$NCLIV_043140-t26_1-p1	0.0646256	0.102378	0.125033	0.260661	0.0744899	0.0581917
NCLIV_043180-t26_1-p1$$NCLIV_043180-t26_1-p1	1.98021	1.26616	1.66077	3.00041	2.14656	2.30214
NCLIV_043270-t26_1-p1$$NCLIV_043270-t26_1-p1	8.27637	7.92875	11.9735	13.5172	9.08245	11.6352
NCLIV_043300-t26_1-p1$$NCLIV_043300-t26_1-p1	1.33191	1.10824	1.98789	2.37927	1.57361	2.16446
NCLIV_043320-t26_1-p1$$NCLIV_043320-t26_1-p1	1.15454	1.06223	2.1997	1.91994	2.40492	2.44778
NCLIV_043330-t26_1-p1$$NCLIV_043330-t26_1-p1	9.19254	9.61372	15.8164	15.6778	19.3759	22.8048
NCLIV_043400-t26_1-p1$$NCLIV_043400-t26_1-p1	1.73647	1.89346	2.50775	4.14773	1.81934	4.48693
NCLIV_043550-t26_1-p1$$NCLIV_043550-t26_1-p1	1.14083	1.63566	2.32253	0.918812	1.7537	0.859168
NCLIV_043760-t26_1-p1$$NCLIV_043760-t26_1-p1	15.117	12.6621	15.081	13.6193	15.5747	17.9805
NCLIV_043790-t26_1-p1$$NCLIV_043790-t26_1-p1	0.357243	0.408161	0.298325	0.276047	0.184851	0.393636
NCLIV_043880-t26_1-p1$$NCLIV_043880-t26_1-p1	0.247307	0.976081	2.5774	3.20918	3.4128	4.14233
NCLIV_043930-t26_1-p1$$NCLIV_043930-t26_1-p1	5.09938	3.78793	8.33482	8.53023	5.71695	9.29663
NCLIV_043940-t26_1-p1$$NCLIV_043940-t26_1-p1	0.0539813	0.085191	0.157957	0.158742	0.0607612	0.103332
NCLIV_043950-t26_1-p1$$NCLIV_043950-t26_1-p1	0.217755	0.494138	1.13493	1.0288	0.589257	1.28954
NCLIV_043970-t26_1-p1$$NCLIV_043970-t26_1-p1	0.193184	0.419311	1.66816	0.885255	0.956497	0.924386
NCLIV_043980-t26_1-p1$$NCLIV_043980-t26_1-p1	0.0777493	0.126699	0.109242	0.111082	0.0803657	0.0968652
NCLIV_044000-t26_1-p1$$NCLIV_044000-t26_1-p1	10.0115	12.8135	9.76173	10.2947	14.6884	15.7766
NCLIV_044100-t26_1-p1$$NCLIV_044100-t26_1-p1	0.0351125	0.312602	0.041559	0.0316955	0.884185	0.642738
NCLIV_044200-t26_1-p1$$NCLIV_044200-t26_1-p1	3.74345	4.39451	4.96349	4.83055	3.32694	6.93833
NCLIV_044230-t26_1-p1$$NCLIV_044230-t26_1-p1	0.801036	0.642866	0.882771	0.650286	0.637595	0.767084
NCLIV_044270-t26_1-p1;NCLIV_017560-t26_1-p1$$NCLIV_044270-t26_1-p1	1.70981	1.88705	2.36546	2.00814	2.74373	3.36476
NCLIV_044290-t26_1-p1$$NCLIV_044290-t26_1-p1	2.27343	4.0784	1.80967	4.59698	4.00817	1.17407
NCLIV_044340-t26_1-p1$$NCLIV_044340-t26_1-p1	1.7764	2.31837	1.89294	2.04767	1.81715	2.78804
NCLIV_044350-t26_1-p1$$NCLIV_044350-t26_1-p1	0.143196	0.354031	0.241242	0.386229	0.447977	0.466312
NCLIV_044380-t26_1-p1$$NCLIV_044380-t26_1-p1	0.172934	0.281194	0.323346	0.185733	0.0831146	0.687256
NCLIV_044390-t26_1-p1$$NCLIV_044390-t26_1-p1	0.873182	0.681578	1.74417	0.962623	0.404749	1.2437
NCLIV_044410-t26_1-p1$$NCLIV_044410-t26_1-p1	0.144501	0.816996	0.906183	0.920948	0.718266	1.25205
NCLIV_044440-t26_1-p1$$NCLIV_044440-t26_1-p1	0.787773	1.16399	2.4809	1.70016	1.9545	5.47062
NCLIV_044460-t26_1-p1$$NCLIV_044460-t26_1-p1	1.29758	0.800179	1.1458	1.36843	1.00009	1.40848
NCLIV_044500-t26_1-p1$$NCLIV_044500-t26_1-p1	0.219949	0.237825	0.227622	0.222859	0.0390666	0.180931
NCLIV_044590-t26_1-p1$$NCLIV_044590-t26_1-p1	0.862805	1.09514	1.44441	0.992997	0.590065	2.20668
NCLIV_044600-t26_1-p1$$NCLIV_044600-t26_1-p1	0.555758	0.781455	0.715994	0.885546	0.587225	0.421007
NCLIV_044610-t26_1-p1$$NCLIV_044610-t26_1-p1	0.339516	0.349864	0.707511	0.508456	0.633226	0.637941
NCLIV_044690-t26_1-p1$$NCLIV_044690-t26_1-p1	0.0616829	0.19078	0.556533	0.0401337	0.148119	0.104143
NCLIV_044780-t26_1-p1$$NCLIV_044780-t26_1-p1	0.0472538	0.063984	0.280504	0.0694606	0.226491	0.24529
NCLIV_044820-t26_1-p1$$NCLIV_044820-t26_1-p1	1.08779	1.53914	0.741585	0.984548	1.31725	2.46385
NCLIV_044830-t26_1-p1$$NCLIV_044830-t26_1-p1	0.602861	0.77324	0.665551	1.19259	0.768589	1.17163
NCLIV_044840-t26_1-p1$$NCLIV_044840-t26_1-p1	0.0894777	0.252281	0.59132	0.0477151	0.105547	0.253411
NCLIV_044850-t26_1-p1$$NCLIV_044850-t26_1-p1	0.163588	0.158688	0.158995	0.396535	0.505861	0.578214
NCLIV_044860-t26_1-p1$$NCLIV_044860-t26_1-p1	0.0952447	0.0260475	0.100992	0.371692	0.139951	0.765154
NCLIV_044930-t26_1-p1$$NCLIV_044930-t26_1-p1	0.0478204	0.0958723	0.0590963	0.140873	0.0833397	0.0727599
NCLIV_044950-t26_1-p1$$NCLIV_044950-t26_1-p1	1.53869	2.12051	1.92965	1.77987	1.55623	1.61618
NCLIV_045000-t26_1-p1$$NCLIV_045000-t26_1-p1	1.63698	0.869322	1.68035	1.63609	1.28172	1.44006
NCLIV_045010-t26_1-p1$$NCLIV_045010-t26_1-p1	1.61284	3.18203	3.64074	4.32945	6.09489	8.25536
NCLIV_045060-t26_1-p1$$NCLIV_045060-t26_1-p1	0.0524357	0.178076	0.269959	0.679188	0.0524641	0.698921
NCLIV_045100-t26_1-p1$$NCLIV_045100-t26_1-p1	3.83833	4.52626	4.47177	2.68102	2.44263	2.65493
NCLIV_045170-t26_1-p1$$NCLIV_045170-t26_1-p1	3.13936	3.61065	4.97101	4.49074	4.39694	7.09373
NCLIV_045190-t26_1-p1$$NCLIV_045190-t26_1-p1	10.7148	7.54668	8.684	8.8804	7.44434	7.50354
NCLIV_045220-t26_1-p1$$NCLIV_045220-t26_1-p1	0.856486	0.952533	1.52016	1.17071	1.04588	1.55915
NCLIV_045230-t26_1-p1$$NCLIV_045230-t26_1-p1	0.0829578	0.0709175	0.0805271	0.0722507	0.109166	0.08954
NCLIV_045240-t26_1-p1$$NCLIV_045240-t26_1-p1	1.18492	1.55399	0.999948	1.66978	1.49715	1.06096
NCLIV_045260-t26_1-p1$$NCLIV_045260-t26_1-p1	1.75698	2.14463	2.65613	2.71855	2.89789	2.6172
NCLIV_045280-t26_1-p1$$NCLIV_045280-t26_1-p1	0.130427	0.300609	0.232642	0.221188	0.0495644	0.0579064
NCLIV_045300-t26_1-p1$$NCLIV_045300-t26_1-p1	0.0346539	0.0641513	0.52421	0.60495	0.200399	0.474921
NCLIV_045320-t26_1-p1$$NCLIV_045320-t26_1-p1	0.0344498	0.227114	0.0449666	0.0367018	0.0782674	0.142586
NCLIV_045400-t26_1-p1$$NCLIV_045400-t26_1-p1	0.326178	0.251725	0.336797	0.345204	0.0294456	0.29607
NCLIV_045430-t26_1-p1$$NCLIV_045430-t26_1-p1	0.555078	0.963261	0.906261	0.999363	0.91023	0.91265
NCLIV_045440-t26_1-p1$$NCLIV_045440-t26_1-p1	3.44837	0.556062	1.23513	1.55571	1.34546	1.84113
NCLIV_045460-t26_1-p1$$NCLIV_045460-t26_1-p1	3.1093	3.11388	5.14261	3.90235	3.03885	6.36074
NCLIV_045480-t26_1-p1$$NCLIV_045480-t26_1-p1	0.759713	0.699593	0.840954	0.794676	0.547122	0.599874
NCLIV_045510-t26_1-p1$$NCLIV_045510-t26_1-p1	0.0906473	0.337415	0.271113	0.137294	0.950228	0.0617138
NCLIV_045530-t26_1-p1$$NCLIV_045530-t26_1-p1	0.0651412	0.109072	0.106871	0.184022	0.135543	0.173771
NCLIV_045550-t26_1-p1$$NCLIV_045550-t26_1-p1	0.0604836	0.380936	0.303514	0.624209	0.446334	0.170384
NCLIV_045560-t26_1-p1$$NCLIV_045560-t26_1-p1	0.445712	0.669214	0.379392	0.302641	0.503011	0.661334
NCLIV_045570-t26_1-p1$$NCLIV_045570-t26_1-p1	0.0742788	0.0488269	0.0925821	0.0716897	0.0646818	0.0618218
NCLIV_045585-t26_1-p1$$NCLIV_045585-t26_1-p1	3.67895	2.60176	7.31377	5.26322	6.56402	11.7226
NCLIV_045600-t26_1-p1$$NCLIV_045600-t26_1-p1	0.839429	0.857936	0.85932	0.764952	0.674012	0.650276
NCLIV_045650-t26_1-p1$$NCLIV_045650-t26_1-p1	91.9078	61.6146	79.47	77.0469	74.9259	59.0532
NCLIV_045670-t26_1-p1$$NCLIV_045670-t26_1-p1	2.84965	4.94931	6.27832	3.09432	5.36009	8.78387
NCLIV_045710-t26_1-p1$$NCLIV_045710-t26_1-p1	0.157072	0.138977	0.0367642	0.0769133	0.063941	0.163855
NCLIV_045720-t26_1-p1$$NCLIV_045720-t26_1-p1	0.0612301	0.13151	0.0355828	0.0448503	0.0668891	0.163343
NCLIV_045740-t26_1-p1$$NCLIV_045740-t26_1-p1	0.10772	0.0772883	0.198931	0.11484	0.190245	0.180159
NCLIV_045800-t26_1-p1$$NCLIV_045800-t26_1-p1	3.22514	4.38912	10.9737	4.87777	8.67373	17.6497
NCLIV_045870-t26_1-p1$$NCLIV_045870-t26_1-p1	2.92841	1.00992	4.8653	2.48922	2.72597	4.80766
NCLIV_045930-t26_1-p1$$NCLIV_045930-t26_1-p1	1.25206	0.135612	1.18155	0.769634	0.434669	0.585145
NCLIV_045960-t26_1-p1$$NCLIV_045960-t26_1-p1	0.108748	0.0899204	0.0606081	0.0665123	0.0693813	0.153938
NCLIV_045980-t26_1-p1$$NCLIV_045980-t26_1-p1	0.627718	0.797564	0.97319	0.89572	0.906098	1.70597
NCLIV_045990-t26_1-p1$$NCLIV_045990-t26_1-p1	0.255315	0.274143	0.253239	0.462099	0.368427	0.266769
NCLIV_046010-t26_1-p1$$NCLIV_046010-t26_1-p1	0.0382354	0.121227	0.116946	0.129635	0.0464618	0.462728
NCLIV_046030-t26_1-p1$$NCLIV_046030-t26_1-p1	0.632259	0.800432	1.30161	1.41751	1.02945	1.42439
NCLIV_046040-t26_1-p1$$NCLIV_046040-t26_1-p1	6.19622	7.38475	8.79074	9.05177	8.25304	10.1717
NCLIV_046050-t26_1-p1$$NCLIV_046050-t26_1-p1	36.0984	40.8195	57.9919	43.516	42.5171	60.0859
NCLIV_046060-t26_1-p1$$NCLIV_046060-t26_1-p1	0.0461358	0.0413672	0.826517	0.0715478	0.0552775	0.345172
NCLIV_046100-t26_1-p1$$NCLIV_046100-t26_1-p1	0.155163	0.455324	1.06877	0.903068	0.591271	1.14319
NCLIV_046140-t26_1-p1$$NCLIV_046140-t26_1-p1	0.122661	0.304725	0.389782	0.18393	0.552204	0.577599
NCLIV_046170-t26_1-p1$$NCLIV_046170-t26_1-p1	6.09969	3.62364	9.41386	8.05367	7.43104	13.8957
NCLIV_046190-t26_1-p1$$NCLIV_046190-t26_1-p1	0.426077	0.119301	0.0501516	0.225764	0.17784	0.0709068
NCLIV_046260-t26_1-p1$$NCLIV_046260-t26_1-p1	14.4457	16.7358	19.4573	20.1637	19.1233	25.6459
NCLIV_046270-t26_1-p1$$NCLIV_046270-t26_1-p1	0.199491	0.190071	0.35266	0.350934	0.325883	0.372787
NCLIV_046320-t26_1-p1$$NCLIV_046320-t26_1-p1	1.19293	0.415229	1.3269	1.99647	1.32798	1.41738
NCLIV_046340-t26_1-p1$$NCLIV_046340-t26_1-p1	0.0543555	0.180355	0.968131	0.33515	1.42591	0.406474
NCLIV_046380-t26_1-p1$$NCLIV_046380-t26_1-p1	0.068222	0.214733	0.230165	0.200867	0.031155	0.204308
NCLIV_046390-t26_1-p1$$NCLIV_046390-t26_1-p1	0.13929	0.274598	0.232318	0.313955	0.459935	0.131041
NCLIV_046400-t26_1-p1$$NCLIV_046400-t26_1-p1	0.287499	0.144557	0.0487123	0.167482	0.182865	0.149763
NCLIV_046410-t26_1-p1$$NCLIV_046410-t26_1-p1	0.679812	0.534909	1.13379	0.842731	0.630823	0.700047
NCLIV_046450-t26_1-p1$$NCLIV_046450-t26_1-p1	0.712621	0.848456	0.48356	0.293436	0.310524	0.713729
NCLIV_046520-t26_1-p1$$NCLIV_046520-t26_1-p1	0.0639459	0.103306	0.157576	0.0389391	0.0488573	0.029315
NCLIV_046530-t26_1-p1$$NCLIV_046530-t26_1-p1	1.19118	0.87865	1.57269	0.731686	0.915198	0.734428
NCLIV_046540-t26_1-p1$$NCLIV_046540-t26_1-p1	0.812937	0.631766	0.86993	0.440054	0.461598	0.466934
NCLIV_046550-t26_1-p1$$NCLIV_046550-t26_1-p1	4.32867	2.48368	4.32883	4.72736	2.23129	5.17785
NCLIV_046560-t26_1-p1$$NCLIV_046560-t26_1-p1	0.178671	0.226996	0.161109	0.240102	0.0477011	0.21821
NCLIV_046580-t26_1-p1$$NCLIV_046580-t26_1-p1	1.18141	0.649714	1.41549	1.32943	1.72036	2.73889
NCLIV_046590-t26_1-p1$$NCLIV_046590-t26_1-p1	0.185823	0.319586	0.349482	0.270702	0.270688	0.267155
NCLIV_046610-t26_1-p1$$NCLIV_046610-t26_1-p1	0.101343	0.093404	0.0741041	0.477949	0.338554	0.436854
NCLIV_046690-t26_1-p1$$NCLIV_046690-t26_1-p1	10.2414	10.1075	11.6403	15.3754	12.387	19.4108
NCLIV_046720-t26_1-p1$$NCLIV_046720-t26_1-p1	0.0569406	0.419176	0.130381	0.2036	0.12406	0.210531
NCLIV_046750-t26_1-p1$$NCLIV_046750-t26_1-p1	0.0633587	0.12449	0.0980936	0.086852	0.121334	0.224913
NCLIV_046760-t26_1-p1$$NCLIV_046760-t26_1-p1	1.47693	1.59172	0.787839	0.728237	0.94982	0.397708
NCLIV_046800-t26_1-p1$$NCLIV_046800-t26_1-p1	8.61971	3.78962	9.91971	6.88751	4.05851	8.79253
NCLIV_046810-t26_1-p1$$NCLIV_046810-t26_1-p1	0.222966	0.278039	0.747228	0.0624681	0.246201	0.434271
NCLIV_046830-t26_1-p1$$NCLIV_046830-t26_1-p1	0.360666	0.986084	1.17155	2.15657	1.95175	3.49567
NCLIV_046890-t26_1-p1$$NCLIV_046890-t26_1-p1	0.56676	0.459542	0.424893	0.542398	0.376757	0.34321
NCLIV_046900-t26_1-p1$$NCLIV_046900-t26_1-p1	6.04342	6.26858	6.6716	8.80559	6.97673	10.4411
NCLIV_046950-t26_1-p1$$NCLIV_046950-t26_1-p1	0.857133	0.475043	0.649143	0.92303	0.520593	0.936279
NCLIV_046960-t26_1-p1$$NCLIV_046960-t26_1-p1	0.0620013	0.0503151	0.259115	0.0977168	0.0758305	0.0304811
NCLIV_046970-t26_1-p1$$NCLIV_046970-t26_1-p1	0.0463787	0.0539111	0.365008	0.317642	0.327831	0.610641
NCLIV_047040-t26_1-p1$$NCLIV_047040-t26_1-p1	3.26858	3.93587	3.99704	5.81526	6.61398	7.55002
NCLIV_047080-t26_1-p1$$NCLIV_047080-t26_1-p1	0.271791	0.837896	1.52587	0.641877	0.987367	1.71424
NCLIV_047110-t26_1-p1$$NCLIV_047110-t26_1-p1	0.0443699	0.934281	1.54092	0.219795	1.17278	0.953371
NCLIV_047160-t26_1-p1$$NCLIV_047160-t26_1-p1	0.721386	0.730513	0.480693	0.478758	0.342183	0.706608
NCLIV_047200-t26_1-p1$$NCLIV_047200-t26_1-p1	0.0743059	0.186124	0.0646585	0.100143	0.0354623	0.0944236
NCLIV_047240-t26_1-p1$$NCLIV_047240-t26_1-p1	0.0427605	0.265219	0.312645	0.256443	0.269529	0.331876
NCLIV_047290-t26_1-p1$$NCLIV_047290-t26_1-p1	0.247483	0.199257	0.374865	0.287679	0.235999	0.0320166
NCLIV_047390-t26_1-p1$$NCLIV_047390-t26_1-p1	0.0376859	1.32841	0.832328	0.158887	0.91288	0.693226
NCLIV_047400-t26_1-p1$$NCLIV_047400-t26_1-p1	0.507415	0.708922	0.827036	1.00042	0.914305	0.885239
NCLIV_047440-t26_1-p1$$NCLIV_047440-t26_1-p1	0.15524	0.239293	0.171524	0.199369	0.147578	0.278135
NCLIV_047500-t26_1-p1$$NCLIV_047500-t26_1-p1	0.214212	0.533779	0.603448	0.60438	0.532304	0.859877
NCLIV_047520-t26_1-p1$$NCLIV_047520-t26_1-p1	1.48516	1.17995	1.4749	0.129302	0.995251	1.79049
NCLIV_047530-t26_1-p1$$NCLIV_047530-t26_1-p1	0.187951	0.234165	0.204483	0.441752	0.235391	0.651048
NCLIV_047560-t26_1-p1$$NCLIV_047560-t26_1-p1	0.0562588	0.261964	0.739017	1.16389	0.539362	0.616856
NCLIV_047570-t26_1-p1$$NCLIV_047570-t26_1-p1	0.0605383	0.0410815	0.236663	0.189053	0.505623	0.77834
NCLIV_047630-t26_1-p1$$NCLIV_047630-t26_1-p1	17.5413	14.8847	18.9489	18.8453	20.6468	20.5537
NCLIV_047650-t26_1-p1$$NCLIV_047650-t26_1-p1	0.190191	0.0633907	0.217181	0.217911	0.189533	0.192706
NCLIV_047660-t26_1-p1$$NCLIV_047660-t26_1-p1	6.33279	8.50969	18.0707	11.051	10.607	20.7798
NCLIV_047700-t26_1-p1$$NCLIV_047700-t26_1-p1	0.118086	0.115214	0.0997665	0.127731	0.0904698	0.170046
NCLIV_047720-t26_1-p1$$NCLIV_047720-t26_1-p1	0.143525	0.0707395	0.401377	0.186556	0.127718	0.337894
NCLIV_047730-t26_1-p1$$NCLIV_047730-t26_1-p1	0.0467076	0.0888342	0.202291	0.0568785	0.0227993	0.154405
NCLIV_047740-t26_1-p1$$NCLIV_047740-t26_1-p1	0.10203	0.0836682	0.193717	0.0604903	0.456706	0.460704
NCLIV_047800-t26_1-p1$$NCLIV_047800-t26_1-p1	0.0929724	0.0986505	0.147113	0.175189	0.0762057	0.365028
NCLIV_047810-t26_1-p1$$NCLIV_047810-t26_1-p1	7.36535	7.91694	8.79982	8.59125	6.47996	12.9742
NCLIV_047820-t26_1-p1$$NCLIV_047820-t26_1-p1	2.36601	2.95886	3.91857	2.63672	2.28676	4.59617
NCLIV_047850-t26_1-p1$$NCLIV_047850-t26_1-p1	0.035494	0.0560156	0.0342661	0.114158	0.0860219	0.0469766
NCLIV_047860-t26_1-p1$$NCLIV_047860-t26_1-p1	5.76984	5.75663	7.94363	8.80586	6.44928	9.87004
NCLIV_047870-t26_1-p1$$NCLIV_047870-t26_1-p1	0.0371257	0.0803858	0.0932343	0.0576751	0.0455694	0.0799779
NCLIV_048000-t26_1-p1$$NCLIV_048000-t26_1-p1	0.126851	0.0365926	0.096136	0.208839	0.0511793	0.260121
NCLIV_048020-t26_1-p1$$NCLIV_048020-t26_1-p1	14.8878	8.8958	17.8022	17.5719	18.1326	23.9973
NCLIV_048030-t26_1-p1$$NCLIV_048030-t26_1-p1	4.8846	5.61341	6.98458	7.43438	6.43104	6.19439
NCLIV_048040-t26_1-p1$$NCLIV_048040-t26_1-p1	0.562219	0.488032	1.18871	0.630098	1.06383	1.37193
NCLIV_048050-t26_1-p1$$NCLIV_048050-t26_1-p1	0.14336	0.147152	0.120597	0.0924628	0.0581568	0.0396912
NCLIV_048080-t26_1-p1$$NCLIV_048080-t26_1-p1	0.0941285	0.336521	0.311011	0.0918015	0.0537006	0.209806
NCLIV_048140-t26_1-p1$$NCLIV_048140-t26_1-p1	0.195893	0.0639221	0.291555	0.571008	0.219367	0.74655
NCLIV_048170-t26_1-p1$$NCLIV_048170-t26_1-p1	0.367609	0.59722	0.357861	1.5069	1.1534	2.08546
NCLIV_048210-t26_1-p1$$NCLIV_048210-t26_1-p1	0.0372149	0.0490998	0.0382091	0.0314723	0.0534101	0.152801
NCLIV_048240-t26_1-p1;NCLIV_048230-t26_1-p1$$NCLIV_048240-t26_1-p1	6.73055	6.87347	8.92486	8.49031	8.68883	11.8833
NCLIV_048260-t26_1-p1$$NCLIV_048260-t26_1-p1	0.0184898	0.279034	0.293967	0.0669858	0.0275826	0.532947
NCLIV_048300-t26_1-p1$$NCLIV_048300-t26_1-p1	0.0869655	0.0319906	0.0645019	0.063799	0.0492458	0.0706947
NCLIV_048330-t26_1-p1$$NCLIV_048330-t26_1-p1	0.203297	0.31687	0.357835	0.439524	0.166898	0.332168
NCLIV_048390-t26_1-p1$$NCLIV_048390-t26_1-p1	0.0283747	0.0923822	0.0293627	0.0477498	0.108248	0.0807656
NCLIV_048410-t26_1-p1$$NCLIV_048410-t26_1-p1	0.502205	0.441476	0.481082	0.48084	0.317344	0.322306
NCLIV_048420-t26_1-p1$$NCLIV_048420-t26_1-p1	1.4777	1.83611	2.14859	2.29279	2.45137	4.47566
NCLIV_048430-t26_1-p1$$NCLIV_048430-t26_1-p1	0.0838036	0.138861	0.269972	0.162363	0.174459	0.579836
NCLIV_048460-t26_1-p1$$NCLIV_048460-t26_1-p1	2.43523	2.19	3.08702	3.16263	3.21761	4.84152
NCLIV_048470-t26_1-p1$$NCLIV_048470-t26_1-p1	0.0807887	0.0544275	0.132599	0.0773844	0.246647	0.325362
NCLIV_048540-t26_1-p1$$NCLIV_048540-t26_1-p1	2.03297	0.784997	0.858334	0.513231	0.758121	0.12693
NCLIV_048550-t26_1-p1$$NCLIV_048550-t26_1-p1	2.36316	1.51769	2.41112	2.90823	2.97939	3.31396
NCLIV_048570-t26_1-p1$$NCLIV_048570-t26_1-p1	3.83186	1.68767	2.97897	3.64477	3.35496	2.78584
NCLIV_048580-t26_1-p1$$NCLIV_048580-t26_1-p1	0.047168	0.0361193	0.110092	0.0919276	0.617344	0.889808
NCLIV_048590-t26_1-p1$$NCLIV_048590-t26_1-p1	7.26706	3.60862	8.14545	7.32787	8.29046	11.2634
NCLIV_048640-t26_1-p1$$NCLIV_048640-t26_1-p1	0.143293	0.0359087	0.0722444	0.0646809	0.104509	0.122218
NCLIV_048670-t26_1-p1$$NCLIV_048670-t26_1-p1	0.59674	0.765228	1.16487	0.728237	0.459907	0.378292
NCLIV_048770-t26_1-p1$$NCLIV_048770-t26_1-p1	0.120006	0.310106	0.453883	0.202035	0.401529	0.561153
NCLIV_048800-t26_1-p1$$NCLIV_048800-t26_1-p1	1.46355	0.369516	1.23883	1.75242	0.946324	2.59956
NCLIV_048870-t26_1-p1$$NCLIV_048870-t26_1-p1	0.108273	0.0935776	0.096748	0.390739	0.327432	0.218817
NCLIV_048880-t26_1-p1$$NCLIV_048880-t26_1-p1	2.18271	2.78259	2.6979	3.52685	2.12984	2.26591
NCLIV_048930-t26_1-p1$$NCLIV_048930-t26_1-p1	1.0243	1.4406	2.5407	2.7801	1.77859	3.22684
NCLIV_049030-t26_1-p1$$NCLIV_049030-t26_1-p1	2.1589	1.43687	1.81797	2.05324	1.28021	2.57813
NCLIV_049050-t26_1-p1$$NCLIV_049050-t26_1-p1	2.61304	2.08913	2.75056	2.48883	2.55661	4.2756
NCLIV_049100-t26_1-p1$$NCLIV_049100-t26_1-p1	8.52548	5.31653	7.15579	8.77084	7.87652	7.71818
NCLIV_049120-t26_1-p1$$NCLIV_049120-t26_1-p1	0.0526183	0.0626916	0.0723067	0.503866	0.319367	0.491233
NCLIV_049150-t26_1-p1$$NCLIV_049150-t26_1-p1	0.376056	0.302026	0.548244	0.530381	0.292819	0.781514
NCLIV_049160-t26_1-p1$$NCLIV_049160-t26_1-p1	0.293807	0.307306	0.0937981	1.18831	0.692791	0.764036
NCLIV_049400-t26_1-p1$$NCLIV_049400-t26_1-p1	7.33014	6.11406	6.87407	9.24184	8.76016	9.47464
NCLIV_049430-t26_1-p1$$NCLIV_049430-t26_1-p1	1.13655	1.09078	0.625329	0.420092	0.200741	0.313225
NCLIV_049460-t26_1-p1$$NCLIV_049460-t26_1-p1	0.0951449	0.232326	0.120281	0.105061	0.0418542	0.17808
NCLIV_049520-t26_1-p1$$NCLIV_049520-t26_1-p1	0.0470825	0.0634576	0.0452383	0.104346	0.187984	0.39462
NCLIV_049570-t26_1-p1$$NCLIV_049570-t26_1-p1	0.321581	0.112059	0.378497	0.566737	0.456658	0.54744
NCLIV_049590-t26_1-p1$$NCLIV_049590-t26_1-p1	0.0366859	0.0959348	0.0375855	0.08129	0.0305235	0.148589
NCLIV_049600-t26_1-p1$$NCLIV_049600-t26_1-p1	4.47346	2.15273	4.60822	5.47969	4.91888	5.5356
NCLIV_049710-t26_1-p1$$NCLIV_049710-t26_1-p1	2.85261	2.58017	3.28742	4.01403	3.52156	5.87697
NCLIV_049730-t26_1-p1$$NCLIV_049730-t26_1-p1	0.603881	1.24223	0.820538	1.02384	0.919899	0.873503
NCLIV_049740-t26_1-p1$$NCLIV_049740-t26_1-p1	1.64674	3.25861	3.96098	3.38878	3.0075	4.22858
NCLIV_049790-t26_1-p1$$NCLIV_049790-t26_1-p1	0.758441	2.34114	1.12688	1.57906	1.28904	2.53789
NCLIV_049830-t26_1-p1$$NCLIV_049830-t26_1-p1	0.168009	0.285444	0.108419	0.0787654	0.283891	0.3796
NCLIV_049870-t26_1-p1$$NCLIV_049870-t26_1-p1	1.32193	1.40067	2.39996	1.28208	2.02479	0.276796
NCLIV_049890-t26_1-p1$$NCLIV_049890-t26_1-p1	0.0529302	0.172157	0.657963	2.1059	1.07561	1.29994
NCLIV_049900-t26_1-p1$$NCLIV_049900-t26_1-p1	38.6422	43.9553	43.0082	53.1203	50.909	60.7884
NCLIV_049920-t26_1-p1$$NCLIV_049920-t26_1-p1	0.494274	0.957374	0.659507	1.01162	0.835458	0.840895
NCLIV_049940-t26_1-p1$$NCLIV_049940-t26_1-p1	0.835425	1.42191	1.23779	0.593994	1.46761	1.29135
NCLIV_050000-t26_1-p1$$NCLIV_050000-t26_1-p1	0.900957	0.560684	0.895171	0.926439	0.830253	0.434893
NCLIV_050030-t26_1-p1$$NCLIV_050030-t26_1-p1	0.0571172	0.194019	0.0861768	0.0983929	0.0797795	0.458105
NCLIV_050050-t26_1-p1$$NCLIV_050050-t26_1-p1	0.148143	0.0283268	0.131471	0.131624	0.137348	0.14937
NCLIV_050060-t26_1-p1$$NCLIV_050060-t26_1-p1	0.297547	0.0398131	0.0420244	0.0543149	0.0469479	0.0914518
NCLIV_050070-t26_1-p1$$NCLIV_050070-t26_1-p1	0.0548782	0.310156	0.237506	0.728131	0.299981	1.10767
NCLIV_050080-t26_1-p1$$NCLIV_050080-t26_1-p1	5.98572	5.78969	7.03153	6.18917	6.68256	7.47015
NCLIV_050120-t26_1-p1$$NCLIV_050120-t26_1-p1	0.070269	0.0479496	0.0444032	0.0432966	0.0664201	0.0374759
NCLIV_050160-t26_1-p1$$NCLIV_050160-t26_1-p1	0.0858268	0.0564	0.110657	0.0557867	0.134926	0.206112
NCLIV_050210-t26_1-p1$$NCLIV_050210-t26_1-p1	2.67425	1.6317	4.24063	3.38997	2.49126	6.6695
NCLIV_050300-t26_1-p1$$NCLIV_050300-t26_1-p1	5.92396	4.48729	5.20837	6.36876	5.5209	6.05427
NCLIV_050360-t26_1-p1$$NCLIV_050360-t26_1-p1	0.0770009	0.642781	0.318248	0.395116	0.207067	0.358483
NCLIV_050370-t26_1-p1$$NCLIV_050370-t26_1-p1	118.152	176.172	184.845	156.593	134.992	178.395
NCLIV_050380-t26_1-p1$$NCLIV_050380-t26_1-p1	7.18742	8.68563	21.7531	3.99878	9.69605	11.606
NCLIV_050390-t26_1-p1$$NCLIV_050390-t26_1-p1	2.65505	2.287	3.38483	3.19804	2.93294	4.73039
NCLIV_050400-t26_1-p1$$NCLIV_050400-t26_1-p1	0.288958	0.0938819	0.0497238	0.256721	0.0531444	0.296574
NCLIV_050410-t26_1-p1$$NCLIV_050410-t26_1-p1	0.787291	0.846044	1.2152	1.27221	0.68372	0.477363
NCLIV_050440-t26_1-p1$$NCLIV_050440-t26_1-p1	0.0454096	0.0706276	0.133507	0.0672183	0.0866325	0.152024
NCLIV_050470-t26_1-p1$$NCLIV_050470-t26_1-p1	6.36965	8.02523	10.8594	11.0961	10.0893	13.0435
NCLIV_050520-t26_1-p1$$NCLIV_050520-t26_1-p1	0.111636	0.180355	0.245133	0.0811134	0.0808729	0.291304
NCLIV_050590-t26_1-p1$$NCLIV_050590-t26_1-p1	5.02918	3.20918	5.87312	6.2275	5.35049	7.72212
NCLIV_050620-t26_1-p1$$NCLIV_050620-t26_1-p1	9.04796	10.4922	11.3737	10.6722	9.41765	13.2246
NCLIV_050630-t26_1-p1$$NCLIV_050630-t26_1-p1	0.986299	1.11659	1.41588	1.41578	0.937975	1.31561
NCLIV_050680-t26_1-p1$$NCLIV_050680-t26_1-p1	10.4582	11.451	13.3598	13.3461	11.022	15.5435
NCLIV_050750-t26_1-p1$$NCLIV_050750-t26_1-p1	0.0329938	0.0662434	0.0693464	0.197867	0.086767	0.0861452
NCLIV_050790-t26_1-p1$$NCLIV_050790-t26_1-p1	0.244861	0.128305	0.212823	0.117642	0.150893	0.151811
NCLIV_050820-t26_1-p1$$NCLIV_050820-t26_1-p1	0.264913	0.386536	0.559049	0.597416	0.441879	0.68498
NCLIV_050850-t26_1-p1$$NCLIV_050850-t26_1-p1	4.03677	3.70309	2.57247	3.04564	2.73205	4.71526
NCLIV_050870-t26_1-p1$$NCLIV_050870-t26_1-p1	0.103463	0.0590548	0.520267	0.142997	0.0436681	0.451307
NCLIV_050900-t26_1-p1$$NCLIV_050900-t26_1-p1	0.168074	0.15021	0.609245	0.439059	0.589884	0.553316
NCLIV_050910-t26_1-p1$$NCLIV_050910-t26_1-p1	1.88774	1.13289	1.94067	1.08614	1.31611	1.46716
NCLIV_050990-t26_1-p1$$NCLIV_050990-t26_1-p1	0.124588	0.0656413	0.0625042	0.0664186	0.031774	0.116848
NCLIV_051000-t26_1-p1$$NCLIV_051000-t26_1-p1	0.210603	0.512946	1.02332	0.874723	0.76931	0.607908
NCLIV_051010-t26_1-p1$$NCLIV_051010-t26_1-p1	0.732696	1.88165	1.37658	2.61443	1.02983	0.862319
NCLIV_051040-t26_1-p1$$NCLIV_051040-t26_1-p1	0.0470466	0.0642488	0.0522264	0.0430611	0.255509	0.148629
NCLIV_051090-t26_1-p1$$NCLIV_051090-t26_1-p1	0.129188	0.839144	0.809603	1.59498	0.120213	1.79718
NCLIV_051110-t26_1-p1$$NCLIV_051110-t26_1-p1	0.93913	0.681916	1.02291	2.47118	1.61826	2.84877
NCLIV_051140-t26_1-p1$$NCLIV_051140-t26_1-p1	0.0478827	0.0481995	0.0318759	0.0575079	0.0288518	0.409759
NCLIV_051240-t26_1-p1$$NCLIV_051240-t26_1-p1	0.0509537	0.0461322	0.147593	0.0543877	0.0832994	0.216107
NCLIV_051260-t26_1-p1$$NCLIV_051260-t26_1-p1	0.0272257	0.15009	0.250892	0.0851473	0.0349065	0.451851
NCLIV_051300-t26_1-p1$$NCLIV_051300-t26_1-p1	0.0899344	0.0768604	0.24237	0.0326299	0.124421	0.137776
NCLIV_051340-t26_1-p1$$NCLIV_051340-t26_1-p1	6.9835	21.1427	18.7738	8.41789	26.4599	38.6074
NCLIV_051350-t26_1-p1$$NCLIV_051350-t26_1-p1	0.259055	0.251252	0.841576	0.358773	0.430405	1.38839
NCLIV_051360-t26_1-p1$$NCLIV_051360-t26_1-p1	0.234462	1.32104	0.309169	1.28814	1.20279	0.417344
NCLIV_051390-t26_1-p1$$NCLIV_051390-t26_1-p1	0.0520085	0.0444753	0.0454006	0.0698272	0.0485396	0.155718
NCLIV_051420-t26_1-p1$$NCLIV_051420-t26_1-p1	0.051967	0.0392467	0.0211479	0.0729846	0.0464843	0.0505597
NCLIV_051440-t26_1-p1$$NCLIV_051440-t26_1-p1	0.268248	0.248705	0.425049	0.249254	0.564067	0.515391
NCLIV_051450-t26_1-p1$$NCLIV_051450-t26_1-p1	0.668568	0.20392	0.613202	0.286525	0.193209	0.952741
NCLIV_051460-t26_1-p1$$NCLIV_051460-t26_1-p1	4.71622	5.20554	4.62962	6.40033	6.38269	5.62413
NCLIV_051490-t26_1-p1$$NCLIV_051490-t26_1-p1	0.0875463	0.0583548	0.0838595	0.0756518	0.0604591	0.0867925
NCLIV_051500-t26_1-p1$$NCLIV_051500-t26_1-p1	0.0908488	0.195874	0.0285604	0.0510454	0.0243216	0.298566
NCLIV_051510-t26_1-p1$$NCLIV_051510-t26_1-p1	0.30063	0.0627477	0.433104	0.429748	0.146486	0.281364
NCLIV_051530-t26_1-p1$$NCLIV_051530-t26_1-p1	4.02097	2.91804	4.05619	4.17068	3.72663	3.62555
NCLIV_051560-t26_1-p1$$NCLIV_051560-t26_1-p1	0.0653541	0.842366	0.0883264	0.0605321	0.400142	0.602883
NCLIV_051590-t26_1-p1$$NCLIV_051590-t26_1-p1	1.81852	0.789164	2.39659	3.27577	2.88336	2.28773
NCLIV_051620-t26_1-p1$$NCLIV_051620-t26_1-p1	2.14761	0.91576	2.5512	1.63331	1.05234	1.89784
NCLIV_051650-t26_1-p1$$NCLIV_051650-t26_1-p1	1.02666	1.13665	2.47597	1.66143	0.930538	2.93242
NCLIV_051740-t26_1-p1$$NCLIV_051740-t26_1-p1	0.466466	0.295987	0.288792	0.306885	0.0679407	0.240028
NCLIV_051760-t26_1-p1$$NCLIV_051760-t26_1-p1	0.101479	0.192163	0.170668	0.205245	0.328885	0.474559
NCLIV_051770-t26_1-p1$$NCLIV_051770-t26_1-p1	0.0766479	0.194892	0.036332	0.0344875	0.0798885	0.093374
NCLIV_051800-t26_1-p1$$NCLIV_051800-t26_1-p1	3.64187	10.6086	4.73702	2.59281	2.53391	3.45762
NCLIV_051810-t26_1-p1$$NCLIV_051810-t26_1-p1	0.0647541	0.115077	0.111646	0.0536263	0.0647234	0.113855
NCLIV_051820-t26_1-p1$$NCLIV_051820-t26_1-p1	0.760953	0.536258	1.25341	0.802528	0.874915	0.929584
NCLIV_051840-t26_1-p1$$NCLIV_051840-t26_1-p1	2.36798	1.12509	1.41977	1.36843	0.952983	1.40249
NCLIV_051870-t26_1-p1$$NCLIV_051870-t26_1-p1	0.0704099	0.0485378	0.333372	0.245407	0.140074	0.116241
NCLIV_051890-t26_1-p1$$NCLIV_051890-t26_1-p1	1.73658	2.09824	2.04496	2.90929	1.7821	2.18061
NCLIV_051920-t26_1-p1$$NCLIV_051920-t26_1-p1	0.298118	0.378625	0.181719	0.219914	0.169947	0.0781246
NCLIV_051960-t26_1-p1$$NCLIV_051960-t26_1-p1	0.653408	0.963278	0.0635615	0.97009	0.837737	0.816635
NCLIV_051970-t26_1-p1$$NCLIV_051970-t26_1-p1	0.572157	0.365164	0.52814	0.540501	0.306354	0.309058
NCLIV_051990-t26_1-p1$$NCLIV_051990-t26_1-p1	0.0595988	0.105204	0.129532	0.0821058	0.146524	0.0436082
NCLIV_052000-t26_1-p1$$NCLIV_052000-t26_1-p1	0.848566	0.73134	0.682452	0.953258	1.58815	1.60846
NCLIV_052060-t26_1-p1$$NCLIV_052060-t26_1-p1	0.359327	0.306884	0.377563	0.975913	0.316005	0.730096
NCLIV_052070-t26_1-p1$$NCLIV_052070-t26_1-p1	1.92525	1.71111	2.24821	1.91981	2.19491	3.21314
NCLIV_052190-t26_1-p1$$NCLIV_052190-t26_1-p1	3.28053	4.09628	4.43766	4.27082	4.22635	5.7144
NCLIV_052200-t26_1-p1$$NCLIV_052200-t26_1-p1	0.0540992	0.0959535	0.0793909	0.052381	0.0533617	0.116997
NCLIV_052220-t26_1-p1$$NCLIV_052220-t26_1-p1	0.14811	0.157543	0.34537	0.417293	0.7409	0.863815
NCLIV_052230-t26_1-p1$$NCLIV_052230-t26_1-p1	1.87041	0.970987	1.95987	1.56619	1.12491	1.43659
NCLIV_052240-t26_1-p1$$NCLIV_052240-t26_1-p1	0.219093	0.869895	0.968352	0.17678	0.139428	1.63398
NCLIV_052270-t26_1-p1$$NCLIV_052270-t26_1-p1	2.18534	4.25957	3.39079	2.51389	2.08862	1.7333
NCLIV_052280-t26_1-p1$$NCLIV_052280-t26_1-p1	0.05746	0.29543	0.323489	0.457363	0.689219	0.851055
NCLIV_052320-t26_1-p1$$NCLIV_052320-t26_1-p1	0.0382139	0.038669	0.0433422	0.0825454	0.103248	0.0535274
NCLIV_052340-t26_1-p1$$NCLIV_052340-t26_1-p1	0.120094	0.0971347	0.471173	0.320414	0.216119	0.912177
NCLIV_052350-t26_1-p1$$NCLIV_052350-t26_1-p1	3.37904	3.9136	7.34205	4.60839	3.519	4.83168
NCLIV_052380-t26_1-p1$$NCLIV_052380-t26_1-p1	7.70178	11.761	13.199	12.9751	12.1922	17.6016
NCLIV_052390-t26_1-p1$$NCLIV_052390-t26_1-p1	3.72908	7.15686	9.99805	9.09567	11.0287	12.5354
NCLIV_052410-t26_1-p1$$NCLIV_052410-t26_1-p1	0.0217667	0.0179546	0.0342244	0.0305957	0.052234	0.0405002
NCLIV_052480-t26_1-p1$$NCLIV_052480-t26_1-p1	0.149328	0.329116	0.176142	0.289881	0.303742	0.4306
NCLIV_052500-t26_1-p1$$NCLIV_052500-t26_1-p1	1.66956	1.98404	1.98361	2.79363	2.48974	3.03229
NCLIV_052510-t26_1-p1$$NCLIV_052510-t26_1-p1	0.219346	0.409662	0.174248	0.322271	0.642952	1.26985
NCLIV_052600-t26_1-p1$$NCLIV_052600-t26_1-p1	0.074515	0.038761	0.13071	0.122445	0.0650049	0.0789195
NCLIV_052780-t26_1-p1$$NCLIV_052780-t26_1-p1	0.0758474	0.107436	0.166258	0.0901914	0.0830775	0.0624835
NCLIV_052790-t26_1-p1$$NCLIV_052790-t26_1-p1	0.298238	0.417944	0.369677	0.554906	0.239267	0.62218
NCLIV_052880-t26_1-p1$$NCLIV_052880-t26_1-p1	19.9228	9.92764	15.0719	15.4418	15.0142	12.9915
NCLIV_052910-t26_1-p1$$NCLIV_052910-t26_1-p1	0.264507	0.200479	0.380923	0.335628	0.25739	0.333136
NCLIV_052920-t26_1-p1$$NCLIV_052920-t26_1-p1	0.0407377	0.0193929	0.0331669	0.0391597	0.0436056	0.165131
NCLIV_052980-t26_1-p1$$NCLIV_052980-t26_1-p1	0.433668	0.120522	0.354372	0.237038	0.151282	0.244857
NCLIV_053040-t26_1-p1$$NCLIV_053040-t26_1-p1	0.912957	0.834118	0.940465	2.21745	1.39666	2.5419
NCLIV_053180-t26_1-p1$$NCLIV_053180-t26_1-p1	0.0972302	0.0898139	0.0705221	0.0981538	0.092556	0.0922009
NCLIV_053190-t26_1-p1$$NCLIV_053190-t26_1-p1	2.90713	4.65766	4.17604	5.01001	3.21334	5.81388
NCLIV_053220-t26_1-p1$$NCLIV_053220-t26_1-p1	0.628135	0.817216	0.78003	0.597323	0.884546	0.670337
NCLIV_053240-t26_1-p1$$NCLIV_053240-t26_1-p1	0.124624	0.0296337	0.552512	0.481026	0.265065	0.534531
NCLIV_053270-t26_1-p1$$NCLIV_053270-t26_1-p1	0.0579601	0.0834963	0.0608117	0.137668	0.0752098	0.0864052
NCLIV_053290-t26_1-p1$$NCLIV_053290-t26_1-p1	0.26895	0.277246	0.624551	0.302654	0.220393	0.595581
NCLIV_053330-t26_1-p1$$NCLIV_053330-t26_1-p1	4.97861	4.71164	5.60333	6.21105	5.57561	5.11618
NCLIV_053340-t26_1-p1$$NCLIV_053340-t26_1-p1	0.244894	0.337972	1.32703	0.807449	0.594519	1.35184
NCLIV_053360-t26_1-p1$$NCLIV_053360-t26_1-p1	0.337202	0.521819	0.567558	0.603	0.90588	0.946204
NCLIV_053370-t26_1-p1$$NCLIV_053370-t26_1-p1	0.235646	0.0490115	0.481173	0.203202	0.230861	0.450614
NCLIV_053580-t26_1-p1$$NCLIV_053580-t26_1-p1	27.4193	25.1978	30.9078	31.3915	36.3868	48.4255
NCLIV_053590-t26_1-p1$$NCLIV_053590-t26_1-p1	0.772471	0.164362	0.389976	0.492327	0.429711	0.33954
NCLIV_053640-t26_1-p1$$NCLIV_053640-t26_1-p1	5.2071	3.44989	5.80178	5.89829	3.5209	5.39957
NCLIV_053650-t26_1-p1$$NCLIV_053650-t26_1-p1	0.0667864	0.66385	0.212901	1.5203	0.455557	1.81506
NCLIV_053680-t26_1-p1$$NCLIV_053680-t26_1-p1	0.284044	0.920517	1.49267	0.893054	1	1.21487
NCLIV_053700-t26_1-p1$$NCLIV_053700-t26_1-p1	0.0824489	0.14725	0.189891	0.125953	0.0162336	0.0799149
NCLIV_053720-t26_1-p1$$NCLIV_053720-t26_1-p1	0.0885044	0.111575	0.0352296	0.025387	0.159634	0.151418
NCLIV_053810-t26_1-p1$$NCLIV_053810-t26_1-p1	3.36006	6.23771	6.13811	4.20463	4.82038	9.78025
NCLIV_053820-t26_1-p1$$NCLIV_053820-t26_1-p1	0.0309799	0.0546152	0.096232	0.148449	0.074885	0.12296
NCLIV_053840-t26_1-p1$$NCLIV_053840-t26_1-p1	48.3787	17.3051	28.3539	23.2197	22.4155	28.7248
NCLIV_053860-t26_1-p1$$NCLIV_053860-t26_1-p1	6.51159	6.39374	8.01121	9.86378	5.75969	8.38296
NCLIV_053870-t26_1-p1$$NCLIV_053870-t26_1-p1	0.0591414	0.0489236	0.263927	0.319672	0.153191	1.12815
NCLIV_053880-t26_1-p1$$NCLIV_053880-t26_1-p1	5.55626	7.86769	8.81707	8.29918	7.73233	11.8266
NCLIV_053890-t26_1-p1$$NCLIV_053890-t26_1-p1	1.31711	1.34183	2.27726	1.37546	2.18218	2.77851
NCLIV_053930-t26_1-p1$$NCLIV_053930-t26_1-p1	0.49627	0.793819	0.55866	0.652819	0.441746	0.734783
NCLIV_053940-t26_1-p1$$NCLIV_053940-t26_1-p1	17.4579	24.2076	20.5066	26.9786	24.8784	23.594
NCLIV_053950-t26_1-p1$$NCLIV_053950-t26_1-p1	1.60593	0.971526	3.25668	2.34359	2.1875	8.40028
NCLIV_054020-t26_1-p1$$NCLIV_054020-t26_1-p1	0.0990236	0.0382155	0.0798251	0.0829461	0.0452408	0.0699976
NCLIV_054070-t26_1-p1$$NCLIV_054070-t26_1-p1	0.23784	0.299411	0.424076	0.247118	0.0513358	0.349362
NCLIV_054110-t26_1-p1$$NCLIV_054110-t26_1-p1	0.285909	0.50463	0.419355	0.290995	0.527698	0.410665
NCLIV_054120-t26_1-p1$$NCLIV_054120-t26_1-p1	1.52399	1.76543	1.88153	1.40451	1.44795	2.67817
NCLIV_054140-t26_1-p1$$NCLIV_054140-t26_1-p1	10.038	12.7045	11.2978	10.41	10.6563	13.8051
NCLIV_054150-t26_1-p1$$NCLIV_054150-t26_1-p1	1.47353	2.72591	2.36468	2.41826	2.61256	3.63288
NCLIV_054170-t26_1-p1$$NCLIV_054170-t26_1-p1	0.29169	0.340975	0.42322	0.670646	0.709252	0.346078
NCLIV_054190-t26_1-p1$$NCLIV_054190-t26_1-p1	0.822996	0.668944	1.02502	1.3148	1.29882	1.56947
NCLIV_054200-t26_1-p1$$NCLIV_054200-t26_1-p1	5.47235	4.3655	6.51245	6.46214	5.27365	6.63555
NCLIV_054210-t26_1-p1$$NCLIV_054210-t26_1-p1	0.0711152	0.0999258	0.0570438	0.0934169	0.0787326	0.052923
NCLIV_054250-t26_1-p1$$NCLIV_054250-t26_1-p1	0.486519	0.333401	0.738213	0.618161	0.976444	1.92998
NCLIV_054280-t26_1-p1$$NCLIV_054280-t26_1-p1	0.0291629	0.0549356	0.152639	0.303543	0.257874	0.324795
NCLIV_054310-t26_1-p1$$NCLIV_054310-t26_1-p1	0.291042	0.320429	0.272462	0.0500832	0.287329	0.662421
NCLIV_054380-t26_1-p1$$NCLIV_054380-t26_1-p1	0.208091	0.0592362	0.0900189	0.1578	0.0586304	0.208893
NCLIV_054410-t26_1-p1$$NCLIV_054410-t26_1-p1	0.216307	0.0569369	0.707615	0.614062	0.512595	0.315115
NCLIV_054440-t26_1-p1$$NCLIV_054440-t26_1-p1	1.37228	1.49699	1.45661	1.58463	1.47122	1.07727
NCLIV_054500-t26_1-p1$$NCLIV_054500-t26_1-p1	2.27902	2.05928	2.12343	3.57779	3.42249	3.24748
NCLIV_054510-t26_1-p1$$NCLIV_054510-t26_1-p1	0.0783869	0.105727	0.120243	0.0561258	0.0232366	0.0332305
NCLIV_054520-t26_1-p1$$NCLIV_054520-t26_1-p1	0.493704	0.599413	2.62513	2.16187	2.27612	4.15974
NCLIV_054530-t26_1-p1$$NCLIV_054530-t26_1-p1	0.0223893	0.0723243	0.0922985	0.0636242	0.168237	0.0938327
NCLIV_054540-t26_1-p1$$NCLIV_054540-t26_1-p1	1.06191	1.77201	2.59349	2.557	3.04445	3.37618
NCLIV_054550-t26_1-p1$$NCLIV_054550-t26_1-p1	0.0401741	0.549719	0.651465	0.0588374	1.13155	1.27135
NCLIV_054570-t26_1-p1$$NCLIV_054570-t26_1-p1	0.117878	0.0727253	0.176816	0.146433	0.360211	0.886657
NCLIV_054690-t26_1-p1$$NCLIV_054690-t26_1-p1	0.0664433	0.0886496	0.200514	0.177046	0.140141	0.0672887
NCLIV_054700-t26_1-p1$$NCLIV_054700-t26_1-p1	17.9197	14.3775	16.6466	15.5757	13.5391	19.0233
NCLIV_054720-t26_1-p1$$NCLIV_054720-t26_1-p1	10.7336	8.67045	11.0897	10.984	9.35923	12.5236
NCLIV_054750-t26_1-p1$$NCLIV_054750-t26_1-p1	2.42875	2.88447	3.59301	3.02853	2.77945	3.10594
NCLIV_054800-t26_1-p1$$NCLIV_054800-t26_1-p1	3.87091	3.87413	6.68483	5.80346	4.82646	5.75701
NCLIV_054840-t26_1-p1$$NCLIV_054840-t26_1-p1	1.1145	0.414217	0.434154	0.719112	0.632437	0.484964
NCLIV_054900-t26_1-p1$$NCLIV_054900-t26_1-p1	0.335282	0.43989	0.590983	0.548314	0.462633	0.637374
NCLIV_054910-t26_1-p1$$NCLIV_054910-t26_1-p1	0.0297408	0.165924	0.164248	0.150757	0.246647	0.198921
NCLIV_054920-t26_1-p1$$NCLIV_054920-t26_1-p1	0.26624	0.936204	0.904588	0.635603	0.196847	0.480451
NCLIV_054950-t26_1-p1$$NCLIV_054950-t26_1-p1	0.996687	0.957256	1.07878	2.43856	1.1894	1.61728
NCLIV_054960-t26_1-p1$$NCLIV_054960-t26_1-p1	0.245793	0.732655	0.767527	0.487234	0.314048	0.753891
NCLIV_055020-t26_1-p1$$NCLIV_055020-t26_1-p1	0.0867072	0.432535	0.472768	0.461966	0.0587883	0.549598
NCLIV_055070-t26_1-p1$$NCLIV_055070-t26_1-p1	2.17426	2.35902	2.4189	3.02468	2.33511	3.47385
NCLIV_055090-t26_1-p1$$NCLIV_055090-t26_1-p1	0.040885	0.0797598	0.17643	0.14244	0.101549	0.113069
NCLIV_055120-t26_1-p1$$NCLIV_055120-t26_1-p1	0.13182	0.112157	0.17347	0.131732	0.113573	0.129001
NCLIV_055160-t26_1-p1$$NCLIV_055160-t26_1-p1	3.35129	4.10573	5.91787	5.55728	5.45431	8.5712
NCLIV_055170-t26_1-p1$$NCLIV_055170-t26_1-p1	6.01248	4.90461	6.22657	7.9571	6.44947	8.58696
NCLIV_055230-t26_1-p1$$NCLIV_055230-t26_1-p1	1.17648	0.419345	0.85146	0.877959	0.396922	1.1669
NCLIV_055260-t26_1-p1;NCLIV_044180-t26_1-p1$$NCLIV_055260-t26_1-p1	0.663763	1.46868	1.23407	1.11658	1.01643	1.17848
NCLIV_055300-t26_1-p1$$NCLIV_055300-t26_1-p1	1.79845	2.25039	2.96691	3.02389	3.35648	4.66871
NCLIV_055330-t26_1-p1$$NCLIV_055330-t26_1-p1	4.08515	7.32048	7.06577	4.57894	5.89875	8.31837
NCLIV_055360-t26_1-p1$$NCLIV_055360-t26_1-p1	22.0037	24.6327	27.0049	18.6954	23.9647	32.9505
NCLIV_055370-t26_1-p1$$NCLIV_055370-t26_1-p1	0.589763	0.0796196	0.118289	0.191994	0.903277	1.20227
NCLIV_055460-t26_1-p1$$NCLIV_055460-t26_1-p1	0.0324655	0.0472022	0.321699	0.333267	0.36232	0.663099
NCLIV_055490-t26_1-p1$$NCLIV_055490-t26_1-p1	173.746	167.301	185.74	231.825	165.502	213.815
NCLIV_055550-t26_1-p1$$NCLIV_055550-t26_1-p1	0.189827	0.30879	0.360507	0.442455	0.286018	0.39844
NCLIV_055640-t26_1-p1$$NCLIV_055640-t26_1-p1	1.39137	1.79596	1.46802	2.54865	1.56421	1.74937
NCLIV_055660-t26_1-p1$$NCLIV_055660-t26_1-p1	2.67491	2.57797	3.01114	3.67886	3.0757	4.32546
NCLIV_055690-t26_1-p1$$NCLIV_055690-t26_1-p1	0.947489	1.208	2.00968	1.59723	2.1098	2.00953
NCLIV_055710-t26_1-p1$$NCLIV_055710-t26_1-p1	0.142519	0.0344059	0.263045	0.121013	0.1805	0.934468
NCLIV_055720-t26_1-p1$$NCLIV_055720-t26_1-p1	1.20401	1.09925	1.44805	1.65121	1.45403	1.87996
NCLIV_055730-t26_1-p1$$NCLIV_055730-t26_1-p1	2.46539	3.70933	2.56599	2.71564	2.93237	2.71786
NCLIV_055760-t26_1-p1$$NCLIV_055760-t26_1-p1	1.65464	1.28813	1.7085	1.77629	1.64381	1.98716
NCLIV_055770-t26_1-p1$$NCLIV_055770-t26_1-p1	0.0705202	0.177606	0.215702	0.184606	0.267715	0.366934
NCLIV_055790-t26_1-p1$$NCLIV_055790-t26_1-p1	0.114971	0.291517	0.0452287	0.185694	0.443133	0.267919
NCLIV_055800-t26_1-p1$$NCLIV_055800-t26_1-p1	0.223404	0.128207	0.116874	0.742642	0.37935	0.722038
NCLIV_055820-t26_1-p1$$NCLIV_055820-t26_1-p1	0.329468	0.0488866	0.122514	0.417744	0.451377	0.369557
NCLIV_055850-t26_1-p1$$NCLIV_055850-t26_1-p1	7.14168	8.87809	11.5641	9.97493	10.4312	17.2543
NCLIV_055940-t26_1-p1$$NCLIV_055940-t26_1-p1	0.085371	0.0497467	0.0695021	0.0565676	0.0443821	0.0701733
NCLIV_055980-t26_1-p1$$NCLIV_055980-t26_1-p1	0.0587008	0.0863435	0.123555	0.128578	0.13144	0.0407651
NCLIV_056020-t26_1-p1$$NCLIV_056020-t26_1-p1	5.25921	5.04917	6.94748	5.09185	4.49639	4.49126
NCLIV_056060-t26_1-p1$$NCLIV_056060-t26_1-p1	0.290373	0.641567	0.750911	0.641041	0.537709	0.935176
NCLIV_056110-t26_1-p1$$NCLIV_056110-t26_1-p1	1.07196	0.163705	2.29464	4.1988	1.46571	2.60696
NCLIV_056120-t26_1-p1$$NCLIV_056120-t26_1-p1	0.0551721	0.0529043	0.131795	0.0585251	0.130331	0.218069
NCLIV_056130-t26_1-p1$$NCLIV_056130-t26_1-p1	0.0303137	0.0284455	0.0518442	0.0306031	0.146609	0.716044
NCLIV_056140-t26_1-p1$$NCLIV_056140-t26_1-p1	23.6359	20.5556	28.2449	26.4892	34.1689	39.9457
NCLIV_056150-t26_1-p1$$NCLIV_056150-t26_1-p1	0.219905	0.110851	0.175078	0.183969	0.136503	0.244368
NCLIV_056170-t26_1-p1$$NCLIV_056170-t26_1-p1	0.0568071	0.0539884	0.0552029	0.117045	0.0712219	0.121038
NCLIV_056300-t26_1-p1$$NCLIV_056300-t26_1-p1	3.01343	1.77015	4.0737	3.92623	3.77261	5.82428
NCLIV_056340-t26_1-p1$$NCLIV_056340-t26_1-p1	0.0951657	0.159181	0.117395	0.0722335	0.0832376	0.108538
NCLIV_056360-t26_1-p1$$NCLIV_056360-t26_1-p1	4.48597	5.47627	6.20634	5.57917	5.58378	5.58593
NCLIV_056400-t26_1-p1$$NCLIV_056400-t26_1-p1	0.0454667	0.0539458	0.212978	0.113078	0.0374159	0.0536729
NCLIV_056420-t26_1-p1$$NCLIV_056420-t26_1-p1	1.06021	0.514583	0.476854	0.710398	0.651073	0.0818526
NCLIV_056430-t26_1-p1$$NCLIV_056430-t26_1-p1	4.03096	2.26861	5.78116	4.82936	5.82086	8.22779
NCLIV_056440-t26_1-p1$$NCLIV_056440-t26_1-p1	0.0979842	0.0904077	0.093979	0.454313	0.162491	0.0464687
NCLIV_056480-t26_1-p1$$NCLIV_056480-t26_1-p1	15.4363	12.0559	16.0201	9.78871	11.6442	15.716
NCLIV_056520-t26_1-p1$$NCLIV_056520-t26_1-p1	0.112064	0.0937836	0.105486	0.0624872	0.0768209	0.147223
NCLIV_056550-t26_1-p1$$NCLIV_056550-t26_1-p1	2.92293	4.51833	4.91627	3.29686	3.0473	4.12153
NCLIV_056560-t26_1-p1$$NCLIV_056560-t26_1-p1	0.143931	0.676484	0.477269	0.812542	0.314029	0.347684
NCLIV_056570-t26_1-p1$$NCLIV_056570-t26_1-p1	4.12058	4.46671	5.23937	5.93119	4.21391	4.58609
NCLIV_056590-t26_1-p1$$NCLIV_056590-t26_1-p1	0.598572	0.622894	0.496206	0.566684	0.453856	0.699149
NCLIV_056610-t26_1-p1$$NCLIV_056610-t26_1-p1	0.130764	0.232866	0.480538	0.580823	0.19905	0.491092
NCLIV_056660-t26_1-p1$$NCLIV_056660-t26_1-p1	0.626643	0.291804	1.04011	1.78425	2.03163	1.93415
NCLIV_056670-t26_1-p1$$NCLIV_056670-t26_1-p1	5.87591	4.32097	6.328	8.59669	5.57475	4.35814
NCLIV_056680-t26_1-p1$$NCLIV_056680-t26_1-p1	3.66041	2.72692	4.02713	2.85491	4.9527	8.95479
NCLIV_056700-t26_1-p1$$NCLIV_056700-t26_1-p1	5.35212	2.54626	3.52802	4.78519	3.84916	5.14217
NCLIV_056720-t26_1-p1$$NCLIV_056720-t26_1-p1	4.3811	6.23366	4.62223	2.53856	2.37158	2.32136
NCLIV_056730-t26_1-p1$$NCLIV_056730-t26_1-p1	0.505254	0.926589	0.679845	0.39375	0.280186	0.760161
NCLIV_056830-t26_1-p1$$NCLIV_056830-t26_1-p1	0.097735	0.0676875	0.143105	0.11521	0.107057	0.241462
NCLIV_056850-t26_1-p1$$NCLIV_056850-t26_1-p1	0.0491161	0.104642	0.0850864	0.107263	0.11137	0.120983
NCLIV_056930-t26_1-p1$$NCLIV_056930-t26_1-p1	0.524791	0.542196	0.286509	0.851286	1.65976	0.344723
NCLIV_056950-t26_1-p1$$NCLIV_056950-t26_1-p1	0.862728	1.13648	1.16993	1.12351	1.38716	2.07073
NCLIV_056970-t26_1-p1$$NCLIV_056970-t26_1-p1	2.8785	2.34654	4.08745	5.78475	4.43684	4.55521
NCLIV_057000-t26_1-p1$$NCLIV_057000-t26_1-p1	0.0934754	0.0792583	0.055831	0.0460738	0.0260049	0.0299409
NCLIV_057020-t26_1-p1$$NCLIV_057020-t26_1-p1	0.038434	0.153064	0.251138	0.14825	0.142496	0.03329
NCLIV_057070-t26_1-p1$$NCLIV_057070-t26_1-p1	0.0938348	0.0670723	0.084466	0.0338014	0.0865604	0.0918478
NCLIV_057130-t26_1-p1$$NCLIV_057130-t26_1-p1	0.0772436	0.0728696	0.210138	0.0867609	0.116362	0.193675
NCLIV_057250-t26_1-p1$$NCLIV_057250-t26_1-p1	2.58353	1.67564	2.0159	3.70114	3.75142	4.9696
NCLIV_057260-t26_1-p1$$NCLIV_057260-t26_1-p1	0.028205	0.467453	0.280115	0.282122	0.432865	0.465493
NCLIV_057280-t26_1-p1$$NCLIV_057280-t26_1-p1	0.689432	0.454026	0.703127	1.05345	0.736845	0.923362
NCLIV_057360-t26_1-p1$$NCLIV_057360-t26_1-p1	0.0772139	0.0617836	0.0283554	0.0515693	0.0457758	0.0824905
NCLIV_057460-t26_1-p1$$NCLIV_057460-t26_1-p1	6.99195	4.93227	5.4936	5.09888	5.2898	6.21755
NCLIV_057470-t26_1-p1$$NCLIV_057470-t26_1-p1	0.285952	0.304016	0.566974	0.677463	0.525133	0.876969
NCLIV_057540-t26_1-p1$$NCLIV_057540-t26_1-p1	0.0959883	0.0561366	0.0612532	0.187113	0.0491485	0.0812731
NCLIV_057640-t26_1-p1$$NCLIV_057640-t26_1-p1	0.152344	0.0595882	0.218024	0.232396	0.137984	0.460854
NCLIV_057650-t26_1-p1$$NCLIV_057650-t26_1-p1	0.331509	0.570906	0.814519	0.218336	0.670764	0.646408
NCLIV_057670-t26_1-p1$$NCLIV_057670-t26_1-p1	0.530276	0.039791	0.583784	0.215007	0.536978	0.684562
NCLIV_057680-t26_1-p1$$NCLIV_057680-t26_1-p1	2.75948	2.54744	1.05886	3.07044	2.32143	1.33609
NCLIV_057700-t26_1-p1$$NCLIV_057700-t26_1-p1	6.51258	5.95516	7.72079	6.4506	8.21714	11.6139
NCLIV_057710-t26_1-p1$$NCLIV_057710-t26_1-p1	0.979992	1.37188	1.19212	1.45902	1.23832	1.27828
NCLIV_057750-t26_1-p1$$NCLIV_057750-t26_1-p1	0.0924256	0.0770745	0.0727875	0.39375	0.0627983	0.0525063
NCLIV_057820-t26_1-p1$$NCLIV_057820-t26_1-p1	2.94092	2.21143	2.59271	3.38453	1.92164	2.49827
NCLIV_057860-t26_1-p1$$NCLIV_057860-t26_1-p1	0.359656	2.31803	0.360948	0.318995	0.285752	0.385499
NCLIV_057890-t26_1-p1$$NCLIV_057890-t26_1-p1	0.0670857	0.0423919	0.121229	0.114244	0.18888	0.103032
NCLIV_057900-t26_1-p1$$NCLIV_057900-t26_1-p1	0.390097	0.232815	0.0433743	0.323916	0.317905	0.346298
NCLIV_057950-t26_1-p1$$NCLIV_057950-t26_1-p1	0.706972	0.686234	0.680104	1.09801	1.33378	1.42187
NCLIV_057960-t26_1-p1$$NCLIV_057960-t26_1-p1	0.427492	0.407452	0.365527	0.503535	0.631763	0.525536
NCLIV_057990-t26_1-p1$$NCLIV_057990-t26_1-p1	0.0597573	0.100303	0.309026	0.210921	0.0371498	0.232191
NCLIV_058000-t26_1-p1$$NCLIV_058000-t26_1-p1	0.972982	1.31928	1.90007	1.67443	1.81962	2.17131
NCLIV_058010-t26_1-p1$$NCLIV_058010-t26_1-p1	4.72774	7.1464	4.98204	6.93897	8.04559	6.73543
NCLIV_058180-t26_1-p1$$NCLIV_058180-t26_1-p1	2.06522	1.04175	1.02863	1.54311	1.51871	1.70156
NCLIV_058200-t26_1-p1$$NCLIV_058200-t26_1-p1	0.173603	0.295346	0.362362	0.298834	0.403856	0.47103
NCLIV_058220-t26_1-p1$$NCLIV_058220-t26_1-p1	0.0444825	0.0601015	0.0709625	0.124745	0.126643	0.0998661
NCLIV_058300-t26_1-p1$$NCLIV_058300-t26_1-p1	7.21375	7.16732	7.09262	10.2134	10.5167	11.6415
NCLIV_058310-t26_1-p1$$NCLIV_058310-t26_1-p1	0.500954	0.174367	0.721027	0.102606	0.669092	0.602702
NCLIV_058340-t26_1-p1$$NCLIV_058340-t26_1-p1	0.186295	0.527402	0.4802	0.324115	0.585002	0.768273
NCLIV_058360-t26_1-p1$$NCLIV_058360-t26_1-p1	0.0328573	0.187153	0.461912	0.528245	0.357171	0.416493
NCLIV_058420-t26_1-p1$$NCLIV_058420-t26_1-p1	0.0953433	0.069156	0.34537	0.542451	0.370441	0.0711029
NCLIV_058440-t26_1-p1$$NCLIV_058440-t26_1-p1	7.67908	7.21505	9.47132	7.40957	8.6383	7.61752
NCLIV_058450-t26_1-p1$$NCLIV_058450-t26_1-p1	0.0563436	0.638193	0.0591049	0.558513	0.543057	0.694983
NCLIV_058500-t26_1-p1$$NCLIV_058500-t26_1-p1	0.0584012	0.0678778	0.0607689	3.86535	2.86332	1.06073
NCLIV_058540-t26_1-p1$$NCLIV_058540-t26_1-p1	0.346427	0.432974	0.0962496	0.337233	0.291955	0.483318
NCLIV_058550-t26_1-p1$$NCLIV_058550-t26_1-p1	1.33312	0.258944	0.998742	1.37015	0.237491	0.852316
NCLIV_058670-t26_1-p1$$NCLIV_058670-t26_1-p1	0.148351	0.0851948	0.072254	0.219238	0.133634	0.281254
NCLIV_058700-t26_1-p1$$NCLIV_058700-t26_1-p1	0.0902497	0.150107	0.090654	0.623679	3.18864	0.259523
NCLIV_058750-t26_1-p1$$NCLIV_058750-t26_1-p1	6.46794	2.41722	2.09204	4.45718	3.06506	0.78268
NCLIV_058810-t26_1-p1$$NCLIV_058810-t26_1-p1	0.492672	0.356072	0.819837	1.96252	1.74516	1.72574
NCLIV_058830-t26_1-p1$$NCLIV_058830-t26_1-p1	2.31379	2.16926	2.00371	2.93754	2.48423	2.73685
NCLIV_058840-t26_1-p1$$NCLIV_058840-t26_1-p1	1.86931	1.60331	2.24289	3.3913	2.29664	2.93707
NCLIV_058850-t26_1-p1$$NCLIV_058850-t26_1-p1	0.0777777	0.0913872	0.0494627	0.238935	0.266138	0.0392437
NCLIV_058890-t26_1-p1$$NCLIV_058890-t26_1-p1	50.9884	32.4612	47.5881	58.8755	49.6353	70.0969
NCLIV_059000-t26_1-p1$$NCLIV_059000-t26_1-p1	3.51374	3.70005	4.53118	4.15609	3.99193	4.55805
NCLIV_059040-t26_1-p1$$NCLIV_059040-t26_1-p1	0.0697829	0.0323262	0.0392536	0.0724826	0.0580706	0.128647
NCLIV_059150-t26_1-p1$$NCLIV_059150-t26_1-p1	0.134118	0.0613142	0.119105	0.0582395	0.107443	0.075994
NCLIV_059190-t26_1-p1$$NCLIV_059190-t26_1-p1	0.14743	0.102134	0.14819	0.236879	0.162832	0.267659
NCLIV_059260-t26_1-p1$$NCLIV_059260-t26_1-p1	0.101367	0.392052	0.389795	0.203361	0.320678	0.3464
NCLIV_059310-t26_1-p1$$NCLIV_059310-t26_1-p1	0.0859776	0.434846	0.28516	0.276723	0.488307	0.686193
NCLIV_059340-t26_1-p1$$NCLIV_059340-t26_1-p1	7.40111	9.22339	9.86329	9.44783	8.01909	13.7445
NCLIV_059370-t26_1-p1$$NCLIV_059370-t26_1-p1	0.0241649	0.0304485	0.108421	0.0813245	0.0443873	0.0764595
NCLIV_059380-t26_1-p1$$NCLIV_059380-t26_1-p1	0.00369759	0.0116877	0.591852	0.559946	0.478239	0.653757
NCLIV_059410-t26_1-p1$$NCLIV_059410-t26_1-p1	1.14796	0.659548	1.23199	2.87255	5.20992	1.7919
NCLIV_059430-t26_1-p1$$NCLIV_059430-t26_1-p1	14.4786	14.7933	19.3172	28.9496	22.9236	25.7538
NCLIV_059450-t26_1-p1$$NCLIV_059450-t26_1-p1	12.4098	11.4286	14.3508	16.0572	14.2145	21.1586
NCLIV_059500-t26_1-p1$$NCLIV_059500-t26_1-p1	0.123286	0.613329	0.379924	0.493388	0.477869	0.758963
NCLIV_059510-t26_1-p1$$NCLIV_059510-t26_1-p1	1.87128	1.25473	2.46949	1.28832	1.09403	3.0026
NCLIV_059560-t26_1-p1$$NCLIV_059560-t26_1-p1	0.712929	0.510349	1.87387	2.74614	1.63868	1.98393
NCLIV_059600-t26_1-p1$$NCLIV_059600-t26_1-p1	35.1517	41.2057	44.9032	45.8504	38.3026	49.2895
NCLIV_059620-t26_1-p1$$NCLIV_059620-t26_1-p1	3.58187	3.88307	5.5054	3.58084	4.37861	5.86074
NCLIV_059650-t26_1-p1$$NCLIV_059650-t26_1-p1	0.67764	0.56485	1.17282	0.628414	0.463725	0.789619
NCLIV_059680-t26_1-p1$$NCLIV_059680-t26_1-p1	3.98554	2.7394	5.35403	5.65079	4.51871	5.98086
NCLIV_059690-t26_1-p1$$NCLIV_059690-t26_1-p1	0.0691787	0.0810383	0.350766	0.375022	0.172264	0.474945
NCLIV_059760-t26_1-p1$$NCLIV_059760-t26_1-p1	0.0613346	0.0234381	0.0428772	0.0940673	0.0650151	0.064347
NCLIV_059780-t26_1-p1$$NCLIV_059780-t26_1-p1	0.158937	0.0418112	0.248388	0.357871	0.141147	0.111925
NCLIV_059790-t26_1-p1$$NCLIV_059790-t26_1-p1	3.24203	6.23113	5.47116	4.8543	3.14191	5.50606
NCLIV_059830-t26_1-p1$$NCLIV_059830-t26_1-p1	0.316821	0.25805	0.423103	0.425769	0.484138	0.590911
NCLIV_059920-t26_1-p1$$NCLIV_059920-t26_1-p1	2.93028	3.97095	4.45737	4.43556	2.27185	4.98346
NCLIV_059950-t26_1-p1$$NCLIV_059950-t26_1-p1	0.0682092	0.182278	0.260879	0.12776	0.152755	0.225465
NCLIV_059960-t26_1-p1$$NCLIV_059960-t26_1-p1	0.10202	0.153201	0.210358	0.0942107	0.0822023	0.0411837
NCLIV_060040-t26_1-p1$$NCLIV_060040-t26_1-p1	0.127816	0.365754	0.285212	0.233563	0.271239	0.359759
NCLIV_060080-t26_1-p1$$NCLIV_060080-t26_1-p1	0.0177973	0.0688042	0.0508296	0.0480322	0.0511254	0.362083
NCLIV_060120-t26_1-p1$$NCLIV_060120-t26_1-p1	0.0498042	0.0379282	0.0965991	0.0982081	0.0741631	0.134003
NCLIV_060140-t26_1-p1$$NCLIV_060140-t26_1-p1	16.203	11.9754	14.7632	23.1056	17.216	21.6777
NCLIV_060160-t26_1-p1$$NCLIV_060160-t26_1-p1	1.03566	0.868006	1.08948	0.897948	0.633967	1.22314
NCLIV_060180-t26_1-p1$$NCLIV_060180-t26_1-p1	0.15943	0.0310459	0.146076	0.249148	0.354255	0.290658
NCLIV_060220-t26_1-p1$$NCLIV_060220-t26_1-p1	1.39993	3.39794	3.18495	2.28523	3.17924	3.48992
NCLIV_060260-t26_1-p1$$NCLIV_060260-t26_1-p1	0.581372	0.470185	0.06147	0.0351596	0.0329764	0.0588217
NCLIV_060300-t26_1-p1$$NCLIV_060300-t26_1-p1	0.0741436	0.0425437	0.0744508	0.0319842	0.138232	0.0419916
NCLIV_060330-t26_1-p1$$NCLIV_060330-t26_1-p1	0.0522836	0.324747	0.418486	0.286751	0.140397	0.119085
NCLIV_060380-t26_1-p1$$NCLIV_060380-t26_1-p1	2.14618	1.14972	1.56245	2.00947	2.4641	1.45384
NCLIV_060400-t26_1-p1$$NCLIV_060400-t26_1-p1	0.911761	0.932173	1.10772	1.53967	0.507124	1.69337
NCLIV_060420-t26_1-p1$$NCLIV_060420-t26_1-p1	19.9184	18.7254	29.5861	28.5278	23.598	41.0011
NCLIV_060440-t26_1-p1$$NCLIV_060440-t26_1-p1	0.147298	0.130101	0.155791	0.119763	0.200798	0.163414
NCLIV_060470-t26_1-p1$$NCLIV_060470-t26_1-p1	1.5139	1.11644	2.1386	2.41481	1.80177	2.66864
NCLIV_060500-t26_1-p1$$NCLIV_060500-t26_1-p1	0.0333222	0.16399	0.190163	0.118579	0.45834	0.951953
NCLIV_060560-t26_1-p1$$NCLIV_060560-t26_1-p1	0.617099	0.165864	0.465219	0.35433	0.347806	0.243305
NCLIV_060600-t26_1-p1$$NCLIV_060600-t26_1-p1	7.71791	8.55574	12.4633	10.4366	10.2403	11.2303
NCLIV_060660-t26_1-p1$$NCLIV_060660-t26_1-p1	3.59996	3.66699	5.3792	6.04008	5.52318	7.48629
NCLIV_060680-t26_1-p1$$NCLIV_060680-t26_1-p1	0.112448	0.0338605	0.204612	0.231414	0.058572	0.129828
NCLIV_060690-t26_1-p1$$NCLIV_060690-t26_1-p1	0.377372	0.146463	0.531357	0.573382	0.0446375	0.414839
NCLIV_060700-t26_1-p1$$NCLIV_060700-t26_1-p1	1.43415	1.81148	2.22525	1.90946	0.46666	0.976292
NCLIV_060730-t26_1-p1;NCLIV_060741-t26_1-p1;NCLIV_060740-t26_1-p1$$NCLIV_060730-t26_1-p1	12.7367	17.3406	19.0241	11.2334	17.0213	21.1957
NCLIV_060750-t26_1-p1$$NCLIV_060750-t26_1-p1	1.51445	1.51549	1.70188	1.72801	1.98623	2.26961
NCLIV_060760-t26_1-p1$$NCLIV_060760-t26_1-p1	7.87488	10.3524	7.77307	8.26416	8.95004	15.3387
NCLIV_060810-t26_1-p1$$NCLIV_060810-t26_1-p1	0.997247	0.833376	1.09396	1.18878	1.34555	1.65406
NCLIV_060820-t26_1-p1$$NCLIV_060820-t26_1-p1	4.0337	6.3072	7.7374	6.49318	6.42857	11.1051
NCLIV_060830-t26_1-p1$$NCLIV_060830-t26_1-p1	0.166539	0.0729826	0.625057	0.469739	0.42216	0.623661
NCLIV_060860-t26_1-p1$$NCLIV_060860-t26_1-p1	6.18163	6.83046	7.86308	9.85781	5.98984	8.50977
NCLIV_060890-t26_1-p1$$NCLIV_060890-t26_1-p1	0.0984984	0.26581	0.155791	0.290239	0.246068	0.178371
NCLIV_060900-t26_1-p1$$NCLIV_060900-t26_1-p1	1.15037	1.5023	2.11798	1.84911	1.86123	3.07349
NCLIV_060910-t26_1-p1$$NCLIV_060910-t26_1-p1	1.92196	2.52602	3.28742	3.32882	3.27641	3.69234
NCLIV_060920-t26_1-p1$$NCLIV_060920-t26_1-p1	5.60628	7.31508	6.37586	5.2412	4.93009	4.47645
NCLIV_060990-t26_1-p1$$NCLIV_060990-t26_1-p1	0.132336	0.236965	0.269803	0.162283	0.273338	0.286452
NCLIV_061030-t26_1-p1$$NCLIV_061030-t26_1-p1	0.659178	0.375791	0.567013	0.775576	0.643807	1.15028
NCLIV_061040-t26_1-p1$$NCLIV_061040-t26_1-p1	1.87128	1.31314	4.26307	2.10192	1.99012	3.61256
NCLIV_061050-t26_1-p1$$NCLIV_061050-t26_1-p1	16.4816	12.6648	17.6077	16.9565	15.2945	24.1627
NCLIV_061070-t26_1-p1$$NCLIV_061070-t26_1-p1	0.402953	0.416274	0.504429	0.552306	0.482779	0.537894
NCLIV_061110-t26_1-p1$$NCLIV_061110-t26_1-p1	0.074389	0.0881835	0.184821	0.198586	0.0846932	0.201071
NCLIV_061130-t26_1-p1$$NCLIV_061130-t26_1-p1	0.0411653	0.142557	0.16618	0.0588675	0.0855853	0.179584
NCLIV_061160-t26_1-p1$$NCLIV_061160-t26_1-p1	49.0632	28.7047	46.1289	43.6035	47.0754	54.8708
NCLIV_061170-t26_1-p1$$NCLIV_061170-t26_1-p1	24.3928	25.7393	28.7728	28.6485	22.5978	34.8015
NCLIV_061200-t26_1-p1$$NCLIV_061200-t26_1-p1	1.06028	0.427492	2.09619	1.7869	1.3769	2.57325
NCLIV_061210-t26_1-p1$$NCLIV_061210-t26_1-p1	5.09083	6.36557	5.27829	8.83875	8.25684	8.4436
NCLIV_061280-t26_1-p1$$NCLIV_061280-t26_1-p1	0.239255	0.460385	0.0607243	0.395382	0.103828	0.0814431
NCLIV_061290-t26_1-p1$$NCLIV_061290-t26_1-p1	0.0757394	0.0608619	0.13256	0.0905152	0.0496334	0.0804584
NCLIV_061320-t26_1-p1$$NCLIV_061320-t26_1-p1	0.493594	0.0572387	0.375293	0.456992	0.322283	0.477528
NCLIV_061340-t26_1-p1$$NCLIV_061340-t26_1-p1	0.0963105	0.0316379	0.039036	0.303423	0.0325373	0.310295
NCLIV_061420-t26_1-p1$$NCLIV_061420-t26_1-p1	0.391819	0.443028	0.559555	0.879193	0.894833	1.21322
NCLIV_061440-t26_1-p1$$NCLIV_061440-t26_1-p1	0.639872	0.524417	0.983346	0.845967	0.62196	1.01402
NCLIV_061460-t26_1-p1$$NCLIV_061460-t26_1-p1	0.795891	0.928496	0.912811	0.975515	1.26168	1.14351
NCLIV_061550-t26_1-p1$$NCLIV_061550-t26_1-p1	0.0654013	0.0589178	0.0524292	0.0385575	0.0323419	0.0997322
NCLIV_061560-t26_1-p1$$NCLIV_061560-t26_1-p1	0.784088	2.57983	2.24989	0.707188	0.543133	2.32932
NCLIV_061570-t26_1-p1$$NCLIV_061570-t26_1-p1	0.163039	0.0563045	0.0495303	0.106353	0.0867261	0.0664375
NCLIV_061600-t26_1-p1$$NCLIV_061600-t26_1-p1	8.07321	9.61507	9.37092	6.2531	10.8653	12.1755
NCLIV_061620-t26_1-p1$$NCLIV_061620-t26_1-p1	0.0996885	0.0719886	0.130446	0.117366	0.105462	0.0789776
NCLIV_061650-t26_1-p1$$NCLIV_061650-t26_1-p1	0.0953553	0.047261	0.167192	0.161514	0.0574112	0.0774401
NCLIV_061710-t26_1-p1$$NCLIV_061710-t26_1-p1	0.133948	0.121475	0.110644	0.171793	0.0581337	0.120841
NCLIV_061720-t26_1-p1$$NCLIV_061720-t26_1-p1	0.274062	0.101073	0.0782278	0.563938	0.104415	0.782703
NCLIV_061740-t26_1-p1$$NCLIV_061740-t26_1-p1	0.322437	0.309684	0.322723	0.189315	0.291451	0.389902
NCLIV_061750-t26_1-p1$$NCLIV_061750-t26_1-p1	0.0677035	0.342442	0.0294192	0.0532842	0.0359692	0.0521067
NCLIV_061760-t26_1-p1$$NCLIV_061760-t26_1-p1	2.04054	1.79613	1.58917	2.68738	1.05813	1.18392
NCLIV_061830-t26_1-p1$$NCLIV_061830-t26_1-p1	17.7673	16.2271	19.9748	25.3591	20.3362	32.344
NCLIV_061920-t26_1-p1$$NCLIV_061920-t26_1-p1	0.0540894	0.115442	0.0639035	0.0510697	0.043561	0.109089
NCLIV_061940-t26_1-p1$$NCLIV_061940-t26_1-p1	0.496292	0.433176	0.379613	0.604181	0.524449	0.742313
NCLIV_061960-t26_1-p1;NCLIV_026150-t26_1-p1$$NCLIV_061960-t26_1-p1;NCLIV_026150-t26_1-p1	0.31274	2.44353	2.74875	26.1974	72.6957	86.3737
NCLIV_061990-t26_1-p1$$NCLIV_061990-t26_1-p1	2.51914	3.07036	3.13423	3.2259	2.61873	4.03363
NCLIV_062010-t26_1-p1$$NCLIV_062010-t26_1-p1	0.848533	1.87356	1.94832	2.329	2.05329	2.24598
NCLIV_062050-t26_1-p1$$NCLIV_062050-t26_1-p1	0.037649	0.134498	0.149591	0.0660946	0.0514868	0.213965
NCLIV_062220-t26_1-p1$$NCLIV_062220-t26_1-p1	3.36642	1.44691	3.33372	2.71511	1.94785	2.91391
NCLIV_062230-t26_1-p1$$NCLIV_062230-t26_1-p1	7.51157	10.4414	10.3846	8.85533	9.1838	15.1449
NCLIV_062250-t26_1-p1$$NCLIV_062250-t26_1-p1	0.209967	0.190004	0.214211	0.719802	0.230899	0.40393
NCLIV_062280-t26_1-p1$$NCLIV_062280-t26_1-p1	2.19302	1.11448	2.48116	2.9764	3.06297	4.09798
NCLIV_062310-t26_1-p1$$NCLIV_062310-t26_1-p1	2.75367	3.08419	4.18771	4.16153	3.52118	5.74102
NCLIV_062350-t26_1-p1$$NCLIV_062350-t26_1-p1	3.29106	0.964172	3.99756	2.59945	2.68674	3.03568
NCLIV_062380-t26_1-p1$$NCLIV_062380-t26_1-p1	0.0626328	0.100819	0.106096	0.0270491	0.0649092	0.271802
NCLIV_062460-t26_1-p1$$NCLIV_062460-t26_1-p1	3.05325	2.44724	4.31742	4.61767	3.63488	4.64965
NCLIV_062520-t26_1-p1$$NCLIV_062520-t26_1-p1	1.83969	1.62483	1.2913	1.98321	1.50978	1.52182
NCLIV_062570-t26_1-p1$$NCLIV_062570-t26_1-p1	1.52915	1.48714	1.99294	1.98984	1.44928	3.22747
NCLIV_062610-t26_1-p1$$NCLIV_062610-t26_1-p1	0.0715326	0.0510151	0.0668511	0.0741103	0.190017	0.198488
NCLIV_062630-t26_1-p1$$NCLIV_062630-t26_1-p1	17.2649	21.2034	29.9143	25.127	26.5492	40.2528
NCLIV_062670-t26_1-p1$$NCLIV_062670-t26_1-p1	0.0988198	0.0400179	0.0726033	0.0868773	0.0607637	0.212532
NCLIV_062690-t26_1-p1;NCLIV_062680-t26_1-p1$$NCLIV_062690-t26_1-p1;NCLIV_062680-t26_1-p1	0.193359	0.277668	0.581151	0.445227	0.633758	0.663311
NCLIV_062710-t26_1-p1$$NCLIV_062710-t26_1-p1	0.0617723	0.0968347	0.194975	0.251283	0.0539844	0.0661917
NCLIV_062720-t26_1-p1$$NCLIV_062720-t26_1-p1	8.99344	9.60107	14.8826	10.8157	13.2029	26.6029
NCLIV_062730-t26_1-p1$$NCLIV_062730-t26_1-p1	0.767546	0.925999	1.83081	0.320932	0.372606	0.811988
NCLIV_062770-t26_1-p1$$NCLIV_062770-t26_1-p1	1.61284	1.79714	2.30216	2.87149	1.97084	1.41478
NCLIV_062780-t26_1-p1$$NCLIV_062780-t26_1-p1	0.144468	0.215913	0.666498	0.187073	0.347739	0.891147
NCLIV_062790-t26_1-p1$$NCLIV_062790-t26_1-p1	2.38411	3.17207	1.59474	0.0706654	0.0601949	0.0781577
NCLIV_062810-t26_1-p1$$NCLIV_062810-t26_1-p1	0.0810374	0.0798681	0.0742895	0.0584731	0.0588803	0.720518
NCLIV_062830-t26_1-p1$$NCLIV_062830-t26_1-p1	0.0412922	0.130672	0.0693429	0.070967	0.0636835	0.0989524
NCLIV_062880-t26_1-p1$$NCLIV_062880-t26_1-p1	0.573748	1.53405	2.0731	1.28013	1.05082	2.07522
NCLIV_062940-t26_1-p1$$NCLIV_062940-t26_1-p1	1.50776	2.98467	3.13462	1.51632	2.02223	3.36508
NCLIV_062950-t26_1-p1$$NCLIV_062950-t26_1-p1	1.17242	1.57603	2.3307	1.3939	2.9696	6.39375
NCLIV_062960-t26_1-p1$$NCLIV_062960-t26_1-p1	0.165815	0.073306	0.105528	0.16597	0.0437948	0.070693
NCLIV_063100-t26_1-p1$$NCLIV_063100-t26_1-p1	0.703758	0.903986	0.910399	1.08945	1.12756	1.51166
NCLIV_063120-t26_1-p1$$NCLIV_063120-t26_1-p1	0.208113	0.198961	0.264991	0.408221	0.215179	0.27693
NCLIV_063150-t26_1-p1$$NCLIV_063150-t26_1-p1	10.6562	12.6827	19.482	12.8653	13.03	18.4507
NCLIV_063180-t26_1-p1$$NCLIV_063180-t26_1-p1	0.0450133	0.0294583	0.389847	0.397159	0.246818	0.405514
NCLIV_063190-t26_1-p1$$NCLIV_063190-t26_1-p1	0.0619107	0.183729	0.206701	0.247225	0.0418617	0.033337
NCLIV_063220-t26_1-p1$$NCLIV_063220-t26_1-p1	0.710603	0.728961	0.944006	0.329049	2.06449	0.898314
NCLIV_063230-t26_1-p1$$NCLIV_063230-t26_1-p1	0.154088	0.171331	0.472314	0.113122	0.433986	0.654931
NCLIV_063240-t26_1-p1$$NCLIV_063240-t26_1-p1	1.04456	1.44568	2.0268	1.46844	0.152033	1.12224
NCLIV_063250-t26_1-p1$$NCLIV_063250-t26_1-p1	0.0395669	0.0798377	0.197504	0.0818824	0.0708158	0.0272665
NCLIV_063290-t26_1-p1$$NCLIV_063290-t26_1-p1	0.0962494	0.0990346	0.372284	0.797408	0.137671	0.419557
NCLIV_063330-t26_1-p1$$NCLIV_063330-t26_1-p1	2.85898	1.46453	3.06484	2.14224	2.15511	4.02024
NCLIV_063340-t26_1-p1$$NCLIV_063340-t26_1-p1	0.0812572	0.0694628	0.748084	0.200748	0.258881	1.0167
NCLIV_063370-t26_1-p1$$NCLIV_063370-t26_1-p1	0.417323	0.562033	0.655499	0.41992	0.29963	0.333672
NCLIV_063490-t26_1-p1$$NCLIV_063490-t26_1-p1	0.0744674	0.0619463	0.0692543	0.0181923	0.191888	0.457971
NCLIV_063510-t26_1-p1$$NCLIV_063510-t26_1-p1	0.0766094	0.110443	0.682283	0.171348	0.192658	0.648968
NCLIV_063570-t26_1-p1$$NCLIV_063570-t26_1-p1	0.586187	1.47105	1.96428	0.86699	0.837604	1.22921
NCLIV_063590-t26_1-p1$$NCLIV_063590-t26_1-p1	0.681051	1.21514	1.43689	0.935471	0.437737	1.41801
NCLIV_063600-t26_1-p1$$NCLIV_063600-t26_1-p1	0.170083	0.0462481	0.134156	0.211518	0.141594	0.0722583
NCLIV_063610-t26_1-p1$$NCLIV_063610-t26_1-p1	0.136153	0.0768483	0.144636	0.107036	0.0803543	0.0828844
NCLIV_063690-t26_1-p1$$NCLIV_063690-t26_1-p1	0.0522336	0.034265	0.0464287	0.0815354	0.0403142	0.0821991
NCLIV_063730-t26_1-p1$$NCLIV_063730-t26_1-p1	0.0229713	0.0983757	0.360676	0.0497289	0.0354422	0.349386
NCLIV_063740-t26_1-p1$$NCLIV_063740-t26_1-p1	3.12389	3.16246	4.45205	2.56257	3.43598	4.61712
NCLIV_063760-t26_1-p1$$NCLIV_063760-t26_1-p1	0.285634	0.268154	0.390119	0.49929	0.384356	0.734239
NCLIV_063770-t26_1-p1$$NCLIV_063770-t26_1-p1	0.349784	0.418552	0.43872	0.295571	0.43997	0.774535
NCLIV_063810-t26_1-p1$$NCLIV_063810-t26_1-p1	0.595127	0.302195	0.692491	0.784197	0.591432	1.25118
NCLIV_063840-t26_1-p1$$NCLIV_063840-t26_1-p1	0.0717027	0.0584419	0.166245	0.0562942	0.190549	0.409515
NCLIV_063860-t26_1-p1$$NCLIV_063860-t26_1-p1	3.32299	2.31061	3.12126	3.7148	3.65502	6.25008
NCLIV_063970-t26_1-p1$$NCLIV_063970-t26_1-p1	1.66286	1.80625	1.88023	2.04183	1.79113	2.70699
NCLIV_063980-t26_1-p1$$NCLIV_063980-t26_1-p1	0.749325	1.35273	1.41977	2.01239	2.2462	3.7218
NCLIV_064090-t26_1-p1$$NCLIV_064090-t26_1-p1	0.0636907	0.0605544	0.0670752	0.0856438	0.0533255	0.271243
NCLIV_064110-t26_1-p1$$NCLIV_064110-t26_1-p1	0.0510424	0.0786381	0.0796607	0.0376255	0.0574641	0.319991
NCLIV_064270-t26_1-p1$$NCLIV_064270-t26_1-p1	0.382462	0.898116	0.848347	0.186158	0.458891	0.190068
NCLIV_064310-t26_1-p1$$NCLIV_064310-t26_1-p1	19.5597	20.6501	24.6417	21.3813	18.5524	27.2881
NCLIV_064330-t26_1-p1$$NCLIV_064330-t26_1-p1	0.823962	1.0963	0.445724	0.397862	0.738374	0.435208
NCLIV_064340-t26_1-p1$$NCLIV_064340-t26_1-p1	0.291338	0.152395	0.418719	0.287679	0.257751	0.260602
NCLIV_064360-t26_1-p1$$NCLIV_064360-t26_1-p1	3.7361	5.76675	2.55444	3.85062	4.6951	3.22944
NCLIV_064370-t26_1-p1$$NCLIV_064370-t26_1-p1	0.0410148	0.0931712	0.824403	0.279734	0.224506	0.218132
NCLIV_064420-t26_1-p1$$NCLIV_064420-t26_1-p1	0.530254	0.185837	0.336213	0.427918	0.359498	0.387146
NCLIV_064440-t26_1-p1$$NCLIV_064440-t26_1-p1	2.92293	1.11113	3.06549	4.20623	2.57048	5.04805
NCLIV_064460-t26_1-p1$$NCLIV_064460-t26_1-p1	0.0529737	0.0804148	0.0552418	0.0641325	0.18462	0.158018
NCLIV_064520-t26_1-p1$$NCLIV_064520-t26_1-p1	0.0710946	0.0722272	0.120503	0.127089	0.116451	0.180647
NCLIV_064530-t26_1-p1$$NCLIV_064530-t26_1-p1	8.31048	50.4141	23.106	4.46036	51.1208	61.4445
NCLIV_064550-t26_1-p1$$NCLIV_064550-t26_1-p1	0.454367	0.137913	0.43348	0.648814	0.370612	0.435996
NCLIV_064570-t26_1-p1$$NCLIV_064570-t26_1-p1	0.240023	0.151459	0.182381	0.228509	0.241508	0.24284
NCLIV_064580-t26_1-p1$$NCLIV_064580-t26_1-p1	11.9721	25.2956	20.1409	15.524	14.1309	20.2702
NCLIV_064600-t26_1-p1$$NCLIV_064600-t26_1-p1	0.309504	0.862962	1.0896	0.641041	0.615853	1.25142
NCLIV_064610-t26_1-p1$$NCLIV_064610-t26_1-p1	0.0513995	0.13907	0.0311278	0.162986	0.0441115	0.062965
NCLIV_064620-t26_1-p1$$NCLIV_064620-t26_1-p1	11.5553	14.574	16.6362	13.8514	17.0127	21.8195
NCLIV_064640-t26_1-p1$$NCLIV_064640-t26_1-p1	0.35574	0.305889	0.381818	0.361174	0.414504	0.258381
NCLIV_064700-t26_1-p1$$NCLIV_064700-t26_1-p1	4.06024	3.17764	2.16273	0.899447	6.14675	4.86145
NCLIV_064760-t26_1-p1$$NCLIV_064760-t26_1-p1	0.29068	0.104527	0.524962	0.0258647	0.242819	0.344179
NCLIV_064770-t26_1-p1$$NCLIV_064770-t26_1-p1	0.204766	0.0646155	0.0467515	0.180403	0.0224107	0.0615044
NCLIV_064780-t26_1-p1$$NCLIV_064780-t26_1-p1	0.85868	0.852319	1.12492	1.72324	1.93437	1.5037
NCLIV_064810-t26_1-p1$$NCLIV_064810-t26_1-p1	0.443738	0.426379	0.590983	0.589445	0.640027	0.505395
NCLIV_064840-t26_1-p1$$NCLIV_064840-t26_1-p1	3.57781	7.42338	8.62667	4.76861	3.30082	3.02725
NCLIV_064880-t26_1-p1$$NCLIV_064880-t26_1-p1	3.94024	5.24349	5.07205	9.68764	11.0363	3.80285
NCLIV_064950-t26_1-p1$$NCLIV_064950-t26_1-p1	6.93074	6.85188	7.24243	9.492	7.98252	10.3631
NCLIV_065010-t26_1-p1$$NCLIV_065010-t26_1-p1	3.85501	5.14296	4.5409	2.88608	3.65891	5.99614
NCLIV_065020-t26_1-p1$$NCLIV_065020-t26_1-p1	0.0413727	0.409595	0.239218	0.331954	0.0933435	0.726457
NCLIV_065030-t26_1-p1$$NCLIV_065030-t26_1-p1	0.254042	0.288194	0.436411	0.828737	0.442639	0.697101
NCLIV_065090-t26_1-p1$$NCLIV_065090-t26_1-p1	9.33854	7.85503	10.489	10.5917	10.8587	14.325
NCLIV_065100-t26_1-p1$$NCLIV_065100-t26_1-p1	0.04479	0.0888038	0.0488234	0.0742589	0.0684793	0.165769
NCLIV_065180-t26_1-p1$$NCLIV_065180-t26_1-p1	0.241219	1.50168	1.37593	1.61872	0.876748	0.793399
NCLIV_065210-t26_1-p1$$NCLIV_065210-t26_1-p1	12.1344	8.36985	11.3187	7.95565	7.00294	9.47385
NCLIV_065240-t26_1-p1$$NCLIV_065240-t26_1-p1	11.8876	10.7179	18.7387	16.5811	13.8906	23.6539
NCLIV_065270-t26_1-p1$$NCLIV_065270-t26_1-p1	1.96277	1.01996	2.37869	0.946388	1.15758	2.33357
NCLIV_065280-t26_1-p1$$NCLIV_065280-t26_1-p1	1.76389	1.36582	2.14133	2.90504	2.07599	3.11838
NCLIV_065290-t26_1-p1$$NCLIV_065290-t26_1-p1	0.408076	0.755664	1.65091	1.41154	0.401672	1.94455
NCLIV_065310-t26_1-p1$$NCLIV_065310-t26_1-p1	0.925013	0.570467	0.912954	1.12191	1.09954	1.56467
NCLIV_065380-t26_1-p1$$NCLIV_065380-t26_1-p1	0.0930267	0.0252776	0.276703	0.064302	0.149079	0.435121
NCLIV_065390-t26_1-p1$$NCLIV_065390-t26_1-p1	4.55113	4.1059	3.77369	3.766	3.42449	4.10153
NCLIV_065440-t26_1-p1$$NCLIV_065440-t26_1-p1	12.6687	9.73416	10.6269	13.931	10.6316	11.8935
NCLIV_065450-t26_1-p1$$NCLIV_065450-t26_1-p1	2.9158	4.98777	4.59668	3.24871	1.43456	4.19557
NCLIV_065470-t26_1-p1$$NCLIV_065470-t26_1-p1	4.41105	4.41172	7.32973	6.02483	4.80918	9.71487
NCLIV_065500-t26_1-p1$$NCLIV_065500-t26_1-p1	0.598418	4.54886	0.609103	0.584948	0.796581	0.999527
NCLIV_065520-t26_1-p1$$NCLIV_065520-t26_1-p1	0.0220411	0.071608	0.0476676	0.109934	0.0978425	0.106136
NCLIV_065560-t26_1-p1$$NCLIV_065560-t26_1-p1	0.0734989	0.0635648	0.353723	0.080416	0.134043	0.463162
NCLIV_065590-t26_1-p1$$NCLIV_065590-t26_1-p1	13.3279	14.2142	18.7634	18.1834	15.719	18.6011
NCLIV_065640-t26_1-p1$$NCLIV_065640-t26_1-p1	0.155383	0.285006	0.442806	0.0488026	0.167031	0.210491
NCLIV_065650-t26_1-p1$$NCLIV_065650-t26_1-p1	0.0112415	0.284061	0.306847	0.196557	0.368209	0.212823
NCLIV_065690-t26_1-p1$$NCLIV_065690-t26_1-p1	2.42294	1.33494	4.21119	2.77652	3.52308	5.06908
NCLIV_065750-t26_1-p1$$NCLIV_065750-t26_1-p1	2.29021	2.65658	2.79285	2.10192	1.50114	1.90832
NCLIV_065770-t26_1-p1$$NCLIV_065770-t26_1-p1	0.114861	0.495572	0.619557	0.528192	0.231354	0.563351
NCLIV_065790-t26_1-p1$$NCLIV_065790-t26_1-p1	0.0250777	0.135946	0.0757912	0.14043	0.0889946	0.11851
NCLIV_065800-t26_1-p1$$NCLIV_065800-t26_1-p1	0.274424	0.640858	0.537505	0.18385	0.226634	0.665139
NCLIV_065820-t26_1-p1;REV__NCLIV_037960-t26_1-p1$$NCLIV_065820-t26_1-p1	0.209067	0.479648	0.749977	0.247543	0.282048	0.483168
NCLIV_065910-t26_1-p1$$NCLIV_065910-t26_1-p1	7.27814	6.02247	8.44261	9.11557	7.99877	15.4371
NCLIV_065970-t26_1-p1$$NCLIV_065970-t26_1-p1	0.0505143	2.20097	2.00397	1.80627	0.0349051	0.0797586
NCLIV_065990-t26_1-p1$$NCLIV_065990-t26_1-p1	0.213631	0.235514	0.219256	0.120257	0.154189	0.0412256
NCLIV_066020-t26_1-p1$$NCLIV_066020-t26_1-p1	15.9299	35.5515	28.0309	13.5291	30.6725	35.6293
NCLIV_066050-t26_1-p1$$NCLIV_066050-t26_1-p1	0.0572442	0.219928	0.195507	0.412545	0.161968	0.167856
NCLIV_066080-t26_1-p1$$NCLIV_066080-t26_1-p1	1.51412	1.2723	1.63599	1.30857	1.36522	1.76772
NCLIV_066100-t26_1-p1$$NCLIV_066100-t26_1-p1	0.327132	1.59746	0.86862	1.76462	2.0568	2.69896
NCLIV_066180-t26_1-p1$$NCLIV_066180-t26_1-p1	0.0465964	0.0706144	0.0797216	0.0776204	0.090123	0.149425
NCLIV_066190-t26_1-p1$$NCLIV_066190-t26_1-p1	1.16222	0.125984	0.994137	0.983858	0.58977	0.857672
NCLIV_066240-t26_1-p1$$NCLIV_066240-t26_1-p1	0.173	0.105193	0.328184	0.0904493	0.230557	0.432317
NCLIV_066250-t26_1-p1$$NCLIV_066250-t26_1-p1	14.1265	8.93865	13.4947	18.5455	9.87367	10.4631
NCLIV_066270-t26_1-p1$$NCLIV_066270-t26_1-p1	0.148784	0.0186738	0.265925	0.0412752	0.0349907	0.213429
NCLIV_066310-t26_1-p1$$NCLIV_066310-t26_1-p1	37.5639	38.1627	49.5973	34.791	43.1772	60.4576
NCLIV_066340-t26_1-p1$$NCLIV_066340-t26_1-p1	0.104534	0.0517226	0.0354332	0.218973	0.0171485	0.327741
NCLIV_066360-t26_1-p1$$NCLIV_066360-t26_1-p1	0.169698	0.405732	0.950698	0.687504	0.738041	1.28529
NCLIV_066370-t26_1-p1$$NCLIV_066370-t26_1-p1	0.392466	0.268981	0.684151	0.733172	0.962766	0.920605
NCLIV_066400-t26_1-p1$$NCLIV_066400-t26_1-p1	0.203023	0.218781	0.158995	0.16475	0.217154	0.217068
NCLIV_066410-t26_1-p1$$NCLIV_066410-t26_1-p1	2.63114	2.30386	2.42655	2.97906	1.69149	2.49653
NCLIV_066510-t26_1-p1$$NCLIV_066510-t26_1-p1	0.121935	0.0766942	0.0417591	0.120356	0.0831361	0.19276
NCLIV_066600-t26_1-p1$$NCLIV_066600-t26_1-p1	2.81543	1.93378	2.87313	3.8745	2.43437	3.35562
NCLIV_066630-t26_1-p1$$NCLIV_066630-t26_1-p1	1.19513	1.02696	4.04893	0.920457	1.61512	3.7845
NCLIV_066710-t26_1-p1$$NCLIV_066710-t26_1-p1	0.233189	0.332878	0.37471	0.496757	0.512244	0.440572
NCLIV_066760-t26_1-p1$$NCLIV_066760-t26_1-p1	1.5943	1.0695	3.39417	0.624594	1.16071	2.24118
NCLIV_066770-t26_1-p1$$NCLIV_066770-t26_1-p1	11.9787	10.6442	13.5051	14.687	11.5834	15.33
NCLIV_066820-t26_1-p1$$NCLIV_066820-t26_1-p1	1.84211	1.96093	1.66219	2.43099	2.40786	2.38555
NCLIV_066840-t26_1-p1$$NCLIV_066840-t26_1-p1	14.879	13.8687	15.33	18.4752	13.1715	16.1618
NCLIV_066870-t26_1-p1$$NCLIV_066870-t26_1-p1	3.3842	2.33912	3.40221	3.07774	1.93456	3.28403
NCLIV_066900-t26_1-p1$$NCLIV_066900-t26_1-p1	2.00632	1.10468	2.69725	2.74243	3.31108	4.09436
NCLIV_066910-t26_1-p1;NCLIV_001070-t26_1-p1$$NCLIV_066910-t26_1-p1;NCLIV_001070-t26_1-p1	15.4626	49.2401	27.0036	11.3817	13.1307	66.7966
NCLIV_066920-t26_1-p1$$NCLIV_066920-t26_1-p1	2.27386	2.13029	3.2533	4.46381	4.75047	5.62012
NCLIV_066960-t26_1-p1$$NCLIV_066960-t26_1-p1	5.76764	5.02303	2.42928	3.82131	3.27042	1.05797
NCLIV_066970-t26_1-p1$$NCLIV_066970-t26_1-p1	1.43623	1.44043	1.1201	1.38368	1.45023	1.50189
NCLIV_067010-t26_1-p1$$NCLIV_067010-t26_1-p1	6.09311	8.3211	9.70777	8.02316	8.67781	10.4679
NCLIV_067050-t26_1-p1$$NCLIV_067050-t26_1-p1	0.445482	1.56492	1.76077	0.635881	1.553	1.17698
NCLIV_067060-t26_1-p1$$NCLIV_067060-t26_1-p1	0.0429331	0.031267	0.0272358	0.0939906	0.115644	0.168195
NCLIV_067140-t26_1-p1$$NCLIV_067140-t26_1-p1	3.15713	4.8034	4.97322	4.62311	4.97426	5.02946
NCLIV_067160-t26_1-p1$$NCLIV_067160-t26_1-p1	0.111402	0.0542712	0.617469	0.282042	0.0265377	0.427528
NCLIV_067180-t26_1-p1$$NCLIV_067180-t26_1-p1	3.68202	7.03794	7.86931	5.5147	6.12804	9.69045
NCLIV_067220-t26_1-p1$$NCLIV_067220-t26_1-p1	0.0825336	0.0347449	0.0904294	2.0234	0.730709	1.14532
NCLIV_067260-t26_1-p1$$NCLIV_067260-t26_1-p1	0.0940461	0.227401	0.140083	0.241826	0.0982808	0.404159
NCLIV_067300-t26_1-p1$$NCLIV_067300-t26_1-p1	0.106285	0.101598	0.0878063	0.0590691	0.101197	0.136578
NCLIV_067350-t26_1-p1$$NCLIV_067350-t26_1-p1	3.33626	2.37117	3.92506	4.2305	4.37358	5.49197
NCLIV_067460-t26_1-p1$$NCLIV_067460-t26_1-p1	0.280161	0.416814	0.375773	0.310427	0.142145	0.268722
NCLIV_067470-t26_1-p1$$NCLIV_067470-t26_1-p1	0.0424002	0.0769454	0.665862	1.21522	0.347084	0.524204
NCLIV_067490-t26_1-p1$$NCLIV_067490-t26_1-p1	0.476339	0.369482	0.652464	0.0736408	0.0882428	1.52363
NCLIV_067580-t26_1-p1$$NCLIV_067580-t26_1-p1	0.238466	0.281463	0.195909	0.279668	0.322198	0.231884
NCLIV_067745-t26_1-p1$$NCLIV_067745-t26_1-p1	0.0479706	0.714286	0.877051	0.788057	0.0771201	0.870353
NCLIV_067980-t26_1-p1$$NCLIV_067980-t26_1-p1	1.95158	0.879358	2.21487	0.892337	1.40805	1.62571
NCLIV_068020-t26_1-p1$$NCLIV_068020-t26_1-p1	1.36142	0.498743	0.246806	0.333943	0.821486	0.239879
NCLIV_068040-t26_1-p1$$NCLIV_068040-t26_1-p1	0.0533486	0.0428323	0.156673	0.125647	0.0445549	0.302119
NCLIV_068090-t26_1-p1$$NCLIV_068090-t26_1-p1	0.0982015	0.0783282	0.127679	0.0503058	0.138327	0.0123141
NCLIV_068130-t26_1-p1$$NCLIV_068130-t26_1-p1	0.0185209	0.451681	0.382375	0.454578	0.344643	0.355128
NCLIV_068160-t26_1-p1$$NCLIV_068160-t26_1-p1	0.133695	0.160984	0.158009	0.171422	0.120963	0.107112
NCLIV_068210-t26_1-p1$$NCLIV_068210-t26_1-p1	0.0847998	0.24103	0.443636	0.278514	0.23732	0.650898
NCLIV_068230-t26_1-p1$$NCLIV_068230-t26_1-p1	0.60455	0.488201	0.893057	0.729803	0.980908	1.64225
NCLIV_068240-t26_1-p1$$NCLIV_068240-t26_1-p1	0.0638389	0.0993637	0.063542	0.0808258	0.0838269	0.0932434
NCLIV_068370-t26_1-p1$$NCLIV_068370-t26_1-p1	0.140782	0.233524	0.250918	0.196477	0.174563	0.574858
NCLIV_068380-t26_1-p1$$NCLIV_068380-t26_1-p1	1.33422	1.22728	1.35492	1.26624	1.59204	2.35586
NCLIV_068400-t26_1-p1;NCLIV_068460-t26_1-p1$$NCLIV_068400-t26_1-p1;NCLIV_068460-t26_1-p1	37.916	20.3802	35.9781	35.0324	46.5834	58.3759
NCLIV_068440-t26_1-p1$$NCLIV_068440-t26_1-p1	0.0724273	0.112391	0.106289	0.126146	2.51985	0.133066
NCLIV_068520-t26_1-p1$$NCLIV_068520-t26_1-p1	0.0400329	0.0677359	0.149526	0.0539399	0.10395	0.0365124
NCLIV_068580-t26_1-p1$$NCLIV_068580-t26_1-p1	0.314682	1.88013	1.674	1.16752	0.956782	3.89201
NCLIV_068630-t26_1-p1$$NCLIV_068630-t26_1-p1	0.883526	1.36648	2.35846	1.15983	1.69833	3.67864
NCLIV_068640-t26_1-p1$$NCLIV_068640-t26_1-p1	0.0552634	0.098388	0.195118	0.202098	0.0498096	0.25534
NCLIV_068670-t26_1-p1$$NCLIV_068670-t26_1-p1	0.109916	0.0551052	0.63983	0.578104	0.338089	0.450244
NCLIV_068675-t26_1-p1$$NCLIV_068675-t26_1-p1	0.12072	2.03161	0.486452	0.0409872	0.0444726	0.101729
NCLIV_068830-t26_1-p1;NCLIV_038120-t26_1-p1;NCLIV_038100-t26_1-p1$$NCLIV_068830-t26_1-p1;NCLIV_038120-t26_1-p1;NCLIV_038100-t26_1-p1	0.234256	0.0700961	0.133235	0.110001	0.0344836	0.0297901
NCLIV_068850-t26_1-p1$$NCLIV_068850-t26_1-p1	4.39196	4.44529	6.07728	4.98057	4.19405	7.09932
NCLIV_068890-t26_1-p1$$NCLIV_068890-t26_1-p1	4.41105	1.53059	2.92579	3.69769	2.81307	3.13579
NCLIV_068900-t26_1-p1$$NCLIV_068900-t26_1-p1	0.262028	0.313716	0.381636	0.395514	0.348366	0.357546
NCLIV_068920-t26_1-p1$$NCLIV_068920-t26_1-p1	19.9623	25.7342	26.7572	22.4795	22.2416	35.2694
NCLIV_068960-t26_1-p1$$NCLIV_068960-t26_1-p1	0.292271	0.0561266	0.169929	0.872694	0.886484	0.563989
NCLIV_068970-t26_1-p1$$NCLIV_068970-t26_1-p1	0.859207	0.483478	0.906002	2.14914	1.70099	2.19628
NCLIV_069110-t26_1-p1$$NCLIV_069110-t26_1-p1	0.61892	3.15487	1.99735	0.0635317	0.522274	0.891462
NCLIV_069120-t26_1-p1$$NCLIV_069120-t26_1-p1	0.286468	0.331647	0.306549	0.301314	0.271543	0.349078
NCLIV_069130-t26_1-p1$$NCLIV_069130-t26_1-p1	0.392225	0.252349	1.07312	0.819174	0.756155	1.50654
NCLIV_069330-t26_1-p1$$NCLIV_069330-t26_1-p1	0.0629904	0.0392086	0.0227766	0.116191	0.0501106	0.142084
NCLIV_069350-t26_1-p1$$NCLIV_069350-t26_1-p1	0.0477408	0.0648966	0.135686	0.0968591	0.175731	0.136736
NCLIV_069360-t26_1-p1$$NCLIV_069360-t26_1-p1	0.051122	0.0740199	0.336732	0.408937	0.181032	0.0458528
NCLIV_069390-t26_1-p1$$NCLIV_069390-t26_1-p1	0.0402593	0.285613	0.185636	0.28874	0.0541551	0.24336
NCLIV_069400-t26_1-p1$$NCLIV_069400-t26_1-p1	0.705458	0.554915	1.23898	0.516056	0.908083	1.00583
NCLIV_069460-t26_1-p1$$NCLIV_069460-t26_1-p1	0.0628731	0.101926	0.109666	0.0709779	0.0519916	0.107388
NCLIV_069550-t26_1-p1$$NCLIV_069550-t26_1-p1	0.078218	0.68755	0.522835	0.23339	0.398955	0.198551
NCLIV_069590-t26_1-p1$$NCLIV_069590-t26_1-p1	5.12911	7.84373	12.4092	4.12678	8.97312	9.94565
NCLIV_069600-t26_1-p1$$NCLIV_069600-t26_1-p1	1.50435	1.07518	1.61316	1.64922	1.58777	1.79529
NCLIV_069630-t26_1-p1$$NCLIV_069630-t26_1-p1	0.31546	0.544574	0.496388	0.850304	1.47236	0.976213
NCLIV_069960-t26_1-p1$$NCLIV_069960-t26_1-p1	0.0641867	0.0640139	0.457424	0.212898	0.15909	0.282026
NCLIV_070010-t26_1-p1$$NCLIV_070010-t26_1-p1	20.412	19.4373	25.0658	31.1833	29.7008	36.8935
NCLIV_070030-t26_1-p1$$NCLIV_070030-t26_1-p1	0.725818	0.355734	0.0761663	0.754659	0.493608	0.218526
NCLIV_070040-t26_1-p1$$NCLIV_070040-t26_1-p1	0.184463	0.253783	0.200215	0.214582	0.221609	0.323787
NCLIV_070050-t26_1-p1$$NCLIV_070050-t26_1-p1	0.109711	0.0837507	0.0859817	0.0893454	0.0668954	0.223811
NCLIV_070060-t26_1-p1$$NCLIV_070060-t26_1-p1	1.86701	4.34796	5.47726	2.93277	2.70232	4.6376
NCLIV_070070-t26_1-p1$$NCLIV_070070-t26_1-p1	0.341557	0.283454	0.752027	0.275158	0.305262	0.588532
NCLIV_070080-t26_1-p1$$NCLIV_070080-t26_1-p1	1.01238	0.740128	1.59539	1.34084	1.1704	1.70298
NCLIV_070100-t26_1-p1$$NCLIV_070100-t26_1-p1	0.447862	0.292394	0.98236	1.59617	1.04018	1.89225
NCLIV_070180-t26_1-p1$$NCLIV_070180-t26_1-p1	0.0583805	0.204139	0.0455365	0.0560679	0.122492	0.0559241
NCLIV_070190-t26_1-p1$$NCLIV_070190-t26_1-p1	0.848764	1.58013	1.5797	1.01081	0.810173	0.992439
NCLIV_070240-t26_1-p1$$NCLIV_070240-t26_1-p1	0.0553287	0.0429631	0.510513	0.298967	0.116936	0.637114
NCLIV_070280-t26_1-p1$$NCLIV_070280-t26_1-p1	1.5569	1.16797	1.63379	1.44722	1.32637	1.81293

## Sheet: FC(Ncgrx5_Nc1)
ID	Accession	Gene Name	Description	FC(Ncgrx5_Nc1)	pValue(Ncgrx5_Nc1)	Sig(Ncgrx5_Nc1)	GO_CC	GO_MF	GO_BP	KEGG	Product Description	Computed GO Functions	PFam Description	Interpro Description	Superfamily Description	Smart Description
NCLIV_058500	NCLIV_058500-t26_1-p1		| transcript=NCLIV_058500-t26_1 | gene=NCLIV_058500 | organism=Neospora_caninum_Liverpool | gene_product=putative EF hand domain-containing protein | transcript_product=putative EF hand domain-containing protein | location=FR823392:4651651-4678291(+) | protein_length=6326 | sequence_SO=chromosome | SO=protein_coding | is_pseudo=false	0.024013	0.036634	-1		GO:0005509,calcium ion binding			putative EF hand domain-containing protein	calcium ion binding	Protein of unknown function (DUF3638);Protein of unknown function (DUF3645)	N/A	EF-hand
NCLIV_061960	NCLIV_061960-t26_1-p1		| transcript=NCLIV_061960-t26_1 | gene=NCLIV_061960 | organism=Neospora_caninum_Liverpool | gene_product=Histone H3.3, related | transcript_product=Histone H3.3, related | location=FR823393:1373205-1373615(+) | protein_length=136 | sequence_SO=chromosome | SO=protein_coding | is_pseudo=false	0.029714	0.030295	-1	GO:0000786,nucleosome;GO:0005634,nucleus	GO:0003677,DNA binding;GO:0046982,protein heterodimerization activity			Histone H3.3, related	DNA binding;protein heterodimerization activity	Core histone H2A/H2B/H3/H4	N/A	Histone-fold
NCLIV_067220	NCLIV_067220-t26_1-p1		| transcript=NCLIV_067220-t26_1 | gene=NCLIV_067220 | organism=Neospora_caninum_Liverpool | gene_product=conserved hypothetical protein | transcript_product=conserved hypothetical protein | location=FR823393:5477899-5480791(+) | protein_length=407 | sequence_SO=chromosome | SO=protein_coding | is_pseudo=false	0.053266	0.032102	-1					conserved hypothetical protein	protein binding	Ubiquitin family	N/A	Ubiquitin-like	N/A
NCLIV_012910	NCLIV_012910-t26_1-p1		| transcript=NCLIV_012910-t26_1 | gene=NCLIV_012910 | organism=Neospora_caninum_Liverpool | gene_product=Novel protein (Zgc:63649), related | transcript_product=Novel protein (Zgc:63649), related | location=FR823386:642824-661414(+) | protein_length=4037 | sequence_SO=chromosome | SO=protein_coding | is_pseudo=false	0.06931	0.227817	0		GO:0004842,ubiquitin-protein transferase activity			Novel protein (Zgc:63649), related	binding;ubiquitin-protein transferase activity	HECT-domain (ubiquitin-transferase)	N/A	ARM repeat;Hect, E3 ligase catalytic domain
NCLIV_004490	NCLIV_004490-t26_1-p1		| transcript=NCLIV_004490-t26_1 | gene=NCLIV_004490 | organism=Neospora_caninum_Liverpool | gene_product=hypothetical protein | transcript_product=hypothetical protein | location=FR823381:1756781-1765587(+) | protein_length=1317 | sequence_SO=chromosome | SO=protein_coding | is_pseudo=false	0.06999	0.060468	0	GO:0016589,NURF complex	GO:0005524,ATP binding;GO:0016887,ATPase activity;GO:0003677,DNA binding	GO:0043044,ATP-dependent chromatin remodeling		hypothetical protein	ATP binding;DNA binding;hydrolase activity, acting on acid anhydrides, in phosphorus-containing anhydrides;nucleic acid binding	SNF2 family N-terminal domain;Helicase conserved C-terminal domain;SLIDE	N/A	HAND domain of the nucleosome remodeling ATPase ISWI;Homeodomain-like;P-loop containing nucleoside triphosphate hydrolases	; ;
NCLIV_011820	NCLIV_011820-t26_1-p1		| transcript=NCLIV_011820-t26_1 | gene=NCLIV_011820 | organism=Neospora_caninum_Liverpool | gene_product=agap011504-PA, related | transcript_product=agap011504-PA, related | location=FR823384:1875465-1877220(+) | protein_length=99 | sequence_SO=chromosome | SO=protein_coding | is_pseudo=false	0.078444	0.022639	-1	GO:0016021,integral component of membrane;GO:0005784,Sec61 translocon complex		GO:0006886,intracellular protein transport	tgo:TGME49_211040,path:tgo03060,;tgo:TGME49_211040,path:tgo04141,;tgo:TGME49_211040,path:tgo04145,	agap011504-PA, related	null	Sec61beta family	N/A	N/A	N/A
NCLIV_058700	NCLIV_058700-t26_1-p1		| transcript=NCLIV_058700-t26_1 | gene=NCLIV_058700 | organism=Neospora_caninum_Liverpool | gene_product=putative FF domain-containing protein | transcript_product=putative FF domain-containing protein | location=FR823392:4784266-4792573(-) | protein_length=802 | sequence_SO=chromosome | SO=protein_coding | is_pseudo=false	0.081293	0.247599	0					putative FF domain-containing protein	protein binding	FF domain	N/A	WW domain;FF domain	;
NCLIV_009130	NCLIV_009130-t26_1-p1		| transcript=NCLIV_009130-t26_1 | gene=NCLIV_009130 | organism=Neospora_caninum_Liverpool | gene_product=conserved hypothetical protein | transcript_product=conserved hypothetical protein | location=FR823383:1813633-1819131(-) | protein_length=1731 | sequence_SO=chromosome | SO=protein_coding | is_pseudo=false	0.093175	0.136726	0					conserved hypothetical protein	null	N/A	N/A	N/A	N/A
NCLIV_0175	NCLIV_0175-t26_2-p1		| transcript=NCLIV_0175-t26_2 | gene=NCLIV_0175 | organism=Neospora_caninum_Liverpool | gene_product=amine oxidase, flavin-containing domain-containing protein, elongation of very long chain fatty acids 4 protein | transcript_product=amine oxidase, flavin-containing domain-containing protein | location=FR823387:1758777-1772934(+) | protein_length=3234 | sequence_SO=chromosome | SO=protein_coding …	0.097156	0.180916	0		GO:0008168,methyltransferase activity;GO:0052899,N(1),N(12)-diacetylspermine;GO:0052904,N1-acetylspermidine;GO:0052903,N1-acetylspermine;GO:0052902,spermidine;GO:0052901,spermine			amine oxidase, flavin-containing domain-containing protein, elongation of very long chain fatty acids 4 protein	null	GNS1/SUR4 family	N/A	N/A	N/A
NCLIV_068440	NCLIV_068440-t26_1-p1		| transcript=NCLIV_068440-t26_1 | gene=NCLIV_068440 | organism=Neospora_caninum_Liverpool | gene_product=conserved hypothetical protein | transcript_product=conserved hypothetical protein | location=FR823393:6262285-6277032(+) | protein_length=2869 | sequence_SO=chromosome | SO=protein_coding | is_pseudo=false	0.10475	0.356761	0	GO:0016021,integral component of membrane;GO:0005634,nucleus	GO:0003676,nucleic acid binding			conserved hypothetical protein	nucleic acid binding	CPSF A subunit region	N/A	N/A	N/A
NCLIV_048580	NCLIV_048580-t26_1-p1		| transcript=NCLIV_048580-t26_1 | gene=NCLIV_048580 | organism=Neospora_caninum_Liverpool | gene_product=hypothetical protein | transcript_product=hypothetical protein | location=FR823391:3241869-3245969(-) | protein_length=420 | sequence_SO=chromosome | SO=protein_coding | is_pseudo=false	0.120931	0.117252	0		GO:0003723,RNA binding			hypothetical protein	nucleic acid binding	RNA recognition motif. (a.k.a. RRM, RBD, or RNP domain)	N/A	RNA-binding domain, RBD
NCLIV_056130	NCLIV_056130-t26_1-p1		| transcript=NCLIV_056130-t26_1 | gene=NCLIV_056130 | organism=Neospora_caninum_Liverpool | gene_product=conserved hypothetical protein | transcript_product=conserved hypothetical protein | location=FR823392:2569837-2577482(-) | protein_length=758 | sequence_SO=chromosome | SO=protein_coding | is_pseudo=false	0.12382	0.285783	0	GO:0016021,integral component of membrane	GO:0015095,magnesium ion transmembrane transporter activity			conserved hypothetical protein	magnesium ion transmembrane transporter activity	Magnesium transporter NIPA	N/A	N/A	N/A
NCLIV_049120	NCLIV_049120-t26_1-p1		| transcript=NCLIV_049120-t26_1 | gene=NCLIV_049120 | organism=Neospora_caninum_Liverpool | gene_product=conserved hypothetical protein | transcript_product=conserved hypothetical protein | location=FR823391:3713375-3717460(-) | protein_length=348 | sequence_SO=chromosome | SO=protein_coding | is_pseudo=false	0.142732	0.003276	-1					conserved hypothetical protein	null	Sjogren's syndrome/scleroderma autoantigen 1 (Autoantigen p27)	N/A	N/A	N/A
NCLIV_037180	NCLIV_037180-t26_1-p1		| transcript=NCLIV_037180-t26_1 | gene=NCLIV_037180 | organism=Neospora_caninum_Liverpool | gene_product=hypothetical protein | transcript_product=hypothetical protein | location=FR823390:5742133-5749155(-) | protein_length=685 | sequence_SO=chromosome | SO=protein_coding | is_pseudo=false	0.149122	0.148072	0			GO:0006396,RNA processing	tgo:TGME49_269200,path:tgo03040,	hypothetical protein	protein binding	HAT (Half-A-TPR) repeat	N/A	TPR-like
NCLIV_038680	NCLIV_038680-t26_1-p1		| transcript=NCLIV_038680-t26_1 | gene=NCLIV_038680 | organism=Neospora_caninum_Liverpool | gene_product=hypothetical protein | transcript_product=hypothetical protein | location=FR823385:318401-319774(+) | protein_length=230 | sequence_SO=chromosome | SO=protein_coding | is_pseudo=false	0.153568	0.353734	0					hypothetical protein	null	N/A	N/A	N/A	N/A
NCLIV_035900	NCLIV_035900-t26_1-p1		| transcript=NCLIV_035900-t26_1 | gene=NCLIV_035900 | organism=Neospora_caninum_Liverpool | gene_product=putative RNA binding motif-containing protein | transcript_product=putative RNA binding motif-containing protein | location=FR823390:4697503-4702519(-) | protein_length=1376 | sequence_SO=chromosome | SO=protein_coding | is_pseudo=false	0.15371	0.044727	-1		GO:0003723,RNA binding			putative RNA binding motif-containing protein	nucleic acid binding	N/A	N/A	RNA-binding domain, RBD	N/A
NCLIV_024320	NCLIV_024320-t26_1-p1		| transcript=NCLIV_024320-t26_1 | gene=NCLIV_024320 | organism=Neospora_caninum_Liverpool | gene_product=conserved hypothetical protein | transcript_product=conserved hypothetical protein | location=FR823389:396005-396928(-) | protein_length=75 | sequence_SO=chromosome | SO=protein_coding | is_pseudo=false	0.16303	0.000425	-1					conserved hypothetical protein	null	N/A	N/A	N/A	N/A
NCLIV_039410	NCLIV_039410-t26_1-p1		| transcript=NCLIV_039410-t26_1 | gene=NCLIV_039410 | organism=Neospora_caninum_Liverpool | gene_product=hypothetical protein | transcript_product=hypothetical protein | location=FR823385:784240-788921(+) | protein_length=615 | sequence_SO=chromosome | SO=protein_coding | is_pseudo=false	0.166366	0.018803	-1					hypothetical protein	null	N/A	N/A	N/A	N/A
NCLIV_008680	NCLIV_008680-t26_1-p1		| transcript=NCLIV_008680-t26_1 | gene=NCLIV_008680 | organism=Neospora_caninum_Liverpool | gene_product=conserved hypothetical protein | transcript_product=conserved hypothetical protein | location=FR823383:1547094-1552567(-) | protein_length=671 | sequence_SO=chromosome | SO=protein_coding | is_pseudo=false	0.170855	1.8e-05	-1					conserved hypothetical protein	null	CRAL/TRIO domain	N/A	CRAL/TRIO domain
NCLIV_025220	NCLIV_025220-t26_1-p1		| transcript=NCLIV_025220-t26_1 | gene=NCLIV_025220 | organism=Neospora_caninum_Liverpool | gene_product=conserved hypothetical protein | transcript_product=conserved hypothetical protein | location=FR823389:1051441-1053261(+) | protein_length=204 | sequence_SO=chromosome | SO=protein_coding | is_pseudo=false	0.171985	0.036175	-1	GO:0016021,integral component of membrane				conserved hypothetical protein	null	N/A	N/A	N/A	N/A
NCLIV_044860	NCLIV_044860-t26_1-p1		| transcript=NCLIV_044860-t26_1 | gene=NCLIV_044860 | organism=Neospora_caninum_Liverpool | gene_product=hypothetical protein | transcript_product=hypothetical protein | location=FR823391:51782-61905(-) | protein_length=2208 | sequence_SO=chromosome | SO=protein_coding | is_pseudo=false	0.174095	0.128793	0		GO:0005524,ATP binding;GO:0005509,calcium ion binding;GO:0004687,myosin light chain kinase activity			hypothetical protein	ATP binding;calcium ion binding;protein kinase activity	Protein kinase domain;PH domain;EF hand	N/A	EF-hand;PH domain-like;Protein kinase-like (PK-like)	; ;
NCLIV_049890	NCLIV_049890-t26_1-p1		| transcript=NCLIV_049890-t26_1 | gene=NCLIV_049890 | organism=Neospora_caninum_Liverpool | gene_product=putative ubiquitin-conjugating enzyme | transcript_product=putative ubiquitin-conjugating enzyme | location=FR823391:4469413-4473596(-) | protein_length=293 | sequence_SO=chromosome | SO=protein_coding | is_pseudo=false	0.197046	0.029926	-1		GO:0005524,ATP binding;GO:0016874,ligase activity;GO:0016740,transferase activity			putative ubiquitin-conjugating enzyme	protein binding	Ubiquitin-conjugating enzyme;UBA/TS-N domain	N/A	UBA-like;UBC-like	;
NCLIV_007180	NCLIV_007180-t26_1-p1		| transcript=NCLIV_007180-t26_1 | gene=NCLIV_007180 | organism=Neospora_caninum_Liverpool | gene_product=hypothetical protein | transcript_product=hypothetical protein | location=FR823383:230166-231733(-) | protein_length=91 | sequence_SO=chromosome | SO=protein_coding | is_pseudo=false	0.198138	0.000834	-1	GO:0005681,spliceosomal complex;GO:0005685,U1 snRNP;GO:0005686,U2 snRNP;GO:0005687,U4 snRNP;GO:0046540,U4/U6 x U5 tri-snRNP complex;GO:0005682,U5 snRNP	GO:0003723,RNA binding	GO:0000387,spliceosomal snRNP assembly	tgo:TGME49_275750,path:tgo03040,	hypothetical protein	null	LSM domain	N/A	Sm-like ribonucleoproteins
NCLIV_046610	NCLIV_046610-t26_1-p1		| transcript=NCLIV_046610-t26_1 | gene=NCLIV_046610 | organism=Neospora_caninum_Liverpool | gene_product=conserved hypothetical protein | transcript_product=conserved hypothetical protein | location=FR823391:1521076-1530456(+) | protein_length=1168 | sequence_SO=chromosome | SO=protein_coding | is_pseudo=false	0.214504	0.001466	-1					conserved hypothetical protein	null	N/A	N/A	PH domain-like	N/A
NCLIV_022470	NCLIV_022470-t26_1-p1		| transcript=NCLIV_022470-t26_1 | gene=NCLIV_022470 | organism=Neospora_caninum_Liverpool | gene_product=putative diacylglycerol kinase | transcript_product=putative diacylglycerol kinase | location=FR823388:2832107-2838831(-) | protein_length=682 | sequence_SO=chromosome | SO=protein_coding | is_pseudo=false	0.218858	0.1614	0		Diacylglycerol kinase catalytic domain	DAG-kinase catalytic (DAGKc) domain profile		NAD kinase/diacylglycerol kinase-like	diacylglycerol kinase activity;kinase activity	Diacylglycerol kinase accessory domain;Diacylglycerol kinase catalytic domain	N/A	NAD kinase/diacylglycerol kinase-like	;
NCLIV_033850	NCLIV_033850-t26_1-p1		| transcript=NCLIV_033850-t26_1 | gene=NCLIV_033850 | organism=Neospora_caninum_Liverpool | gene_product=hypothetical protein | transcript_product=hypothetical protein | location=FR823390:3022301-3035899(+) | protein_length=1613 | sequence_SO=chromosome | SO=protein_coding | is_pseudo=false	0.219562	0.358001	0	GO:0016589,NURF complex	GO:0005524,ATP binding;GO:0016887,ATPase activity	GO:0043044,ATP-dependent chromatin remodeling		hypothetical protein	ATP binding	SNF2 family N-terminal domain;Helicase conserved C-terminal domain	N/A	P-loop containing nucleoside triphosphate hydrolases	;
NCLIV_068960	NCLIV_068960-t26_1-p1		| transcript=NCLIV_068960-t26_1 | gene=NCLIV_068960 | organism=Neospora_caninum_Liverpool | gene_product=hypothetical protein | transcript_product=hypothetical protein | location=CADU01000262:11822-12835(+) | protein_length=338 | sequence_SO=contig | SO=protein_coding | is_pseudo=false	0.223112	0.00867	-1	GO:0030127,COPII vesicle coat	GO:0008270,zinc ion binding	GO:0006888,endoplasmic reticulum to Golgi vesicle-mediated transport;GO:0006886,intracellular protein transport	tgo:TGME49_277000,path:tgo04141,	hypothetical protein	zinc ion binding	Sec23/Sec24 zinc finger;Sec23/Sec24 trunk domain	N/A	vWA-like;beta-sandwich domain of Sec23/24;Zn-finger domain of Sec23/24	N/A
NCLIV_049520	NCLIV_049520-t26_1-p1		| transcript=NCLIV_049520-t26_1 | gene=NCLIV_049520 | organism=Neospora_caninum_Liverpool | gene_product=conserved hypothetical protein | transcript_product=conserved hypothetical protein | location=FR823391:4078382-4079452(+) | protein_length=356 | sequence_SO=chromosome | SO=protein_coding | is_pseudo=false	0.226768	0.109959	0					conserved hypothetical protein	null	N/A	N/A	N/A	N/A
NCLIV_025440	NCLIV_025440-t26_1-p1		| transcript=NCLIV_025440-t26_1 | gene=NCLIV_025440 | organism=Neospora_caninum_Liverpool | gene_product=hypothetical protein | transcript_product=hypothetical protein | location=FR823389:1241009-1249403(+) | protein_length=1481 | sequence_SO=chromosome | SO=protein_coding | is_pseudo=false	0.229491	0.00326	-1					hypothetical protein	null	TLD	N/A	N/A
NCLIV_047570	NCLIV_047570-t26_1-p1		| transcript=NCLIV_047570-t26_1 | gene=NCLIV_047570 | organism=Neospora_caninum_Liverpool | gene_product=putative rRNA processing protein | transcript_product=putative rRNA processing protein | location=FR823391:2289069-2295011(+) | protein_length=211 | sequence_SO=chromosome | SO=protein_coding | is_pseudo=false	0.229653	0.105239	0					putative rRNA processing protein	null	N/A	N/A	N/A	N/A
NCLIV_040340	NCLIV_040340-t26_1-p1		| transcript=NCLIV_040340-t26_1 | gene=NCLIV_040340 | organism=Neospora_caninum_Liverpool | gene_product=putative zinc finger (C3HC4 RING finger) protein | transcript_product=putative zinc finger (C3HC4 RING finger) protein | location=FR823385:1485067-1498644(-) | protein_length=3871 | sequence_SO=chromosome | SO=protein_coding | is_pseudo=false	0.230012	0.03294	-1	GO:1990112,RQC complex	GO:0061630,ubiquitin protein ligase activity	GO:1990116,ribosome-associated ubiquitin-dependent protein catabolic process		putative zinc finger (C3HC4 RING finger) protein	null	N/A	N/A	RING/U-box	;
NCLIV_053870	NCLIV_053870-t26_1-p1		| transcript=NCLIV_053870-t26_1 | gene=NCLIV_053870 | organism=Neospora_caninum_Liverpool | gene_product=hypothetical protein | transcript_product=hypothetical protein | location=FR823392:590815-592169(-) | protein_length=132 | sequence_SO=chromosome | SO=protein_coding | is_pseudo=false	0.232348	0.255725	0	GO:0034715,pICln-Sm protein complex;GO:0034719,SMN-Sm protein complex;GO:0005681,spliceosomal complex;GO:0005685,U1 snRNP;GO:0005687,U4 snRNP		GO:0000387,spliceosomal snRNP assembly	tgo:TGME49_309740,path:tgo03040,	hypothetical protein	null	LSM domain	N/A	Sm-like ribonucleoproteins
NCLIV_009150	NCLIV_009150-t26_1-p1		| transcript=NCLIV_009150-t26_1 | gene=NCLIV_009150 | organism=Neospora_caninum_Liverpool | gene_product=putative alpha-galactosidase A | transcript_product=putative alpha-galactosidase A | location=FR823383:1830336-1837047(+) | protein_length=753 | sequence_SO=chromosome | SO=protein_coding | is_pseudo=false	0.234784	0.037068	-1	GO:0016021,integral component of membrane	GO:0052692,raffinose alpha-galactosidase activity	GO:0005975,carbohydrate metabolic process		putative alpha-galactosidase A	hydrolase activity, hydrolyzing O-glycosyl compounds	Alpha galactosidase A	N/A	Glycosyl hydrolase domain;(Trans)glycosidases	N/A
NCLIV_025990	NCLIV_025990-t26_1-p1		| transcript=NCLIV_025990-t26_1 | gene=NCLIV_025990 | organism=Neospora_caninum_Liverpool | gene_product=conserved hypothetical protein | transcript_product=conserved hypothetical protein | location=FR823389:1611306-1614902(-) | protein_length=505 | sequence_SO=chromosome | SO=protein_coding | is_pseudo=false	0.237467	0.019403	-1		GO:0016787,hydrolase activity			conserved hypothetical protein	null	N/A	N/A	alpha/beta-Hydrolases	N/A
NCLIV_040000	NCLIV_040000-t26_1-p1		| transcript=NCLIV_040000-t26_1 | gene=NCLIV_040000 | organism=Neospora_caninum_Liverpool | gene_product=conserved hypothetical protein | transcript_product=conserved hypothetical protein | location=FR823385:1197077-1200873(+) | protein_length=470 | sequence_SO=chromosome | SO=protein_coding | is_pseudo=false	0.242258	0.145822	0					conserved hypothetical protein	null	N/A	N/A	N/A	N/A
NCLIV_053650	NCLIV_053650-t26_1-p1		| transcript=NCLIV_053650-t26_1 | gene=NCLIV_053650 | organism=Neospora_caninum_Liverpool | gene_product=hypothetical protein | transcript_product=hypothetical protein | location=FR823392:411198-416201(-) | protein_length=625 | sequence_SO=chromosome | SO=protein_coding | is_pseudo=false	0.248894	0.102754	0		GO:0005096,GTPase activator activity;GO:0046872,metal ion binding			hypothetical protein	GTPase activator activity	Putative GTPase activating protein for Arf	N/A	ArfGap/RecO-like zinc finger
NCLIV_044100	NCLIV_044100-t26_1-p1		| transcript=NCLIV_044100-t26_1 | gene=NCLIV_044100 | organism=Neospora_caninum_Liverpool | gene_product=conserved hypothetical protein | transcript_product=conserved hypothetical protein | location=FR823385:4669945-4672041(-) | protein_length=232 | sequence_SO=chromosome | SO=protein_coding | is_pseudo=false	0.249756	0.221854	0	GO:0016021,integral component of membrane				conserved hypothetical protein	null	N/A	N/A	N/A	N/A
NCLIV_024040	NCLIV_024040-t26_1-p1		| transcript=NCLIV_024040-t26_1 | gene=NCLIV_024040 | organism=Neospora_caninum_Liverpool | gene_product=Aminotransferase, related | transcript_product=Aminotransferase, related | location=FR823389:203087-207441(-) | protein_length=594 | sequence_SO=chromosome | SO=protein_coding | is_pseudo=false	0.250157	0.034663	-1		GO:0004021,L-alanine;GO:0030170,pyridoxal phosphate binding	GO:0009058,biosynthetic process	tgo:TGME49_264030,path:tgo00220,;tgo:TGME49_264030,path:tgo00250,;tgo:TGME49_264030,path:tgo01100,;tgo:TGME49_264030,path:tgo01200,;tgo:TGME49_264030,path:tgo01210,;tgo:TGME49_264030,path:tgo01230,	Aminotransferase, related	pyridoxal phosphate binding	Aminotransferase class I and II	N/A	PLP-dependent transferases	N/A
NCLIV_0220	NCLIV_0220-t26_1-p1		| transcript=NCLIV_0220-t26_1 | gene=NCLIV_0220 | organism=Neospora_caninum_Liverpool | gene_product=zinc finger (C3HC4 type) / FHA domain-containing protein | transcript_product=zinc finger (C3HC4 type) / FHA domain-containing protein | location=FR823388:2479968-2485619(-) | protein_length=1027 | sequence_SO=chromosome | SO=protein_coding | is_pseudo=false	0.251421	0.012287	-1		GO:0008270,zinc ion binding			zinc finger (C3HC4 type) / FHA domain-containing protein	protein binding;zinc ion binding	FHA domain;RING-variant domain	N/A	SMAD/FHA domain;RING/U-box	;
NCLIV_008900	NCLIV_008900-t26_1-p1		| transcript=NCLIV_008900-t26_1 | gene=NCLIV_008900 | organism=Neospora_caninum_Liverpool | gene_product=yali0d05697p, related | transcript_product=yali0d05697p, related | location=FR823383:1696172-1697420(-) | protein_length=51 | sequence_SO=chromosome | SO=protein_coding | is_pseudo=false	0.252228	0.203659	0	GO:0005840,ribosome	GO:0003735,structural constituent of ribosome	GO:0006412,translation		yali0d05697p, related	structural constituent of ribosome	Ribosomal L39 protein	N/A	Ribosomal protein L39e	N/A
NCLIV_060500	NCLIV_060500-t26_1-p1		| transcript=NCLIV_060500-t26_1 | gene=NCLIV_060500 | organism=Neospora_caninum_Liverpool | gene_product=conserved hypothetical protein | transcript_product=conserved hypothetical protein | location=FR823393:156011-158913(-) | protein_length=550 | sequence_SO=chromosome | SO=protein_coding | is_pseudo=false	0.253438	0.19796	0	GO:0016021,integral component of membrane				conserved hypothetical protein	null	N/A	N/A	N/A	N/A
NCLIV_055800	NCLIV_055800-t26_1-p1		| transcript=NCLIV_055800-t26_1 | gene=NCLIV_055800 | organism=Neospora_caninum_Liverpool | gene_product=Serine/threonine protein phosphatase 5, related | transcript_product=Serine/threonine protein phosphatase 5, related | location=FR823392:2249842-2254332(-) | protein_length=598 | sequence_SO=chromosome | SO=protein_coding | is_pseudo=false	0.254055	0.020101	-1		GO:0004721,phosphoprotein phosphatase activity			Serine/threonine protein phosphatase 5, related	hydrolase activity;protein binding	Calcineurin-like phosphoesterase;Tetratricopeptide repeat;PPP5 TPR repeat region	N/A	TPR-like;Metallo-dependent phosphatases	;
NCLIV_014150	NCLIV_014150-t26_1-p1		| transcript=NCLIV_014150-t26_1 | gene=NCLIV_014150 | organism=Neospora_caninum_Liverpool | gene_product=unspecified product | transcript_product=unspecified product | location=FR823386:1655628-1656020(+) | protein_length=130 | sequence_SO=chromosome | SO=protein_coding | is_pseudo=false	0.256436	0.4651	0					unspecified product	null	N/A	N/A	N/A	N/A
NCLIV_030970	NCLIV_030970-t26_1-p1		| transcript=NCLIV_030970-t26_1 | gene=NCLIV_030970 | organism=Neospora_caninum_Liverpool | gene_product=hypothetical protein | transcript_product=hypothetical protein | location=FR823390:739187-742919(+) | protein_length=540 | sequence_SO=chromosome | SO=protein_coding | is_pseudo=false	0.257015	0.080797	0		GO:0005524,ATP binding;GO:0003922,GMP synthase (glutamine-hydrolyzing) activity;GO:0016462,pyrophosphatase activity;GO:0016740,transferase activity	GO:0006541,glutamine metabolic process	tgo:TGME49_230450,path:tgo00230,;tgo:TGME49_230450,path:tgo01100,	hypothetical protein	ATP binding;GMP synthase (glutamine-hydrolyzing) activity;pyrophosphatase activity	Glutamine amidotransferase class-I;GMP synthase C terminal domain;NAD synthase	N/A	Class I glutamine amidotransferase-like;Adenine nucleotide alpha hydrolases-like;GMP synthetase C-terminal dimerisation domain	N/A
NCLIV_051140	NCLIV_051140-t26_1-p1		| transcript=NCLIV_051140-t26_1 | gene=NCLIV_051140 | organism=Neospora_caninum_Liverpool | gene_product=putative TLD domain-containing protein | transcript_product=putative TLD domain-containing protein | location=FR823391:5402145-5411604(+) | protein_length=2091 | sequence_SO=chromosome | SO=protein_coding | is_pseudo=false	0.257918	0.37345	0					putative TLD domain-containing protein	null	Rab-GTPase-TBC domain;TLD	N/A	Ypt/Rab-GAP domain of gyp1p	;
NCLIV_002480	NCLIV_002480-t26_1-p1		| transcript=NCLIV_002480-t26_1 | gene=NCLIV_002480 | organism=Neospora_caninum_Liverpool | gene_product=cbr-DPY-23 protein, related | transcript_product=cbr-DPY-23 protein, related | location=FR823381:44152-49719(-) | protein_length=527 | sequence_SO=chromosome | SO=protein_coding | is_pseudo=false	0.257979	0.322076	0	GO:0030131,clathrin adaptor complex		GO:0006886,intracellular protein transport;GO:0016192,vesicle-mediated transport		cbr-DPY-23 protein, related	null	Adaptor complexes medium subunit family;Clathrin adaptor complex small chain	N/A	Second domain of Mu2 adaptin subunit (ap50) of ap2 adaptor;SNARE-like	N/A
NCLIV_061340	NCLIV_061340-t26_1-p1		| transcript=NCLIV_061340-t26_1 | gene=NCLIV_061340 | organism=Neospora_caninum_Liverpool | gene_product=hypothetical protein | transcript_product=hypothetical protein | location=FR823393:852185-853860(+) | protein_length=187 | sequence_SO=chromosome | SO=protein_coding | is_pseudo=false	0.258388	0.163459	0	GO:0005853,eukaryotic translation elongation factor 1 complex	GO:0003746,translation elongation factor activity			hypothetical protein	translation elongation factor activity	EF-1 guanine nucleotide exchange domain	N/A	eEF-1beta-like
NCLIV_041240	NCLIV_041240-t26_1-p1		| transcript=NCLIV_041240-t26_1 | gene=NCLIV_041240 | organism=Neospora_caninum_Liverpool | gene_product=nadh dehydrogenase, related | transcript_product=nadh dehydrogenase, related | location=FR823385:2259487-2266712(+) | protein_length=646 | sequence_SO=chromosome | SO=protein_coding | is_pseudo=false	0.261817	0.01697	-1		GO:0008137,NADH dehydrogenase (ubiquinone) activity		tgo:TGME49_288830,path:tgo00190,	nadh dehydrogenase, related	oxidoreductase activity	Pyridine nucleotide-disulphide oxidoreductase	N/A	FAD/NAD(P)-binding domain	N/A
NCLIV_049160	NCLIV_049160-t26_1-p1		| transcript=NCLIV_049160-t26_1 | gene=NCLIV_049160 | organism=Neospora_caninum_Liverpool | gene_product=conserved hypothetical protein | transcript_product=conserved hypothetical protein | location=FR823391:3739182-3740296(-) | protein_length=288 | sequence_SO=chromosome | SO=protein_coding | is_pseudo=false	0.262713	0.01849	-1					conserved hypothetical protein	null	N/A	N/A	N/A	N/A
NCLIV_030620	NCLIV_030620-t26_1-p1		| transcript=NCLIV_030620-t26_1 | gene=NCLIV_030620 | organism=Neospora_caninum_Liverpool | gene_product=conserved hypothetical protein | transcript_product=conserved hypothetical protein | location=FR823390:434539-436013(-) | protein_length=228 | sequence_SO=chromosome | SO=protein_coding | is_pseudo=false	0.263177	0.16976	0	GO:0016021,integral component of membrane				conserved hypothetical protein	null	N/A	N/A	N/A	N/A
NCLIV_054570	NCLIV_054570-t26_1-p1		| transcript=NCLIV_054570-t26_1 | gene=NCLIV_054570 | organism=Neospora_caninum_Liverpool | gene_product=60S ribosomal protein Ll28B 27a, related | transcript_product=60S ribosomal protein Ll28B 27a, related | location=FR823392:1178970-1179769(-) | protein_length=147 | sequence_SO=chromosome | SO=protein_coding | is_pseudo=false	0.263704	0.198321	0	GO:0015934,large ribosomal subunit	GO:0003735,structural constituent of ribosome	GO:0006412,translation	tgo:TGME49_310490,path:tgo03010,	60S ribosomal protein Ll28B 27a, related	null	Ribosomal proteins 50S-L15, 50S-L18e, 60S-L27A	N/A	Ribosomal proteins L15p and L18e	N/A
NCLIV_006890	NCLIV_006890-t26_1-p1		| transcript=NCLIV_006890-t26_1 | gene=NCLIV_006890 | organism=Neospora_caninum_Liverpool | gene_product=dead-box helicase family protein, related | transcript_product=dead-box helicase family protein, related | location=FR823382:2127513-2135613(+) | protein_length=856 | sequence_SO=chromosome | SO=protein_coding | is_pseudo=false	0.264535	0.088708	0		GO:0005524,ATP binding;GO:0004386,helicase activity;GO:0003676,nucleic acid binding		tgo:TGME49_298020,path:tgo03040,	dead-box helicase family protein, related	ATP binding;nucleic acid binding	DEAD/DEAH box helicase	N/A	P-loop containing nucleoside triphosphate hydrolases
NCLIV_054280	NCLIV_054280-t26_1-p1		| transcript=NCLIV_054280-t26_1 | gene=NCLIV_054280 | organism=Neospora_caninum_Liverpool | gene_product=conserved hypothetical protein | transcript_product=conserved hypothetical protein | location=FR823392:922859-924983(+) | protein_length=84 | sequence_SO=chromosome | SO=protein_coding | is_pseudo=false	0.267134	0.006997	-1					conserved hypothetical protein	null	N/A	N/A	N/A	N/A
NCLIV_067060	NCLIV_067060-t26_1-p1		| transcript=NCLIV_067060-t26_1 | gene=NCLIV_067060 | organism=Neospora_caninum_Liverpool | gene_product=hypothetical protein | transcript_product=hypothetical protein | location=FR823393:5342038-5344659(+) | protein_length=98 | sequence_SO=chromosome | SO=protein_coding | is_pseudo=false	0.26847	0.01498	-1	GO:0005681,spliceosomal complex	GO:0003723,RNA binding	GO:0000398,mRNA splicing, via spliceosome;GO:0000956,nuclear-transcribed mRNA catabolic process		hypothetical protein	null	LSM domain	N/A	Sm-like ribonucleoproteins
NCLIV_028280	NCLIV_028280-t26_1-p1		| transcript=NCLIV_028280-t26_1 | gene=NCLIV_028280 | organism=Neospora_caninum_Liverpool | gene_product=conserved hypothetical protein | transcript_product=conserved hypothetical protein | location=FR823389:3409691-3417737(-) | protein_length=964 | sequence_SO=chromosome | SO=protein_coding | is_pseudo=false	0.271465	0.20721	0					conserved hypothetical protein	null	N/A	N/A	N/A	N/A
NCLIV_008660	NCLIV_008660-t26_1-p1		| transcript=NCLIV_008660-t26_1 | gene=NCLIV_008660 | organism=Neospora_caninum_Liverpool | gene_product=putative adenylate and guanylate cyclase catalytic domain-containing protein | transcript_product=putative adenylate and guanylate cyclase catalytic domain-containing protein | location=FR823383:1504180-1538971(+) | protein_length=4410 | sequence_SO=chromosome | SO=protein_coding | is_pseudo=f…	0.274225	0.194038	0	GO:0016021,integral component of membrane	GO:0005524,ATP binding;GO:0004383,guanylate cyclase activity;GO:0000287,magnesium ion binding;GO:0004012,phospholipid-translocating ATPase activity	GO:0035556,intracellular signal transduction		putative adenylate and guanylate cyclase catalytic domain-containing protein	nucleotide binding;phosphorus-oxygen lyase activity	Adenylate and Guanylate cyclase catalytic domain;Phospholipid-translocating ATPase N-terminal;Phospholipid-translocating P-type ATPase C-terminal	N/A	Nucleotide cyclase;HAD-like;Calcium ATPase, transduction domain A;Metal cation-transporting ATPase, ATP-binding domain N;Calcium ATPase, transmembrane domain M
NCLIV_009210	NCLIV_009210-t26_1-p1		| transcript=NCLIV_009210-t26_1 | gene=NCLIV_009210 | organism=Neospora_caninum_Liverpool | gene_product=hypothetical protein | transcript_product=hypothetical protein | location=FR823383:1875486-1891032(+) | protein_length=3773 | sequence_SO=chromosome | SO=protein_coding | is_pseudo=false	0.275543	0.058999	0		GO:0003723,RNA binding			hypothetical protein	RNA binding;binding;protein binding	MIF4G domain	N/A	ARM repeat
NCLIV_034650	NCLIV_034650-t26_1-p1		| transcript=NCLIV_034650-t26_1 | gene=NCLIV_034650 | organism=Neospora_caninum_Liverpool | gene_product=conserved hypothetical protein | transcript_product=conserved hypothetical protein | location=FR823390:3633105-3635391(+) | protein_length=306 | sequence_SO=chromosome | SO=protein_coding | is_pseudo=false	0.277521	0.315186	0					conserved hypothetical protein	null	N/A	N/A	N/A	N/A
NCLIV_004710	NCLIV_004710-t26_1-p1		| transcript=NCLIV_004710-t26_1 | gene=NCLIV_004710 | organism=Neospora_caninum_Liverpool | gene_product=hypothetical protein | transcript_product=hypothetical protein | location=FR823382:102615-108181(-) | protein_length=685 | sequence_SO=chromosome | SO=protein_coding | is_pseudo=false	0.278413	0.201551	0	GO:0016021,integral component of membrane				hypothetical protein	null	Plasma-membrane choline transporter	N/A	N/A	N/A
NCLIV_048170	NCLIV_048170-t26_1-p1		| transcript=NCLIV_048170-t26_1 | gene=NCLIV_048170 | organism=Neospora_caninum_Liverpool | gene_product=Articulin family protein, related | transcript_product=Articulin family protein, related | location=FR823391:2834633-2837784(-) | protein_length=565 | sequence_SO=chromosome | SO=protein_coding | is_pseudo=false	0.27871	0.015653	-1					Articulin family protein, related	null	Inner membrane complex protein	N/A	N/A	N/A
NCLIV_062810	NCLIV_062810-t26_1-p1		| transcript=NCLIV_062810-t26_1 | gene=NCLIV_062810 | organism=Neospora_caninum_Liverpool | gene_product=conserved hypothetical protein | transcript_product=conserved hypothetical protein | location=FR823393:2053478-2063016(+) | protein_length=2627 | sequence_SO=chromosome | SO=protein_coding | is_pseudo=false	0.280705	0.414033	0	GO:0016021,integral component of membrane				conserved hypothetical protein	null	N/A	N/A	N/A	N/A
NCLIV_020120	NCLIV_020120-t26_1-p1		| transcript=NCLIV_020120-t26_1 | gene=NCLIV_020120 | organism=Neospora_caninum_Liverpool | gene_product=conserved hypothetical protein | transcript_product=conserved hypothetical protein | location=FR823388:810248-812944(-) | protein_length=652 | sequence_SO=chromosome | SO=protein_coding | is_pseudo=false	0.281689	0.173239	0	GO:0019867,outer membrane				conserved hypothetical protein	null	Surface antigen	N/A	N/A	N/A
NCLIV_039760	NCLIV_039760-t26_1-p1		| transcript=NCLIV_039760-t26_1 | gene=NCLIV_039760 | organism=Neospora_caninum_Liverpool | gene_product=conserved hypothetical protein | transcript_product=conserved hypothetical protein | location=FR823385:1060518-1067296(+) | protein_length=561 | sequence_SO=chromosome | SO=protein_coding | is_pseudo=false	0.281694	0.279406	0					conserved hypothetical protein	null	N/A	N/A	N/A	N/A
NCLIV_050070	NCLIV_050070-t26_1-p1		| transcript=NCLIV_050070-t26_1 | gene=NCLIV_050070 | organism=Neospora_caninum_Liverpool | gene_product=Fructose-1,6-bisphosphatase | transcript_product=Fructose-1,6-bisphosphatase | location=FR823391:4640732-4641320(-) | protein_length=136 | sequence_SO=chromosome | SO=protein_coding | is_pseudo=false	0.282117	0.105654	0		GO:0050278,sedoheptulose-bisphosphatase activity	GO:0005975,carbohydrate metabolic process	tgo:TGME49_235700,path:tgo01100,;tgo:TGME49_235700,path:tgo01200,	Fructose-1,6-bisphosphatase	null	N/A	N/A	Carbohydrate phosphatase	N/A
NCLIV_021410	NCLIV_021410-t26_1-p1		| transcript=NCLIV_021410-t26_1 | gene=NCLIV_021410 | organism=Neospora_caninum_Liverpool | gene_product=conserved hypothetical protein | transcript_product=conserved hypothetical protein | location=FR823388:1909011-1910327(-) | protein_length=438 | sequence_SO=chromosome | SO=protein_coding | is_pseudo=false	0.283673	0.005866	-1	GO:0016021,integral component of membrane				conserved hypothetical protein	null	N/A	N/A	N/A	N/A
NCLIV_020160	NCLIV_020160-t26_1-p1		| transcript=NCLIV_020160-t26_1 | gene=NCLIV_020160 | organism=Neospora_caninum_Liverpool | gene_product=hypothetical protein | transcript_product=hypothetical protein | location=FR823388:853838-860746(+) | protein_length=1103 | sequence_SO=chromosome | SO=protein_coding | is_pseudo=false	0.288863	0.273315	0		GO:0005524,ATP binding;GO:0004386,helicase activity;GO:0003723,RNA binding			hypothetical protein	ATP binding;nucleic acid binding	DEAD/DEAH box helicase;Helicase conserved C-terminal domain;Domain of unknown function (DUF4217)	N/A	P-loop containing nucleoside triphosphate hydrolases	; ;
NCLIV_038570	NCLIV_038570-t26_1-p1		| transcript=NCLIV_038570-t26_1 | gene=NCLIV_038570 | organism=Neospora_caninum_Liverpool | gene_product=conserved hypothetical protein | transcript_product=conserved hypothetical protein | location=FR823385:225277-233214(+) | protein_length=492 | sequence_SO=chromosome | SO=protein_coding | is_pseudo=false	0.291573	0.000783	-1	GO:0016021,integral component of membrane				conserved hypothetical protein	null	N/A	N/A	C2 domain (Calcium/lipid-binding domain, CaLB)	N/A
NCLIV_055460	NCLIV_055460-t26_1-p1		| transcript=NCLIV_055460-t26_1 | gene=NCLIV_055460 | organism=Neospora_caninum_Liverpool | gene_product=conserved hypothetical protein | transcript_product=conserved hypothetical protein | location=FR823392:1970307-1974027(-) | protein_length=416 | sequence_SO=chromosome | SO=protein_coding | is_pseudo=false	0.295408	0.08682	0					conserved hypothetical protein	protein binding	UBA/TS-N domain;PPPDE putative peptidase domain;PUB domain	N/A	PUG domain-like;UBA-like	;
NCLIV_004730	NCLIV_004730-t26_1-p1		| transcript=NCLIV_004730-t26_1 | gene=NCLIV_004730 | organism=Neospora_caninum_Liverpool | gene_product=hypothetical protein | transcript_product=hypothetical protein | location=FR823382:126140-127354(+) | protein_length=380 | sequence_SO=chromosome | SO=protein_coding | is_pseudo=false	0.29641	0.19475	0	GO:0016021,integral component of membrane				hypothetical protein	null	N/A	N/A	N/A	N/A
NCLIV_060080	NCLIV_060080-t26_1-p1		| transcript=NCLIV_060080-t26_1 | gene=NCLIV_060080 | organism=Neospora_caninum_Liverpool | gene_product=putative ankyrin repeat containing protein / TPR domain-containing protein | transcript_product=putative ankyrin repeat containing protein / TPR domain-containing protein | location=FR823392:5945216-5948668(-) | protein_length=561 | sequence_SO=chromosome | SO=protein_coding | is_pseudo=false	0.29796	0.36303	0					putative ankyrin repeat containing protein / TPR domain-containing protein	protein binding	Ankyrin repeats (3 copies);Tetratricopeptide repeat;Ankyrin repeat	N/A	Ankyrin repeat;TPR-like	;
NCLIV_004520	NCLIV_004520-t26_1-p1		| transcript=NCLIV_004520-t26_1 | gene=NCLIV_004520 | organism=Neospora_caninum_Liverpool | gene_product=conserved hypothetical protein | transcript_product=conserved hypothetical protein | location=FR823381:1775176-1786745(-) | protein_length=1943 | sequence_SO=chromosome | SO=protein_coding | is_pseudo=false	0.298811	0.1298	0	GO:0016021,integral component of membrane				conserved hypothetical protein	null	N/A	N/A	N/A	N/A
NCLIV_028550	NCLIV_028550-t26_1-p1		| transcript=NCLIV_028550-t26_1 | gene=NCLIV_028550 | organism=Neospora_caninum_Liverpool | gene_product=conserved hypothetical protein | transcript_product=conserved hypothetical protein | location=FR823389:3666485-3668134(-) | protein_length=168 | sequence_SO=chromosome | SO=protein_coding | is_pseudo=false	0.2992	0.009165	-1	GO:0016021,integral component of membrane				conserved hypothetical protein	null	N/A	N/A	N/A	N/A
NCLIV_031440	NCLIV_031440-t26_1-p1		| transcript=NCLIV_031440-t26_1 | gene=NCLIV_031440 | organism=Neospora_caninum_Liverpool | gene_product=60S ribosomal protein L38, related | transcript_product=60S ribosomal protein L38, related | location=FR823390:1140271-1140525(+) | protein_length=84 | sequence_SO=chromosome | SO=protein_coding | is_pseudo=false	0.305693	0.085719	0	GO:0005840,ribosome	GO:0003735,structural constituent of ribosome	GO:0006412,translation	tgo:TGME49_231080,path:tgo03010,	60S ribosomal protein L38, related	structural constituent of ribosome	Ribosomal L38e protein family	N/A	N/A	N/A
NCLIV_025380	NCLIV_025380-t26_1-p1		| transcript=NCLIV_025380-t26_1 | gene=NCLIV_025380 | organism=Neospora_caninum_Liverpool | gene_product=conserved hypothetical protein | transcript_product=conserved hypothetical protein | location=FR823389:1166248-1172980(-) | protein_length=1612 | sequence_SO=chromosome | SO=protein_coding | is_pseudo=false	0.306846	0.121989	0					conserved hypothetical protein	null	Dyggve-Melchior-Clausen syndrome protein	N/A	N/A	N/A
NCLIV_058810	NCLIV_058810-t26_1-p1		| transcript=NCLIV_058810-t26_1 | gene=NCLIV_058810 | organism=Neospora_caninum_Liverpool | gene_product=superoxide dismutase | transcript_product=superoxide dismutase | location=FR823392:4843956-4845683(-) | protein_length=201 | sequence_SO=chromosome | SO=protein_coding | is_pseudo=false	0.307096	0.001333	-1		GO:0046872,metal ion binding;GO:0004784,superoxide dismutase activity		tgo:TGME49_316310,path:tgo04146,	superoxide dismutase	metal ion binding;superoxide dismutase activity	Iron/manganese superoxide dismutases, alpha-hairpin domain;Iron/manganese superoxide dismutases, C-terminal domain	N/A	Fe,Mn superoxide dismutase (SOD), N-terminal domain;Fe,Mn superoxide dismutase (SOD), C-terminal domain	N/A
NCLIV_059410	NCLIV_059410-t26_1-p1		| transcript=NCLIV_059410-t26_1 | gene=NCLIV_059410 | organism=Neospora_caninum_Liverpool | gene_product=hypothetical protein | transcript_product=hypothetical protein | location=FR823392:5340380-5343481(-) | protein_length=299 | sequence_SO=chromosome | SO=protein_coding | is_pseudo=false	0.307817	0.090197	0	GO:0005758,mitochondrial intermembrane space	GO:0051537,2 iron, 2 sulfur cluster binding;GO:0051539,4 iron, 4 sulfur cluster binding;GO:0009055,electron transfer activity;GO:0046872,metal ion binding	GO:0016226,iron-sulfur cluster assembly		hypothetical protein	iron-sulfur cluster binding	Cytokine-induced anti-apoptosis inhibitor 1, Fe-S biogenesis	N/A	N/A	N/A
NCLIV_063490	NCLIV_063490-t26_1-p1		| transcript=NCLIV_063490-t26_1 | gene=NCLIV_063490 | organism=Neospora_caninum_Liverpool | gene_product=conserved hypothetical protein | transcript_product=conserved hypothetical protein | location=FR823393:2587316-2588878(+) | protein_length=520 | sequence_SO=chromosome | SO=protein_coding | is_pseudo=false	0.307862	0.294709	0					conserved hypothetical protein	null	N/A	N/A	EF-hand	N/A
NCLIV_023120	NCLIV_023120-t26_1-p1		| transcript=NCLIV_023120-t26_1 | gene=NCLIV_023120 | organism=Neospora_caninum_Liverpool | gene_product=Chorismate synthase, related | transcript_product=Chorismate synthase, related | location=FR823388:3391261-3396376(+) | protein_length=532 | sequence_SO=chromosome | SO=protein_coding | is_pseudo=false	0.311112	0.084215	0		GO:0004107,chorismate synthase activity	GO:0009073,aromatic amino acid family biosynthetic process	tgo:TGME49_201380,path:tgo00400,;tgo:TGME49_201380,path:tgo01100,;tgo:TGME49_201380,path:tgo01110,;tgo:TGME49_201380,path:tgo01130,;tgo:TGME49_201380,path:tgo01230,	Chorismate synthase, related	chorismate synthase activity	Chorismate synthase	N/A	Chorismate synthase, AroC	N/A
NCLIV_061720	NCLIV_061720-t26_1-p1		| transcript=NCLIV_061720-t26_1 | gene=NCLIV_061720 | organism=Neospora_caninum_Liverpool | gene_product=hypothetical protein | transcript_product=hypothetical protein | location=FR823393:1154203-1180607(-) | protein_length=3385 | sequence_SO=chromosome | SO=protein_coding | is_pseudo=false	0.312436	0.187136	0		GO:0003989,acetyl-CoA carboxylase activity;GO:0005524,ATP binding;GO:0046872,metal ion binding;GO:0004658,propionyl-CoA carboxylase activity	GO:0006633,fatty acid biosynthetic process		hypothetical protein	ATP binding;acetyl-CoA carboxylase activity;ligase activity;metal ion binding	Biotin carboxylase, N-terminal domain;Biotin-requiring enzyme;Carboxyl transferase domain;Biotin carboxylase C-terminal domain;Carbamoyl-phosphate synthase L chain, ATP binding domain;Acetyl-CoA carboxylase, central region	N/A	Single hybrid motif;Rudiment single hybrid motif;ClpP/crotonase;PreATP-grasp domain;Glutathione synthetase ATP-binding domain-like
NCLIV_048870	NCLIV_048870-t26_1-p1		| transcript=NCLIV_048870-t26_1 | gene=NCLIV_048870 | organism=Neospora_caninum_Liverpool | gene_product=conserved hypothetical protein | transcript_product=conserved hypothetical protein | location=FR823391:3496335-3504510(-) | protein_length=669 | sequence_SO=chromosome | SO=protein_coding | is_pseudo=false	0.318679	0.013453	-1	GO:0016021,integral component of membrane				conserved hypothetical protein	null	N/A	N/A	N/A	N/A
NCLIV_052220	NCLIV_052220-t26_1-p1		| transcript=NCLIV_052220-t26_1 | gene=NCLIV_052220 | organism=Neospora_caninum_Liverpool | gene_product=hypothetical protein | transcript_product=hypothetical protein | location=FR823391:6370268-6391960(-) | protein_length=1643 | sequence_SO=chromosome | SO=protein_coding | is_pseudo=false	0.321968	0.036543	-1		GO:0005524,ATP binding;GO:0004087,carbamoyl-phosphate synthase (ammonia) activity;GO:0004088,carbamoyl-phosphate synthase (glutamine-hydrolyzing) activity;GO:0046872,metal ion binding	GO:0006207,'de novo' pyrimidine nucleobase biosynthetic process;GO:0006541,glutamine metabolic process	tgo:TGME49_215260,path:tgo00240,;tgo:TGME49_215260,path:tgo00250,;tgo:TGME49_215260,path:tgo01100,	hypothetical protein	ATP binding;carbamoyl-phosphate synthase (glutamine-hydrolyzing) activity;metal ion binding	Glutamine amidotransferase class-I;Carbamoyl-phosphate synthase small chain, CPSase domain;Carbamoyl-phosphate synthase L chain, ATP binding domain;Carbamoyl-phosphate synthetase large chain, oligomerisation domain	N/A	Carbamoyl phosphate synthetase, large subunit connection domain;Carbamoyl phosphate synthetase, small subunit N-terminal domain;Class I glutamine amidotransferase-like;Methylglyoxal synthase-like;PreATP-grasp domain;Glutathione synthetase ATP-binding domain-like	;
NCLIV_029090	NCLIV_029090-t26_1-p1		| transcript=NCLIV_029090-t26_1 | gene=NCLIV_029090 | organism=Neospora_caninum_Liverpool | gene_product=conserved hypothetical protein | transcript_product=conserved hypothetical protein | location=FR823389:4188734-4195585(+) | protein_length=626 | sequence_SO=chromosome | SO=protein_coding | is_pseudo=false	0.324278	0.216744	0	GO:0016021,integral component of membrane	GO:0004144,diacylglycerol O-acyltransferase activity			conserved hypothetical protein	diacylglycerol O-acyltransferase activity	Protein of unknown function (DUF1298)	N/A	N/A	N/A
NCLIV_044850	NCLIV_044850-t26_1-p1		| transcript=NCLIV_044850-t26_1 | gene=NCLIV_044850 | organism=Neospora_caninum_Liverpool | gene_product=conserved hypothetical protein | transcript_product=conserved hypothetical protein | location=FR823391:44588-45931(-) | protein_length=447 | sequence_SO=chromosome | SO=protein_coding | is_pseudo=false	0.325049	0.003234	-1					conserved hypothetical protein	null	N/A	N/A	CRAL/TRIO domain	N/A
NCLIV_027010	NCLIV_027010-t26_1-p1		| transcript=NCLIV_027010-t26_1 | gene=NCLIV_027010 | organism=Neospora_caninum_Liverpool | gene_product=conserved hypothetical protein | transcript_product=conserved hypothetical protein | location=FR823389:2509586-2512981(-) | protein_length=1131 | sequence_SO=chromosome | SO=protein_coding | is_pseudo=false	0.326273	0.184204	0					conserved hypothetical protein	null	N/A	N/A	N/A	N/A
NCLIV_009140	NCLIV_009140-t26_1-p1		| transcript=NCLIV_009140-t26_1 | gene=NCLIV_009140 | organism=Neospora_caninum_Liverpool | gene_product=conserved hypothetical protein | transcript_product=conserved hypothetical protein | location=FR823383:1823874-1828099(-) | protein_length=372 | sequence_SO=chromosome | SO=protein_coding | is_pseudo=false	0.32754	0.440416	0					conserved hypothetical protein	null	N/A	N/A	N/A	N/A
NCLIV_015550	NCLIV_015550-t26_1-p1		| transcript=NCLIV_015550-t26_1 | gene=NCLIV_015550 | organism=Neospora_caninum_Liverpool | gene_product=putative 26S proteasome non-ATPase regulatory subunit | transcript_product=putative 26S proteasome non-ATPase regulatory subunit | location=FR823387:120561-126164(-) | protein_length=413 | sequence_SO=chromosome | SO=protein_coding | is_pseudo=false	0.328669	0.037692	-1	GO:0000502,proteasome complex	GO:0030234,enzyme regulator activity		tgo:TGME49_238180,path:tgo03050,	putative 26S proteasome non-ATPase regulatory subunit	protein binding	PCI domain;26S proteasome subunit RPN7	N/A	\Winged helix\" DNA-binding domain;TPR-like"	;motif in proteasome subunits, Int-6, Nip-1 and TRIP-15
NCLIV_046830	NCLIV_046830-t26_1-p1		| transcript=NCLIV_046830-t26_1 | gene=NCLIV_046830 | organism=Neospora_caninum_Liverpool | gene_product=putative ATP synthase | transcript_product=putative ATP synthase | location=FR823391:1687154-1689208(-) | protein_length=202 | sequence_SO=chromosome | SO=protein_coding | is_pseudo=false	0.331182	0.035405	-1	GO:0045261,proton-transporting ATP synthase complex, catalytic core F(1)	GO:0046933,proton-transporting ATP synthase activity, rotational mechanism	GO:0015986,ATP synthesis coupled proton transport	tgo:TGME49_226000,path:tgo00190,;tgo:TGME49_226000,path:tgo01100,	putative ATP synthase	null	ATP synthase, Delta/Epsilon chain, beta-sandwich domain	N/A	Epsilon subunit of F1F0-ATP synthase N-terminal domain	N/A
NCLIV_007620	NCLIV_007620-t26_1-p1		| transcript=NCLIV_007620-t26_1 | gene=NCLIV_007620 | organism=Neospora_caninum_Liverpool | gene_product=putative replication protein A2 | transcript_product=putative replication protein A2 | location=FR823383:586047-588662(-) | protein_length=282 | sequence_SO=chromosome | SO=protein_coding | is_pseudo=false	0.331287	0.05	0				tgo:TGME49_253080,path:tgo03030,;tgo:TGME49_253080,path:tgo03420,;tgo:TGME49_253080,path:tgo03430,;tgo:TGME49_253080,path:tgo03440,	putative replication protein A2	null	N/A	N/A	Nucleic acid-binding proteins	N/A
NCLIV_022900	NCLIV_022900-t26_1-p1		| transcript=NCLIV_022900-t26_1 | gene=NCLIV_022900 | organism=Neospora_caninum_Liverpool | gene_product=conserved hypothetical protein | transcript_product=conserved hypothetical protein | location=FR823388:3240964-3242158(-) | protein_length=158 | sequence_SO=chromosome | SO=protein_coding | is_pseudo=false	0.333567	0.011755	-1					conserved hypothetical protein	null	N/A	N/A	N/A	N/A
NCLIV_041830	NCLIV_041830-t26_1-p1		| transcript=NCLIV_041830-t26_1 | gene=NCLIV_041830 | organism=Neospora_caninum_Liverpool | gene_product=os07g0543600 protein, related | transcript_product=os07g0543600 protein, related | location=FR823385:2810117-2816286(-) | protein_length=460 | sequence_SO=chromosome | SO=protein_coding | is_pseudo=false	0.336935	0.052356	0		GO:0016844,strictosidine synthase activity	GO:0009058,biosynthetic process		os07g0543600 protein, related	strictosidine synthase activity	Strictosidine synthase	N/A	Calcium-dependent phosphotriesterase	N/A
NCLIV_052280	NCLIV_052280-t26_1-p1		| transcript=NCLIV_052280-t26_1 | gene=NCLIV_052280 | organism=Neospora_caninum_Liverpool | gene_product=conserved hypothetical protein | transcript_product=conserved hypothetical protein | location=FR823391:6449303-6450403(+) | protein_length=366 | sequence_SO=chromosome | SO=protein_coding | is_pseudo=false	0.338589	0.036193	-1	GO:0016021,integral component of membrane				conserved hypothetical protein	null	N/A	N/A	N/A	N/A
NCLIV_034950	NCLIV_034950-t26_1-p1		| transcript=NCLIV_034950-t26_1 | gene=NCLIV_034950 | organism=Neospora_caninum_Liverpool | gene_product=putative poly(A)+ RNA export protein | transcript_product=putative poly(A)+ RNA export protein | location=FR823390:3885432-3890384(-) | protein_length=340 | sequence_SO=chromosome | SO=protein_coding | is_pseudo=false	0.338743	0.122192	0	GO:0005623,cell		GO:0006406,mRNA export from nucleus	tgo:TGME49_272350,path:tgo03013,	putative poly(A)+ RNA export protein	protein binding	WD domain, G-beta repeat	N/A	WD40 repeat-like
NCLIV_066340	NCLIV_066340-t26_1-p1		| transcript=NCLIV_066340-t26_1 | gene=NCLIV_066340 | organism=Neospora_caninum_Liverpool | gene_product=unspecified product | transcript_product=unspecified product | location=FR823393:4876099-4882061(-) | protein_length=1716 | sequence_SO=chromosome | SO=protein_coding | is_pseudo=false	0.339959	0.254608	0					unspecified product	null	N/A	N/A	N/A	N/A
NCLIV_056660	NCLIV_056660-t26_1-p1		| transcript=NCLIV_056660-t26_1 | gene=NCLIV_056660 | organism=Neospora_caninum_Liverpool | gene_product=conserved hypothetical protein | transcript_product=conserved hypothetical protein | location=FR823392:3041177-3046923(+) | protein_length=1787 | sequence_SO=chromosome | SO=protein_coding | is_pseudo=false	0.340616	0.005185	-1					conserved hypothetical protein	null	N/A	N/A	RNI-like
NCLIV_009420	NCLIV_009420-t26_1-p1		| transcript=NCLIV_009420-t26_1 | gene=NCLIV_009420 | organism=Neospora_caninum_Liverpool | gene_product=putative pyruvate kinase | transcript_product=putative pyruvate kinase | location=FR823383:2036595-2038850(+) | protein_length=536 | sequence_SO=chromosome | SO=protein_coding | is_pseudo=false	0.341092	0.167476	0	GO:0016021,integral component of membrane	GO:0016301,kinase activity;GO:0000287,magnesium ion binding;GO:0030955,potassium ion binding;GO:0004743,pyruvate kinase activity			putative pyruvate kinase	catalytic activity;magnesium ion binding;potassium ion binding;pyruvate kinase activity	Pyruvate kinase, barrel domain	N/A	PK beta-barrel domain-like;Phosphoenolpyruvate/pyruvate domain	N/A
NCLIV_016220	NCLIV_016220-t26_1-p1		| transcript=NCLIV_016220-t26_1 | gene=NCLIV_016220 | organism=Neospora_caninum_Liverpool | gene_product=unspecified product | transcript_product=unspecified product | location=FR823387:729111-730835(+) | protein_length=574 | sequence_SO=chromosome | SO=protein_coding | is_pseudo=false	0.341577	0.082943	0		GO:0005524,ATP binding;GO:0004672,protein kinase activity			unspecified product	ATP binding;protein kinase activity	Kinase-like	N/A	Protein kinase-like (PK-like)
NCLIV_055370	NCLIV_055370-t26_1-p1		| transcript=NCLIV_055370-t26_1 | gene=NCLIV_055370 | organism=Neospora_caninum_Liverpool | gene_product=conserved hypothetical protein | transcript_product=conserved hypothetical protein | location=FR823392:1872857-1879138(-) | protein_length=391 | sequence_SO=chromosome | SO=protein_coding | is_pseudo=false	0.342833	0.214623	0					conserved hypothetical protein	null	N/A	N/A	N/A	N/A
NCLIV_039500	NCLIV_039500-t26_1-p1		| transcript=NCLIV_039500-t26_1 | gene=NCLIV_039500 | organism=Neospora_caninum_Liverpool | gene_product=hypothetical protein | transcript_product=hypothetical protein | location=FR823385:845731-871062(+) | protein_length=4520 | sequence_SO=chromosome | SO=protein_coding | is_pseudo=false	0.343886	0.122431	0					hypothetical protein	null	N/A	N/A	N/A	N/A
NCLIV_043070	NCLIV_043070-t26_1-p1		| transcript=NCLIV_043070-t26_1 | gene=NCLIV_043070 | organism=Neospora_caninum_Liverpool | gene_product=hypothetical protein | transcript_product=hypothetical protein | location=FR823385:3883014-3885176(+) | protein_length=244 | sequence_SO=chromosome | SO=protein_coding | is_pseudo=false	0.344909	0.019778	-1		GO:0003723,RNA binding		tgo:TGME49_291330,path:tgo03013,;tgo:TGME49_291330,path:tgo03015,;tgo:TGME49_291330,path:tgo03040,	hypothetical protein	nucleic acid binding	RNA recognition motif. (a.k.a. RRM, RBD, or RNP domain)	N/A	RNA-binding domain, RBD
NCLIV_021510	NCLIV_021510-t26_1-p1		| transcript=NCLIV_021510-t26_1 | gene=NCLIV_021510 | organism=Neospora_caninum_Liverpool | gene_product=conserved hypothetical protein | transcript_product=conserved hypothetical protein | location=FR823388:2002976-2006962(-) | protein_length=227 | sequence_SO=chromosome | SO=protein_coding | is_pseudo=false	0.345092	0.103619	0					conserved hypothetical protein	null	Protein of unknown function (DUF3228)	N/A	N/A	N/A
NCLIV_012470	NCLIV_012470-t26_1-p1		| transcript=NCLIV_012470-t26_1 | gene=NCLIV_012470 | organism=Neospora_caninum_Liverpool | gene_product=putative FAD-depdendent monooxygenase | transcript_product=putative FAD-depdendent monooxygenase | location=FR823386:195052-204111(+) | protein_length=1288 | sequence_SO=chromosome | SO=protein_coding | is_pseudo=false	0.346315	0.277125	0		GO:0071949,FAD binding;GO:0018662,phenol 2-monooxygenase activity			putative FAD-depdendent monooxygenase	FAD binding	FAD binding domain	N/A	FAD/NAD(P)-binding domain	N/A
NCLIV_032000	NCLIV_032000-t26_1-p1		| transcript=NCLIV_032000-t26_1 | gene=NCLIV_032000 | organism=Neospora_caninum_Liverpool | gene_product=conserved hypothetical protein | transcript_product=conserved hypothetical protein | location=FR823390:1628184-1630448(+) | protein_length=615 | sequence_SO=chromosome | SO=protein_coding | is_pseudo=false	0.347772	0.266678	0	GO:0016021,integral component of membrane				conserved hypothetical protein	null	N/A	N/A	N/A	N/A
NCLIV_020530	NCLIV_020530-t26_1-p1		| transcript=NCLIV_020530-t26_1 | gene=NCLIV_020530 | organism=Neospora_caninum_Liverpool | gene_product=hypothetical protein | transcript_product=hypothetical protein | location=FR823388:1104845-1122629(+) | protein_length=3994 | sequence_SO=chromosome | SO=protein_coding | is_pseudo=false	0.348305	0.270884	0			GO:0015031,protein transport		hypothetical protein	null	Guanine nucleotide exchange factor in Golgi transport N-terminal;Dimerisation and cyclophilin-binding domain of Mon2	N/A	N/A	N/A
NCLIV_017460	NCLIV_017460-t26_1-p1		| transcript=NCLIV_017460-t26_1 | gene=NCLIV_017460 | organism=Neospora_caninum_Liverpool | gene_product=putative NUDIX hydrolase domain-containing protein | transcript_product=putative NUDIX hydrolase domain-containing protein | location=FR823387:1671794-1673235(+) | protein_length=237 | sequence_SO=chromosome | SO=protein_coding | is_pseudo=false	0.348884	0.017129	-1		GO:0016787,hydrolase activity			putative NUDIX hydrolase domain-containing protein	hydrolase activity	N/A	N/A	Nudix	N/A
NCLIV_045060	NCLIV_045060-t26_1-p1		| transcript=NCLIV_045060-t26_1 | gene=NCLIV_045060 | organism=Neospora_caninum_Liverpool | gene_product=conserved hypothetical protein | transcript_product=conserved hypothetical protein | location=FR823391:212108-219322(-) | protein_length=607 | sequence_SO=chromosome | SO=protein_coding | is_pseudo=false	0.349839	0.234074	0		GO:0035091,phosphatidylinositol binding			conserved hypothetical protein	phosphatidylinositol binding;protein binding	PX domain	N/A	WD40 repeat-like;PX domain
NCLIV_015870	NCLIV_015870-t26_1-p1		| transcript=NCLIV_015870-t26_1 | gene=NCLIV_015870 | organism=Neospora_caninum_Liverpool | gene_product=SRS domain-containing protein | transcript_product=SRS domain-containing protein | location=FR823387:407530-408432(-) | protein_length=300 | sequence_SO=chromosome | SO=protein_coding | is_pseudo=false	0.350067	0.077757	0	GO:0016021,integral component of membrane				SRS domain-containing protein	null	SRS domain	N/A	Major surface antigen p30, SAG1	N/A
NCLIV_000860	NCLIV_000860-t26_1-p1		| transcript=NCLIV_000860-t26_1 | gene=NCLIV_000860 | organism=Neospora_caninum_Liverpool | gene_product=spatr, related | transcript_product=spatr, related | location=FR823380:714117-718555(+) | protein_length=545 | sequence_SO=chromosome | SO=protein_coding | is_pseudo=false	0.350806	0.059264	0					#N/A	#N/A	#N/A	#N/A	#N/A	#N/A
NCLIV_011780	NCLIV_011780-t26_1-p1		| transcript=NCLIV_011780-t26_1 | gene=NCLIV_011780 | organism=Neospora_caninum_Liverpool | gene_product=conserved hypothetical protein | transcript_product=conserved hypothetical protein | location=FR823384:1842699-1853744(-) | protein_length=2474 | sequence_SO=chromosome | SO=protein_coding | is_pseudo=false	0.352301	0.115661	0					conserved hypothetical protein	null	N/A	N/A	N/A	N/A
NCLIV_043880	NCLIV_043880-t26_1-p1		| transcript=NCLIV_043880-t26_1 | gene=NCLIV_043880 | organism=Neospora_caninum_Liverpool | gene_product=hypothetical protein | transcript_product=hypothetical protein | location=FR823385:4493383-4495568(-) | protein_length=238 | sequence_SO=chromosome | SO=protein_coding | is_pseudo=false	0.353092	0.035561	-1	GO:0033178,proton-transporting two-sector ATPase complex, catalytic domain	GO:0046961,proton-transporting ATPase activity, rotational mechanism	GO:0015991,ATP hydrolysis coupled proton transport		hypothetical protein	proton-transporting ATPase activity, rotational mechanism	ATP synthase (E/31 kDa) subunit	N/A	V-type ATPase subunit E-like	N/A
NCLIV_055710	NCLIV_055710-t26_1-p1		| transcript=NCLIV_055710-t26_1 | gene=NCLIV_055710 | organism=Neospora_caninum_Liverpool | gene_product=putative 60S ribosomal protein L23 | transcript_product=putative 60S ribosomal protein L23 | location=FR823392:2173927-2176106(-) | protein_length=139 | sequence_SO=chromosome | SO=protein_coding | is_pseudo=false	0.355969	0.381382	0	GO:0005840,ribosome	GO:0003735,structural constituent of ribosome	GO:0006412,translation	tgo:TGME49_312090,path:tgo03010,	FR823392:2,173,927..2,176,106(-)	PF00238	Ribosomal protein L14p/L23e	N/A	ARM repeat	N/A
NCLIV_004280	NCLIV_004280-t26_1-p1		| transcript=NCLIV_004280-t26_1 | gene=NCLIV_004280 | organism=Neospora_caninum_Liverpool | gene_product=hypothetical protein | transcript_product=hypothetical protein | location=FR823381:1583632-1591950(-) | protein_length=762 | sequence_SO=chromosome | SO=protein_coding | is_pseudo=false	0.356949	0.202219	0	GO:0016021,integral component of membrane	GO:0005524,ATP binding;GO:0008568,microtubule-severing ATPase activity	GO:0051301,cell division		hypothetical protein	ATP binding	ATPase family associated with various cellular activities (AAA);Cell division protein 48 (CDC48), N-terminal domain	N/A	ADC-like;P-loop containing nucleoside triphosphate hydrolases;Cdc48 domain 2-like
NCLIV_048140	NCLIV_048140-t26_1-p1		| transcript=NCLIV_048140-t26_1 | gene=NCLIV_048140 | organism=Neospora_caninum_Liverpool | gene_product=putative splicing factor | transcript_product=putative splicing factor | location=FR823391:2800329-2804752(-) | protein_length=550 | sequence_SO=chromosome | SO=protein_coding | is_pseudo=false	0.358749	0.122927	0		GO:0003723,RNA binding			putative splicing factor	nucleic acid binding	RNA recognition motif. (a.k.a. RRM, RBD, or RNP domain)	N/A	RNA-binding domain, RBD
NCLIV_009030	NCLIV_009030-t26_1-p1		| transcript=NCLIV_009030-t26_1 | gene=NCLIV_009030 | organism=Neospora_caninum_Liverpool | gene_product=metallophosphoesterase, related | transcript_product=metallophosphoesterase, related | location=FR823383:1759520-1760542(-) | protein_length=340 | sequence_SO=chromosome | SO=protein_coding | is_pseudo=false	0.358756	0.200462	0		GO:0016787,hydrolase activity			metallophosphoesterase, related	hydrolase activity	Calcineurin-like phosphoesterase	N/A	Metallo-dependent phosphatases	N/A
NCLIV_059380	NCLIV_059380-t26_1-p1		| transcript=NCLIV_059380-t26_1 | gene=NCLIV_059380 | organism=Neospora_caninum_Liverpool | gene_product=SJCHGC06128 protein, related | transcript_product=SJCHGC06128 protein, related | location=FR823392:5328750-5331194(-) | protein_length=289 | sequence_SO=chromosome | SO=protein_coding | is_pseudo=false	0.358899	0.146781	0		GO:0004105,choline-phosphate cytidylyltransferase activity		tgo:TGME49_216930,path:tgo00440,;tgo:TGME49_216930,path:tgo00564,;tgo:TGME49_216930,path:tgo01100,	SJCHGC06128 protein, related	catalytic activity	Cytidylyltransferase-like	N/A	Nucleotidylyl transferase	N/A
NCLIV_052510	NCLIV_052510-t26_1-p1		| transcript=NCLIV_052510-t26_1 | gene=NCLIV_052510 | organism=Neospora_caninum_Liverpool | gene_product=hypothetical protein | transcript_product=hypothetical protein | location=FR823391:6565736-6567240(-) | protein_length=111 | sequence_SO=chromosome | SO=protein_coding | is_pseudo=false	0.359387	0.172191	0					hypothetical protein	null	N/A	N/A	N/A	N/A
NCLIV_019890	NCLIV_019890-t26_1-p1		| transcript=NCLIV_019890-t26_1 | gene=NCLIV_019890 | organism=Neospora_caninum_Liverpool | gene_product=hypothetical protein | transcript_product=hypothetical protein | location=FR823388:564034-566474(+) | protein_length=534 | sequence_SO=chromosome | SO=protein_coding | is_pseudo=false	0.361066	0.029739	-1	GO:0005623,cell	GO:0009055,electron transfer activity;GO:0050220,prostaglandin-E synthase activity;GO:0015035,protein disulfide oxidoreductase activity	GO:0045454,cell redox homeostasis	tgo:TGME49_304660,path:tgo00590,;tgo:TGME49_304660,path:tgo01100,	hypothetical protein	electron transfer activity;protein binding;protein disulfide oxidoreductase activity	Glutathione S-transferase, N-terminal domain	N/A	GST C-terminal domain-like;Thioredoxin-like	N/A
NCLIV_051040	NCLIV_051040-t26_1-p1		| transcript=NCLIV_051040-t26_1 | gene=NCLIV_051040 | organism=Neospora_caninum_Liverpool | gene_product=conserved hypothetical protein | transcript_product=conserved hypothetical protein | location=FR823391:5352694-5353503(-) | protein_length=269 | sequence_SO=chromosome | SO=protein_coding | is_pseudo=false	0.365657	0.199213	0					conserved hypothetical protein	null	N/A	N/A	N/A	N/A
NCLIV_028400	NCLIV_028400-t26_1-p1		| transcript=NCLIV_028400-t26_1 | gene=NCLIV_028400 | organism=Neospora_caninum_Liverpool | gene_product=Nucleotidyl transferase family protein, related | transcript_product=Nucleotidyl transferase family protein, related | location=FR823389:3517285-3522201(-) | protein_length=432 | sequence_SO=chromosome | SO=protein_coding | is_pseudo=false	0.367395	0.164666	0		GO:0004475,mannose-1-phosphate guanylyltransferase activity	GO:0009058,biosynthetic process	tgo:TGME49_257960,path:tgo00051,;tgo:TGME49_257960,path:tgo00520,;tgo:TGME49_257960,path:tgo01100,;tgo:TGME49_257960,path:tgo01110,	Nucleotidyl transferase family protein, related	nucleotidyltransferase activity	Bacterial transferase hexapeptide (six repeats);Nucleotidyl transferase	N/A	Nucleotide-diphospho-sugar transferases	N/A
NCLIV_006710	NCLIV_006710-t26_1-p1		| transcript=NCLIV_006710-t26_1 | gene=NCLIV_006710 | organism=Neospora_caninum_Liverpool | gene_product=smc2 protein, related | transcript_product=smc2 protein, related | location=FR823382:1950191-1961859(-) | protein_length=826 | sequence_SO=chromosome | SO=protein_coding | is_pseudo=false	0.369758	0.159387	0	GO:0005694,chromosome;GO:0005634,nucleus	GO:0005524,ATP binding	GO:0051276,chromosome organization		smc2 protein, related	ATP binding;protein binding	RecF/RecN/SMC N terminal domain;SMC proteins Flexible Hinge Domain	N/A	P-loop containing nucleoside triphosphate hydrolases;Tropomyosin;Smc hinge domain
NCLIV_046970	NCLIV_046970-t26_1-p1		| transcript=NCLIV_046970-t26_1 | gene=NCLIV_046970 | organism=Neospora_caninum_Liverpool | gene_product=conserved hypothetical protein | transcript_product=conserved hypothetical protein | location=FR823391:1802813-1808080(-) | protein_length=1107 | sequence_SO=chromosome | SO=protein_coding | is_pseudo=false	0.370426	0.137519	0					conserved hypothetical protein	null	N/A	N/A	N/A	N/A
NCLIV_033830	NCLIV_033830-t26_1-p1		| transcript=NCLIV_033830-t26_1 | gene=NCLIV_033830 | organism=Neospora_caninum_Liverpool | gene_product=hypothetical protein | transcript_product=hypothetical protein | location=FR823390:3004176-3009312(+) | protein_length=380 | sequence_SO=chromosome | SO=protein_coding | is_pseudo=false	0.370641	0.288009	0	GO:0016021,integral component of membrane				hypothetical protein	binding	N/A	N/A	ARM repeat	N/A
NCLIV_014690	NCLIV_014690-t26_1-p1		| transcript=NCLIV_014690-t26_1 | gene=NCLIV_014690 | organism=Neospora_caninum_Liverpool | gene_product=putative dihydrolipoamide acyltransferase | transcript_product=putative dihydrolipoamide acyltransferase | location=FR823386:2092725-2094418(+) | protein_length=257 | sequence_SO=chromosome | SO=protein_coding | is_pseudo=false	0.371199	0.102498	0		GO:0004149,dihydrolipoyllysine-residue succinyltransferase activity			putative dihydrolipoamide acyltransferase	null	Biotin-requiring enzyme	N/A	Single hybrid motif	N/A
NCLIV_068970	NCLIV_068970-t26_1-p1		| transcript=NCLIV_068970-t26_1 | gene=NCLIV_068970 | organism=Neospora_caninum_Liverpool | gene_product=Succinate dehydrogenase flavoprotein subunit | transcript_product=Succinate dehydrogenase flavoprotein subunit | location=CADU01000264:3543-8802(+) | protein_length=420 | sequence_SO=contig | SO=protein_coding | is_pseudo=false	0.371904	0.003611	-1	GO:0005743,mitochondrial inner membrane	GO:0050660,flavin adenine dinucleotide binding;GO:0008177,succinate dehydrogenase (ubiquinone) activity	GO:0022900,electron transport chain;GO:0006099,tricarboxylic acid cycle	tgo:TGME49_215590,path:tgo00020,;tgo:TGME49_215590,path:tgo00190,;tgo:TGME49_215590,path:tgo01100,;tgo:TGME49_215590,path:tgo01110,;tgo:TGME49_215590,path:tgo01130,;tgo:TGME49_215590,path:tgo01200,	Succinate dehydrogenase flavoprotein subunit	null	FAD binding domain	N/A	FAD/NAD(P)-binding domain;Succinate dehydrogenase/fumarate reductase flavoprotein, catalytic domain	N/A
NCLIV_004160	NCLIV_004160-t26_1-p1		| transcript=NCLIV_004160-t26_1 | gene=NCLIV_004160 | organism=Neospora_caninum_Liverpool | gene_product=histone H2B, related | transcript_product=histone H2B, related | location=FR823381:1476686-1477057(+) | protein_length=123 | sequence_SO=chromosome | SO=protein_coding | is_pseudo=false	0.373889	0.329491	0	GO:0000786,nucleosome;GO:0005634,nucleus	GO:0003677,DNA binding;GO:0046982,protein heterodimerization activity			histone H2B, related	DNA binding;protein heterodimerization activity	Core histone H2A/H2B/H3/H4	N/A	Histone-fold
NCLIV_067470	NCLIV_067470-t26_1-p1		| transcript=NCLIV_067470-t26_1 | gene=NCLIV_067470 | organism=Neospora_caninum_Liverpool | gene_product=hypothetical protein | transcript_product=hypothetical protein | location=FR823393:5631474-5633440(+) | protein_length=144 | sequence_SO=chromosome | SO=protein_coding | is_pseudo=false	0.376327	0.262973	0		GO:0043565,sequence-specific DNA binding			hypothetical protein	DNA binding;sequence-specific DNA binding	Helix-turn-helix;Multiprotein bridging factor 1	N/A	lambda repressor-like DNA-binding domains
NCLIV_052920	NCLIV_052920-t26_1-p1		| transcript=NCLIV_052920-t26_1 | gene=NCLIV_052920 | organism=Neospora_caninum_Liverpool | gene_product=conserved hypothetical protein | transcript_product=conserved hypothetical protein | location=FR823391:6848769-6860176(-) | protein_length=1860 | sequence_SO=chromosome | SO=protein_coding | is_pseudo=false	0.376358	0.284539	0	GO:0005643,nuclear pore	GO:0017056,structural constituent of nuclear pore			conserved hypothetical protein	structural constituent of nuclear pore	Nuclear pore protein 84 / 107	N/A	N/A	N/A
NCLIV_060180	NCLIV_060180-t26_1-p1		| transcript=NCLIV_060180-t26_1 | gene=NCLIV_060180 | organism=Neospora_caninum_Liverpool | gene_product=cDNA FLJ58794, highly similar to Pogo transposable element with KRAB domain, related | transcript_product=cDNA FLJ58794, highly similar to Pogo transposable element with KRAB domain, related | location=FR823392:6005910-6011576(+) | protein_length=1888 | sequence_SO=chromosome | SO=protein_codi…	0.37643	0.021807	-1		GO:0003677,DNA binding	GO:0006355,regulation of transcription, DNA-templated		cDNA FLJ58794, highly similar to Pogo transposable element with KRAB domain, related	DNA binding	Tc5 transposase DNA-binding domain	N/A	Homeodomain-like
NCLIV_036540	NCLIV_036540-t26_1-p1		| transcript=NCLIV_036540-t26_1 | gene=NCLIV_036540 | organism=Neospora_caninum_Liverpool | gene_product=putative vesicle trafficking protein | transcript_product=putative vesicle trafficking protein | location=FR823390:5193120-5195503(-) | protein_length=225 | sequence_SO=chromosome | SO=protein_coding | is_pseudo=false	0.378452	0.02827	-1	GO:0016021,integral component of membrane		GO:0016192,vesicle-mediated transport	tgo:TGME49_270070,path:tgo04130,;tgo:TGME49_270070,path:tgo04145,	putative vesicle trafficking protein	null	Synaptobrevin;Regulated-SNARE-like domain	N/A	SNARE fusion complex;SNARE-like
NCLIV_023040	NCLIV_023040-t26_1-p1		| transcript=NCLIV_023040-t26_1 | gene=NCLIV_023040 | organism=Neospora_caninum_Liverpool | gene_product=hypothetical protein | transcript_product=hypothetical protein | location=FR823388:3326636-3329857(-) | protein_length=645 | sequence_SO=chromosome | SO=protein_coding | is_pseudo=false	0.380305	0.23709	0	GO:0030127,COPII vesicle coat;GO:0000139,Golgi membrane	GO:0004402,histone acetyltransferase activity;GO:0005198,structural molecule activity	GO:0090114,COPII-coated vesicle budding;GO:1904263,positive regulation of TORC1 signaling;GO:0015031,protein transport	tgo:TGME49_201700,path:tgo03013,;tgo:TGME49_201700,path:tgo04141,	hypothetical protein	protein binding	WD domain, G-beta repeat	N/A	WD40 repeat-like
NCLIV_070100	NCLIV_070100-t26_1-p1		| transcript=NCLIV_070100-t26_1 | gene=NCLIV_070100 | organism=Neospora_caninum_Liverpool | gene_product=GF20490, related | transcript_product=GF20490, related | location=CADU01000335:45914-54654(-) | protein_length=1253 | sequence_SO=contig | SO=protein_coding | is_pseudo=false	0.380386	0.045364	-1	GO:0005634,nucleus	GO:0004534,5'-3' exoribonuclease activity;GO:0003676,nucleic acid binding;GO:0008270,zinc ion binding		tgo:TGME49_305780,path:tgo03008,;tgo:TGME49_305780,path:tgo03018,	GF20490, related	exonuclease activity;nucleic acid binding	XRN 5'-3' exonuclease N-terminus	N/A	N/A	N/A
NCLIV_051110	NCLIV_051110-t26_1-p1		| transcript=NCLIV_051110-t26_1 | gene=NCLIV_051110 | organism=Neospora_caninum_Liverpool | gene_product=conserved hypothetical protein | transcript_product=conserved hypothetical protein | location=FR823391:5389301-5391059(+) | protein_length=260 | sequence_SO=chromosome | SO=protein_coding | is_pseudo=false	0.381071	0.019343	-1	GO:0005789,endoplasmic reticulum membrane;GO:0016021,integral component of membrane				conserved hypothetical protein	null	emp24/gp25L/p24 family/GOLD	N/A	N/A
NCLIV_026530	NCLIV_026530-t26_1-p1		| transcript=NCLIV_026530-t26_1 | gene=NCLIV_026530 | organism=Neospora_caninum_Liverpool | gene_product=putative ubiquitin thiolesterase protein | transcript_product=putative ubiquitin thiolesterase protein | location=FR823389:2087212-2089605(-) | protein_length=309 | sequence_SO=chromosome | SO=protein_coding | is_pseudo=false	0.383747	0.141964	0					putative ubiquitin thiolesterase protein	null	Peptidase C65 Otubain	N/A	Cysteine proteinases	N/A
NCLIV_047740	NCLIV_047740-t26_1-p1		| transcript=NCLIV_047740-t26_1 | gene=NCLIV_047740 | organism=Neospora_caninum_Liverpool | gene_product=conserved hypothetical protein | transcript_product=conserved hypothetical protein | location=FR823391:2434793-2435536(+) | protein_length=247 | sequence_SO=chromosome | SO=protein_coding | is_pseudo=false	0.38799	0.219164	0	GO:0016021,integral component of membrane;GO:0031207,Sec62/Sec63 complex		GO:0031204,posttranslational protein targeting to membrane, translocation		conserved hypothetical protein	null	Preprotein translocase subunit Sec66	N/A	N/A	N/A
NCLIV_007280	NCLIV_007280-t26_1-p1		| transcript=NCLIV_007280-t26_1 | gene=NCLIV_007280 | organism=Neospora_caninum_Liverpool | gene_product=hypothetical protein | transcript_product=hypothetical protein | location=FR823383:287604-299198(-) | protein_length=1615 | sequence_SO=chromosome | SO=protein_coding | is_pseudo=false	0.388132	0.359845	0		GO:0004842,ubiquitin-protein transferase activity			hypothetical protein	ubiquitin-protein transferase activity	HECT-domain (ubiquitin-transferase)	N/A	Hect, E3 ligase catalytic domain
NCLIV_014240	NCLIV_014240-t26_1-p1		| transcript=NCLIV_014240-t26_1 | gene=NCLIV_014240 | organism=Neospora_caninum_Liverpool | gene_product=conserved hypothetical protein | transcript_product=conserved hypothetical protein | location=FR823386:1731001-1742019(-) | protein_length=2562 | sequence_SO=chromosome | SO=protein_coding | is_pseudo=false	0.390053	0.005958	-1					conserved hypothetical protein	null	N/A	N/A	N/A	N/A
NCLIV_028300	NCLIV_028300-t26_1-p1		| transcript=NCLIV_028300-t26_1 | gene=NCLIV_028300 | organism=Neospora_caninum_Liverpool | gene_product=putative signal recognition particle | transcript_product=putative signal recognition particle | location=FR823389:3435414-3442796(-) | protein_length=702 | sequence_SO=chromosome | SO=protein_coding | is_pseudo=false	0.390839	0.172506	0	GO:0005786,signal recognition particle, endoplasmic reticulum targeting	GO:0008312,7S RNA binding;GO:0030942,endoplasmic reticulum signal peptide binding;GO:0005047,signal recognition particle binding	GO:0006614,SRP-dependent cotranslational protein targeting to membrane		putative signal recognition particle	7S RNA binding;endoplasmic reticulum signal peptide binding;signal recognition particle binding	RNA-binding signal recognition particle 68	N/A	N/A	N/A
NCLIV_041550	NCLIV_041550-t26_1-p1		| transcript=NCLIV_041550-t26_1 | gene=NCLIV_041550 | organism=Neospora_caninum_Liverpool | gene_product=conserved hypothetical protein | transcript_product=conserved hypothetical protein | location=FR823385:2545067-2547450(-) | protein_length=210 | sequence_SO=chromosome | SO=protein_coding | is_pseudo=false	0.397852	0.066301	0	GO:0005623,cell	GO:0047134,protein-disulfide reductase activity	GO:0045454,cell redox homeostasis		conserved hypothetical protein	null	Thioredoxin-like	N/A	Thioredoxin-like	N/A
NCLIV_030870	NCLIV_030870-t26_1-p1		| transcript=NCLIV_030870-t26_1 | gene=NCLIV_030870 | organism=Neospora_caninum_Liverpool | gene_product=conserved hypothetical protein | transcript_product=conserved hypothetical protein | location=FR823390:641725-654814(-) | protein_length=1054 | sequence_SO=chromosome | SO=protein_coding | is_pseudo=false	0.398054	0.161679	0	GO:0005623,cell		GO:0006886,intracellular protein transport;GO:0016192,vesicle-mediated transport		conserved hypothetical protein	null	Vacuolar protein sorting protein 11 C terminal	N/A	N/A	N/A
NCLIV_036010	NCLIV_036010-t26_1-p1		| transcript=NCLIV_036010-t26_1 | gene=NCLIV_036010 | organism=Neospora_caninum_Liverpool | gene_product=hypothetical protein | transcript_product=hypothetical protein | location=FR823390:4781497-4790395(-) | protein_length=780 | sequence_SO=chromosome | SO=protein_coding | is_pseudo=false	0.398158	0.092368	0		GO:0003723,RNA binding	GO:0006397,mRNA processing	tgo:TGME49_270770,path:tgo03040,	hypothetical protein	nucleic acid binding	RNA recognition motif. (a.k.a. RRM, RBD, or RNP domain);PWI domain	N/A	PWI domain;RNA-binding domain, RBD	;
NCLIV_008030	NCLIV_008030-t26_1-p1		| transcript=NCLIV_008030-t26_1 | gene=NCLIV_008030 | organism=Neospora_caninum_Liverpool | gene_product=conserved hypothetical protein | transcript_product=conserved hypothetical protein | location=FR823383:924728-927046(+) | protein_length=202 | sequence_SO=chromosome | SO=protein_coding | is_pseudo=false	0.400097	0.050577	0	GO:0016021,integral component of membrane	GO:0005216,ion channel activity			conserved hypothetical protein	null	N/A	N/A	N/A	N/A
NCLIV_058850	NCLIV_058850-t26_1-p1		| transcript=NCLIV_058850-t26_1 | gene=NCLIV_058850 | organism=Neospora_caninum_Liverpool | gene_product=putative erythrocyte-binding protein | transcript_product=putative erythrocyte-binding protein | location=FR823392:4862307-4864961(-) | protein_length=391 | sequence_SO=chromosome | SO=protein_coding | is_pseudo=false	0.401655	0.209083	0					putative erythrocyte-binding protein	null	Surfeit locus protein 6	N/A	N/A	N/A
NCLIV_010590	NCLIV_010590-t26_1-p1		| transcript=NCLIV_010590-t26_1 | gene=NCLIV_010590 | organism=Neospora_caninum_Liverpool | gene_product=putative WD-40 repeat protein | transcript_product=putative WD-40 repeat protein | location=FR823384:841122-847080(+) | protein_length=568 | sequence_SO=chromosome | SO=protein_coding | is_pseudo=false	0.402283	0.207367	0	GO:0005737,cytoplasm;GO:0005874,microtubule	GO:0004381,fucosylgalactoside 3-alpha-galactosyltransferase activity	GO:0007049,cell cycle;GO:0051301,cell division		putative WD-40 repeat protein	protein binding	WD domain, G-beta repeat	N/A	WD40 repeat-like
NCLIV_055820	NCLIV_055820-t26_1-p1		| transcript=NCLIV_055820-t26_1 | gene=NCLIV_055820 | organism=Neospora_caninum_Liverpool | gene_product=hypothetical protein | transcript_product=hypothetical protein | location=FR823392:2265222-2280313(-) | protein_length=1641 | sequence_SO=chromosome | SO=protein_coding | is_pseudo=false	0.404358	0.047938	-1		GO:0005524,ATP binding;GO:0003677,DNA binding;GO:0003918,DNA topoisomerase type II (ATP-hydrolyzing) activity	GO:0006265,DNA topological change		hypothetical protein	ATP binding;DNA binding;DNA topoisomerase type II (ATP-hydrolyzing) activity	DNA gyrase B;DNA gyrase/topoisomerase IV, subunit A;Toprim domain;Histidine kinase-, DNA gyrase B-, and HSP90-like ATPase;C-terminal associated domain of TOPRIM	N/A	Ribosomal protein S5 domain 2-like;ATPase domain of HSP90 chaperone/DNA topoisomerase II/histidine kinase;Type II DNA topoisomerase	;
NCLIV_003340	NCLIV_003340-t26_1-p1		| transcript=NCLIV_003340-t26_1 | gene=NCLIV_003340 | organism=Neospora_caninum_Liverpool | gene_product=conserved hypothetical protein | transcript_product=conserved hypothetical protein | location=FR823381:836875-838287(-) | protein_length=470 | sequence_SO=chromosome | SO=protein_coding | is_pseudo=false	0.404541	0.222209	0					conserved hypothetical protein	null	N/A	N/A	N/A	N/A
NCLIV_006460	NCLIV_006460-t26_1-p1		| transcript=NCLIV_006460-t26_1 | gene=NCLIV_006460 | organism=Neospora_caninum_Liverpool | gene_product=putative beta-tubulin cofactor d | transcript_product=putative beta-tubulin cofactor d | location=FR823382:1715550-1726362(-) | protein_length=2024 | sequence_SO=chromosome | SO=protein_coding | is_pseudo=false	0.405064	0.148149	0		GO:0048487,beta-tubulin binding;GO:0005096,GTPase activator activity	GO:0007023,post-chaperonin tubulin folding pathway;GO:0007021,tubulin complex assembly		putative beta-tubulin cofactor d	binding	N/A	N/A	ARM repeat	N/A
NCLIV_069330	NCLIV_069330-t26_1-p1		| transcript=NCLIV_069330-t26_1 | gene=NCLIV_069330 | organism=Neospora_caninum_Liverpool | gene_product=hypothetical protein, conserved | transcript_product=hypothetical protein, conserved | location=CADU01000303:41940-42650(+) | protein_length=236 | sequence_SO=contig | SO=protein_coding | is_pseudo=false	0.405257	0.109209	0					hypothetical protein, conserved	null	N/A	N/A	N/A	N/A
NCLIV_033810	NCLIV_033810-t26_1-p1		| transcript=NCLIV_033810-t26_1 | gene=NCLIV_033810 | organism=Neospora_caninum_Liverpool | gene_product=hypothetical protein | transcript_product=hypothetical protein | location=FR823390:2990435-2992540(+) | protein_length=232 | sequence_SO=chromosome | SO=protein_coding | is_pseudo=false	0.408905	0.369932	0		GO:0016853,isomerase activity			hypothetical protein	protein binding	SWIB/MDM2 domain	N/A	SWIB/MDM2 domain
NCLIV_062610	NCLIV_062610-t26_1-p1		| transcript=NCLIV_062610-t26_1 | gene=NCLIV_062610 | organism=Neospora_caninum_Liverpool | gene_product=Zdhhc9 protein, related | transcript_product=Zdhhc9 protein, related | location=FR823393:1898721-1902896(-) | protein_length=391 | sequence_SO=chromosome | SO=protein_coding | is_pseudo=false	0.409409	0.088309	0	GO:0016021,integral component of membrane	GO:0019706,protein-cysteine S-palmitoyltransferase activity			Zdhhc9 protein, related	null	DHHC palmitoyltransferase	N/A	N/A	N/A
NCLIV_069630	NCLIV_069630-t26_1-p1		| transcript=NCLIV_069630-t26_1 | gene=NCLIV_069630 | organism=Neospora_caninum_Liverpool | gene_product=hypothetical protein, conserved | transcript_product=hypothetical protein, conserved | location=CADU01000311:7929-9814(+) | protein_length=239 | sequence_SO=contig | SO=protein_coding | is_pseudo=false	0.411177	0.032872	-1	GO:0016021,integral component of membrane				hypothetical protein, conserved	null	N/A	N/A	N/A	N/A
NCLIV_048470	NCLIV_048470-t26_1-p1		| transcript=NCLIV_048470-t26_1 | gene=NCLIV_048470 | organism=Neospora_caninum_Liverpool | gene_product=unspecified product | transcript_product=unspecified product | location=FR823391:3161962-3165570(-) | protein_length=890 | sequence_SO=chromosome | SO=protein_coding | is_pseudo=false	0.412408	0.172493	0					unspecified product	null	AP2-coincident C-terminal	N/A	N/A	N/A
NCLIV_029260	NCLIV_029260-t26_1-p1		| transcript=NCLIV_029260-t26_1 | gene=NCLIV_029260 | organism=Neospora_caninum_Liverpool | gene_product=hypothetical protein | transcript_product=hypothetical protein | location=FR823389:4338892-4343266(+) | protein_length=443 | sequence_SO=chromosome | SO=protein_coding | is_pseudo=false	0.41389	0.14007	0	GO:0016021,integral component of membrane	GO:0019706,protein-cysteine S-palmitoyltransferase activity			hypothetical protein	null	N/A	N/A	N/A	N/A
NCLIV_001450	NCLIV_001450-t26_1-p1		| transcript=NCLIV_001450-t26_1 | gene=NCLIV_001450 | organism=Neospora_caninum_Liverpool | gene_product=hypothetical protein | transcript_product=hypothetical protein | location=FR823380:1341731-1366906(+) | protein_length=4864 | sequence_SO=chromosome | SO=protein_coding | is_pseudo=false	0.415875	0.024488	-1	GO:0030286,dynein complex	GO:0005524,ATP binding;GO:0003777,microtubule motor activity	GO:0007018,microtubule-based movement	tgo:TGME49_294550,path:tgo04145,	#N/A	#N/A	#N/A	#N/A	#N/A	#N/A
NCLIV_014360	NCLIV_014360-t26_1-p1		| transcript=NCLIV_014360-t26_1 | gene=NCLIV_014360 | organism=Neospora_caninum_Liverpool | gene_product=hypothetical protein | transcript_product=hypothetical protein | location=FR823386:1832501-1841821(+) | protein_length=1037 | sequence_SO=chromosome | SO=protein_coding | is_pseudo=false	0.417861	0.069687	0		GO:0005525,GTP binding;GO:0003924,GTPase activity;GO:0003746,translation elongation factor activity		tgo:TGME49_286080,path:tgo03040,	hypothetical protein	GTP binding;GTPase activity	Elongation factor Tu GTP binding domain;Elongation factor G C-terminus;Elongation factor G, domain IV;116 kDa U5 small nuclear ribonucleoprotein component N-terminus	N/A	Translation proteins;P-loop containing nucleoside triphosphate hydrolases;Ribosomal protein S5 domain 2-like;EF-G C-terminal domain-like	;
NCLIV_063290	NCLIV_063290-t26_1-p1		| transcript=NCLIV_063290-t26_1 | gene=NCLIV_063290 | organism=Neospora_caninum_Liverpool | gene_product=hypothetical protein | transcript_product=hypothetical protein | location=FR823393:2457563-2461374(-) | protein_length=661 | sequence_SO=chromosome | SO=protein_coding | is_pseudo=false	0.418982	0.283407	0		GO:0003723,RNA binding	GO:0006396,RNA processing		hypothetical protein	RNA binding	Surp module;Pre-mRNA splicing factor PRP21 like protein	N/A	Surp module (SWAP domain)
NCLIV_058450	NCLIV_058450-t26_1-p1		| transcript=NCLIV_058450-t26_1 | gene=NCLIV_058450 | organism=Neospora_caninum_Liverpool | gene_product=putative myosin regulatory light chain | transcript_product=putative myosin regulatory light chain | location=FR823392:4608870-4611587(+) | protein_length=208 | sequence_SO=chromosome | SO=protein_coding | is_pseudo=false	0.419493	0.156248	0		GO:0005509,calcium ion binding			putative myosin regulatory light chain	calcium ion binding	N/A	N/A	EF-hand	N/A
NCLIV_032220	NCLIV_032220-t26_1-p1		| transcript=NCLIV_032220-t26_1 | gene=NCLIV_032220 | organism=Neospora_caninum_Liverpool | gene_product=50S ribosomal protein L30e, related | transcript_product=50S ribosomal protein L30e, related | location=FR823390:1834524-1836516(-) | protein_length=108 | sequence_SO=chromosome | SO=protein_coding | is_pseudo=false	0.422752	0.078136	0	GO:0005840,ribosome	GO:0003723,RNA binding;GO:0003735,structural constituent of ribosome	GO:0006412,translation	tgo:TGME49_232230,path:tgo03010,	50S ribosomal protein L30e, related	null	Ribosomal protein L7Ae/L30e/S12e/Gadd45 family	N/A	L30e-like	N/A
NCLIV_028320	NCLIV_028320-t26_1-p1		| transcript=NCLIV_028320-t26_1 | gene=NCLIV_028320 | organism=Neospora_caninum_Liverpool | gene_product=putative actin-like family protein ARP4a | transcript_product=putative actin-like family protein ARP4a | location=FR823389:3451949-3454791(+) | protein_length=533 | sequence_SO=chromosome | SO=protein_coding | is_pseudo=false	0.423883	0.435835	0					putative actin-like family protein ARP4a	null	Actin	N/A	Actin-like ATPase domain
NCLIV_037340	NCLIV_037340-t26_1-p1		| transcript=NCLIV_037340-t26_1 | gene=NCLIV_037340 | organism=Neospora_caninum_Liverpool | gene_product=unspecified product | transcript_product=unspecified product | location=FR823390:5880735-5883917(+) | protein_length=886 | sequence_SO=chromosome | SO=protein_coding | is_pseudo=false	0.425539	0.10447	0		GO:0003700,DNA-binding transcription factor activity			unspecified product	DNA-binding transcription factor activity	AP2 domain;AP2-coincident C-terminal	N/A	N/A	N/A
NCLIV_056440	NCLIV_056440-t26_1-p1		| transcript=NCLIV_056440-t26_1 | gene=NCLIV_056440 | organism=Neospora_caninum_Liverpool | gene_product=Signal recognition particle GTPase, related | transcript_product=Signal recognition particle GTPase, related | location=FR823392:2825433-2831897(+) | protein_length=583 | sequence_SO=chromosome | SO=protein_coding | is_pseudo=false	0.425724	0.354469	0	GO:0048500,signal recognition particle	GO:0008312,7S RNA binding;GO:0005525,GTP binding;GO:0003924,GTPase activity	GO:0006614,SRP-dependent cotranslational protein targeting to membrane	tgo:TGME49_313100,path:tgo03060,	Signal recognition particle GTPase, related	7S RNA binding;GTP binding	SRP54-type protein, GTPase domain;SRP54-type protein, helical bundle domain;Signal peptide binding domain	N/A	Domain of the SRP/SRP receptor G-proteins;Signal peptide-binding domain;P-loop containing nucleoside triphosphate hydrolases	; ;
NCLIV_056110	NCLIV_056110-t26_1-p1		| transcript=NCLIV_056110-t26_1 | gene=NCLIV_056110 | organism=Neospora_caninum_Liverpool | gene_product=putative small heat shock protein 21 | transcript_product=putative small heat shock protein 21 | location=FR823392:2559152-2561255(+) | protein_length=194 | sequence_SO=chromosome | SO=protein_coding | is_pseudo=false	0.426805	0.190801	0					putative small heat shock protein 21	null	Hsp20/alpha crystallin family	N/A	HSP20-like chaperones	N/A
NCLIV_040590	NCLIV_040590-t26_1-p1		| transcript=NCLIV_040590-t26_1 | gene=NCLIV_040590 | organism=Neospora_caninum_Liverpool | gene_product=DNA topoisomerase, related | transcript_product=DNA topoisomerase, related | location=FR823385:1752748-1765684(+) | protein_length=924 | sequence_SO=chromosome | SO=protein_coding | is_pseudo=false	0.427026	0.290556	0		GO:0003677,DNA binding;GO:0003917,DNA topoisomerase type I activity	GO:0006265,DNA topological change	tgo:TGME49_264450,path:tgo03440,	DNA topoisomerase, related	DNA binding;DNA topoisomerase activity	DNA topoisomerase;Toprim domain	N/A	Prokaryotic type I DNA topoisomerase	; ;
NCLIV_014940	NCLIV_014940-t26_1-p1		| transcript=NCLIV_014940-t26_1 | gene=NCLIV_014940 | organism=Neospora_caninum_Liverpool | gene_product=conserved hypothetical protein | transcript_product=conserved hypothetical protein | location=FR823386:2276610-2280942(+) | protein_length=1089 | sequence_SO=chromosome | SO=protein_coding | is_pseudo=false	0.427097	0.182373	0					conserved hypothetical protein	null	N/A	N/A	N/A	N/A
NCLIV_010860	NCLIV_010860-t26_1-p1		| transcript=NCLIV_010860-t26_1 | gene=NCLIV_010860 | organism=Neospora_caninum_Liverpool | gene_product=putative eukaryotic translation initiation factor 6 | transcript_product=putative eukaryotic translation initiation factor 6 | location=FR823384:1077019-1079648(+) | protein_length=249 | sequence_SO=chromosome | SO=protein_coding | is_pseudo=false	0.427752	0.123753	0	GO:0005737,cytoplasm;GO:0005730,nucleolus	GO:0043023,ribosomal large subunit binding;GO:0043022,ribosome binding;GO:0003743,translation initiation factor activity	GO:0042256,mature ribosome assembly;GO:0042273,ribosomal large subunit biogenesis	tgo:TGME49_318700,path:tgo03008,	putative eukaryotic translation initiation factor 6	ribosome binding	eIF-6 family	N/A	Pentein
NCLIV_066100	NCLIV_066100-t26_1-p1		| transcript=NCLIV_066100-t26_1 | gene=NCLIV_066100 | organism=Neospora_caninum_Liverpool | gene_product=putative microtubule-binding protein | transcript_product=putative microtubule-binding protein | location=FR823393:4641433-4645199(-) | protein_length=835 | sequence_SO=chromosome | SO=protein_coding | is_pseudo=false	0.428381	0.054048	0					putative microtubule-binding protein	null	N/A	N/A	N/A	N/A
NCLIV_038860	NCLIV_038860-t26_1-p1		| transcript=NCLIV_038860-t26_1 | gene=NCLIV_038860 | organism=Neospora_caninum_Liverpool | gene_product=putative myosin heavy chain | transcript_product=putative myosin heavy chain | location=FR823385:424880-436170(-) | protein_length=967 | sequence_SO=chromosome | SO=protein_coding | is_pseudo=false	0.428629	0.030165	-1					putative myosin heavy chain	null	N/A	N/A	N/A	N/A
NCLIV_021280	NCLIV_021280-t26_1-p1		| transcript=NCLIV_021280-t26_1 | gene=NCLIV_021280 | organism=Neospora_caninum_Liverpool | gene_product=conserved hypothetical protein | transcript_product=conserved hypothetical protein | location=FR823388:1738073-1742875(+) | protein_length=310 | sequence_SO=chromosome | SO=protein_coding | is_pseudo=false	0.429017	0.087132	0					conserved hypothetical protein	null	N/A	N/A	N/A	N/A
NCLIV_006800	NCLIV_006800-t26_1-p1		| transcript=NCLIV_006800-t26_1 | gene=NCLIV_006800 | organism=Neospora_caninum_Liverpool | gene_product=conserved hypothetical protein | transcript_product=conserved hypothetical protein | location=FR823382:2037971-2041947(+) | protein_length=785 | sequence_SO=chromosome | SO=protein_coding | is_pseudo=false	0.431029	0.391798	0					conserved hypothetical protein	null	N/A	N/A	N/A	N/A
NCLIV_054520	NCLIV_054520-t26_1-p1		| transcript=NCLIV_054520-t26_1 | gene=NCLIV_054520 | organism=Neospora_caninum_Liverpool | gene_product=hypothetical protein | transcript_product=hypothetical protein | location=FR823392:1142523-1143614(+) | protein_length=363 | sequence_SO=chromosome | SO=protein_coding | is_pseudo=false	0.432469	0.161695	0		GO:0018024,histone-lysine N-methyltransferase activity			hypothetical protein	null	MORN repeat	N/A	Histone H3 K4-specific methyltransferase SET7/9 N-terminal domain
NCLIV_046010	NCLIV_046010-t26_1-p1		| transcript=NCLIV_046010-t26_1 | gene=NCLIV_046010 | organism=Neospora_caninum_Liverpool | gene_product=conserved hypothetical protein | transcript_product=conserved hypothetical protein | location=FR823391:994849-1004627(+) | protein_length=1102 | sequence_SO=chromosome | SO=protein_coding | is_pseudo=false	0.432682	0.405382	0					conserved hypothetical protein	null	N/A	N/A	N/A	N/A
NCLIV_007500	NCLIV_007500-t26_1-p1		| transcript=NCLIV_007500-t26_1 | gene=NCLIV_007500 | organism=Neospora_caninum_Liverpool | gene_product=conserved hypothetical protein | transcript_product=conserved hypothetical protein | location=FR823383:488703-495022(+) | protein_length=731 | sequence_SO=chromosome | SO=protein_coding | is_pseudo=false	0.435451	0.030522	-1		GO:0016273,arginine N-methyltransferase activity	GO:0006479,protein methylation		conserved hypothetical protein	null	N/A	N/A	S-adenosyl-L-methionine-dependent methyltransferases;beta-beta-alpha zinc fingers	N/A
NCLIV_053040	NCLIV_053040-t26_1-p1		| transcript=NCLIV_053040-t26_1 | gene=NCLIV_053040 | organism=Neospora_caninum_Liverpool | gene_product=conserved hypothetical protein | transcript_product=conserved hypothetical protein | location=FR823391:6943471-6945548(+) | protein_length=177 | sequence_SO=chromosome | SO=protein_coding | is_pseudo=false	0.436572	0.027843	-1	GO:0016021,integral component of membrane				conserved hypothetical protein	null	N/A	N/A	N/A	N/A
NCLIV_042020	NCLIV_042020-t26_1-p1		| transcript=NCLIV_042020-t26_1 | gene=NCLIV_042020 | organism=Neospora_caninum_Liverpool | gene_product=hypothetical protein | transcript_product=hypothetical protein | location=FR823385:2915891-2917183(+) | protein_length=430 | sequence_SO=chromosome | SO=protein_coding | is_pseudo=false	0.439491	0.056264	0	GO:0030131,clathrin adaptor complex		GO:0006886,intracellular protein transport;GO:0016192,vesicle-mediated transport		hypothetical protein	null	Adaptor complexes medium subunit family;Clathrin adaptor complex small chain	N/A	Second domain of Mu2 adaptin subunit (ap50) of ap2 adaptor;SNARE-like	N/A
NCLIV_018520	NCLIV_018520-t26_1-p1		| transcript=NCLIV_018520-t26_1 | gene=NCLIV_018520 | organism=Neospora_caninum_Liverpool | gene_product=putative DNA replication licensing factor | transcript_product=putative DNA replication licensing factor | location=FR823387:2586982-2596034(+) | protein_length=792 | sequence_SO=chromosome | SO=protein_coding | is_pseudo=false	0.439945	0.032929	-1		GO:0005524,ATP binding;GO:0003677,DNA binding	GO:0006270,DNA replication initiation	tgo:TGME49_243920,path:tgo03030,	putative DNA replication licensing factor	ATP binding;DNA binding	MCM2/3/5 family;MCM OB domain	N/A	Nucleic acid-binding proteins;P-loop containing nucleoside triphosphate hydrolases
NCLIV_000830	NCLIV_000830-t26_1-p1		| transcript=NCLIV_000830-t26_1 | gene=NCLIV_000830 | organism=Neospora_caninum_Liverpool | gene_product=conserved hypothetical protein | transcript_product=conserved hypothetical protein | location=FR823380:694687-697392(-) | protein_length=232 | sequence_SO=chromosome | SO=protein_coding | is_pseudo=false	0.440249	0.157523	0		GO:0044548,S100 protein binding;GO:0015631,tubulin binding;GO:0031625,ubiquitin protein ligase binding			#N/A	#N/A	#N/A	#N/A	#N/A	#N/A
NCLIV_063980	NCLIV_063980-t26_1-p1		| transcript=NCLIV_063980-t26_1 | gene=NCLIV_063980 | organism=Neospora_caninum_Liverpool | gene_product=conserved hypothetical protein | transcript_product=conserved hypothetical protein | location=FR823393:3031932-3032435(+) | protein_length=167 | sequence_SO=chromosome | SO=protein_coding | is_pseudo=false	0.44131	0.061319	0	GO:0016021,integral component of membrane				conserved hypothetical protein	null	N/A	N/A	N/A	N/A
NCLIV_0155	NCLIV_0155-t26_1-p1		| transcript=NCLIV_0155-t26_1 | gene=NCLIV_0155 | organism=Neospora_caninum_Liverpool | gene_product=alpha/beta hydrolase fold domain containing protein | transcript_product=alpha/beta hydrolase fold domain containing protein | location=FR823387:135717-141770(+) | protein_length=744 | sequence_SO=chromosome | SO=protein_coding | is_pseudo=false	0.441873	0.137459	0	GO:0016021,integral component of membrane	GO:0004806,triglyceride lipase activity			alpha/beta hydrolase fold domain containing protein	hydrolase activity	alpha/beta hydrolase fold	N/A	alpha/beta-Hydrolases	N/A
NCLIV_054250	NCLIV_054250-t26_1-p1		| transcript=NCLIV_054250-t26_1 | gene=NCLIV_054250 | organism=Neospora_caninum_Liverpool | gene_product=Acyl-CoA synthetase, related | transcript_product=Acyl-CoA synthetase, related | location=FR823392:893752-897733(-) | protein_length=766 | sequence_SO=chromosome | SO=protein_coding | is_pseudo=false	0.442076	0.184162	0		GO:0003996,acyl-CoA ligase activity;GO:0102391,decanoate-CoA ligase activity;GO:0004467,long-chain fatty acid-CoA ligase activity		tgo:TGME49_310150,path:tgo00061,;tgo:TGME49_310150,path:tgo00071,;tgo:TGME49_310150,path:tgo01100,;tgo:TGME49_310150,path:tgo01212,;tgo:TGME49_310150,path:tgo04146,	Acyl-CoA synthetase, related	catalytic activity	AMP-binding enzyme	N/A	Acetyl-CoA synthetase-like	N/A
NCLIV_063180	NCLIV_063180-t26_1-p1		| transcript=NCLIV_063180-t26_1 | gene=NCLIV_063180 | organism=Neospora_caninum_Liverpool | gene_product=putative ARID/BRIGHT DNA-binding domain-containing protein | transcript_product=putative ARID/BRIGHT DNA-binding domain-containing protein | location=FR823393:2357852-2370458(+) | protein_length=2830 | sequence_SO=chromosome | SO=protein_coding | is_pseudo=false	0.442422	0.20343	0	GO:0005634,nucleus	GO:0003677,DNA binding			putative ARID/BRIGHT DNA-binding domain-containing protein	DNA binding	ARID/BRIGHT DNA binding domain	N/A	ARID-like	;
NCLIV_031560	NCLIV_031560-t26_1-p1		| transcript=NCLIV_031560-t26_1 | gene=NCLIV_031560 | organism=Neospora_caninum_Liverpool | gene_product=Arsenite-activated ATPase ArsA | transcript_product=Arsenite-activated ATPase ArsA | location=FR823390:1213330-1217256(-) | protein_length=333 | sequence_SO=chromosome | SO=protein_coding | is_pseudo=false	0.448173	0.043883	-1	GO:0005783,endoplasmic reticulum	GO:0005524,ATP binding;GO:0016887,ATPase activity	GO:0045048,protein insertion into ER membrane		Arsenite-activated ATPase ArsA	ATP binding;ATPase activity	Anion-transporting ATPase	N/A	P-loop containing nucleoside triphosphate hydrolases	N/A
NCLIV_026500	NCLIV_026500-t26_1-p1		| transcript=NCLIV_026500-t26_1 | gene=NCLIV_026500 | organism=Neospora_caninum_Liverpool | gene_product=ALVEOLIN1, related | transcript_product=ALVEOLIN1, related | location=FR823389:2060557-2064364(+) | protein_length=462 | sequence_SO=chromosome | SO=protein_coding | is_pseudo=false	0.44926	0.071414	0					ALVEOLIN1, related	null	Inner membrane complex protein	N/A	N/A	N/A
NCLIV_026140	NCLIV_026140-t26_1-p1		| transcript=NCLIV_026140-t26_1 | gene=NCLIV_026140 | organism=Neospora_caninum_Liverpool | gene_product=Histone H2A, related | transcript_product=Histone H2A, related | location=FR823389:1721894-1722274(-) | protein_length=126 | sequence_SO=chromosome | SO=protein_coding | is_pseudo=false	0.449482	0.513433	0	GO:0000786,nucleosome;GO:0005634,nucleus	GO:0003677,DNA binding;GO:0046982,protein heterodimerization activity			Histone H2A, related	DNA binding;protein heterodimerization activity	Core histone H2A/H2B/H3/H4;C-terminus of histone H2A	N/A	Histone-fold
NCLIV_065520	NCLIV_065520-t26_1-p1		| transcript=NCLIV_065520-t26_1 | gene=NCLIV_065520 | organism=Neospora_caninum_Liverpool | gene_product=hypothetical protein | transcript_product=hypothetical protein | location=FR823393:4168959-4175013(-) | protein_length=1034 | sequence_SO=chromosome | SO=protein_coding | is_pseudo=false	0.450179	0.017535	-1		GO:0010181,FMN binding;GO:0003958,NADPH-hemoprotein reductase activity;GO:0050243,pyruvate dehydrogenase (NADP+) activity			hypothetical protein	FMN binding;oxidoreductase activity	Flavodoxin;FAD binding domain	N/A	Flavoproteins;Ferredoxin reductase-like, C-terminal NADP-linked domain;Riboflavin synthase domain-like	N/A
NCLIV_031580	NCLIV_031580-t26_1-p1		| transcript=NCLIV_031580-t26_1 | gene=NCLIV_031580 | organism=Neospora_caninum_Liverpool | gene_product=GA19392, related | transcript_product=GA19392, related | location=FR823390:1234505-1241845(-) | protein_length=582 | sequence_SO=chromosome | SO=protein_coding | is_pseudo=false	0.450197	0.113849	0		GO:0005509,calcium ion binding;GO:0005525,GTP binding		tgo:TGME49_231210,path:tgo04144,	GA19392, related	GTP binding;protein binding	Dynamin family;Cytoskeletal-regulatory complex EF hand;N-terminal EH-domain containing protein	N/A	EF-hand;P-loop containing nucleoside triphosphate hydrolases
NCLIV_006850	NCLIV_006850-t26_1-p1		| transcript=NCLIV_006850-t26_1 | gene=NCLIV_006850 | organism=Neospora_caninum_Liverpool | gene_product=unspecified product | transcript_product=unspecified product | location=FR823382:2063989-2075424(-) | protein_length=2418 | sequence_SO=chromosome | SO=protein_coding | is_pseudo=false	0.451131	0.21226	0					unspecified product	null	N/A	N/A	N/A	N/A
NCLIV_053950	NCLIV_053950-t26_1-p1		| transcript=NCLIV_053950-t26_1 | gene=NCLIV_053950 | organism=Neospora_caninum_Liverpool | gene_product=hypothetical protein | transcript_product=hypothetical protein | location=FR823392:634358-635963(+) | protein_length=175 | sequence_SO=chromosome | SO=protein_coding | is_pseudo=false	0.451161	0.334101	0	GO:0005840,ribosome	GO:0003735,structural constituent of ribosome	GO:0006412,translation	tgo:TGME49_309820,path:tgo03010,	hypothetical protein	structural constituent of ribosome	Ribosomal protein L5;ribosomal L5P family C-terminus	N/A	RL5-like	N/A
NCLIV_063840	NCLIV_063840-t26_1-p1		| transcript=NCLIV_063840-t26_1 | gene=NCLIV_063840 | organism=Neospora_caninum_Liverpool | gene_product=conserved hypothetical protein | transcript_product=conserved hypothetical protein | location=FR823393:2884626-2898495(-) | protein_length=1865 | sequence_SO=chromosome | SO=protein_coding | is_pseudo=false	0.451567	0.330376	0					conserved hypothetical protein	null	Symplekin tight junction protein C terminal	N/A	N/A	N/A
NCLIV_045010	NCLIV_045010-t26_1-p1		| transcript=NCLIV_045010-t26_1 | gene=NCLIV_045010 | organism=Neospora_caninum_Liverpool | gene_product=hypothetical protein | transcript_product=hypothetical protein | location=FR823391:177227-179396(+) | protein_length=205 | sequence_SO=chromosome | SO=protein_coding | is_pseudo=false	0.451592	0.057233	0	GO:0005840,ribosome	GO:0003735,structural constituent of ribosome	GO:0006412,translation	tgo:TGME49_228470,path:tgo03010,	hypothetical protein	structural constituent of ribosome	Ribosomal L15	N/A	Ribosomal proteins S24e, L23 and L15e
NCLIV_062250	NCLIV_062250-t26_1-p1		| transcript=NCLIV_062250-t26_1 | gene=NCLIV_062250 | organism=Neospora_caninum_Liverpool | gene_product=conserved hypothetical protein | transcript_product=conserved hypothetical protein | location=FR823393:1597895-1605400(+) | protein_length=1583 | sequence_SO=chromosome | SO=protein_coding | is_pseudo=false	0.453394	0.160155	0					conserved hypothetical protein	null	N/A	N/A	N/A	N/A
NCLIV_050750	NCLIV_050750-t26_1-p1		| transcript=NCLIV_050750-t26_1 | gene=NCLIV_050750 | organism=Neospora_caninum_Liverpool | gene_product=conserved hypothetical protein | transcript_product=conserved hypothetical protein | location=FR823391:5116941-5120909(+) | protein_length=371 | sequence_SO=chromosome | SO=protein_coding | is_pseudo=false	0.454674	0.158341	0		GO:0046872,metal ion binding			conserved hypothetical protein	metal ion binding	DRG Family Regulatory Proteins, Tma46	N/A	N/A	N/A
NCLIV_047560	NCLIV_047560-t26_1-p1		| transcript=NCLIV_047560-t26_1 | gene=NCLIV_047560 | organism=Neospora_caninum_Liverpool | gene_product=hypothetical protein | transcript_product=hypothetical protein | location=FR823391:2271596-2286447(+) | protein_length=3075 | sequence_SO=chromosome | SO=protein_coding | is_pseudo=false	0.455686	0.209777	0		GO:0003676,nucleic acid binding	GO:0006396,RNA processing		hypothetical protein	nucleic acid binding;protein binding	N/A	N/A	TPR-like;Nucleic acid-binding proteins	;
NCLIV_005040	NCLIV_005040-t26_1-p1		| transcript=NCLIV_005040-t26_1 | gene=NCLIV_005040 | organism=Neospora_caninum_Liverpool | gene_product=conserved hypothetical protein | transcript_product=conserved hypothetical protein | location=FR823382:402473-403926(+) | protein_length=160 | sequence_SO=chromosome | SO=protein_coding | is_pseudo=false	0.456599	0.221696	0					conserved hypothetical protein	null	N/A	N/A	N/A	N/A
NCLIV_016520	NCLIV_016520-t26_1-p1		| transcript=NCLIV_016520-t26_1 | gene=NCLIV_016520 | organism=Neospora_caninum_Liverpool | gene_product=hypothetical protein | transcript_product=hypothetical protein | location=FR823387:942242-946220(+) | protein_length=779 | sequence_SO=chromosome | SO=protein_coding | is_pseudo=false	0.457115	0.011146	-1					hypothetical protein	null	Macro domain	N/A	Macro domain-like
NCLIV_041210	NCLIV_041210-t26_1-p1		| transcript=NCLIV_041210-t26_1 | gene=NCLIV_041210 | organism=Neospora_caninum_Liverpool | gene_product=putative Ubiquinol-cytochrome c reductase complex 14 kDa protein | transcript_product=putative Ubiquinol-cytochrome c reductase complex 14 kDa protein | location=FR823385:2232009-2234177(+) | protein_length=236 | sequence_SO=chromosome | SO=protein_coding | is_pseudo=false	0.45918	0.111448	0	GO:0005750,mitochondrial respiratory chain complex III		GO:0006122,mitochondrial electron transport, ubiquinol to cytochrome c	tgo:TGME49_288750,path:tgo00190,;tgo:TGME49_288750,path:tgo01100,	putative Ubiquinol-cytochrome c reductase complex 14 kDa protein	null	Ubiquinol-cytochrome C reductase complex 14kD subunit	N/A	14 kDa protein of cytochrome bc1 complex (Ubiquinol-cytochrome c reductase)	N/A
NCLIV_013320	NCLIV_013320-t26_1-p1		| transcript=NCLIV_013320-t26_1 | gene=NCLIV_013320 | organism=Neospora_caninum_Liverpool | gene_product=hypothetical protein | transcript_product=hypothetical protein | location=FR823386:1021549-1022981(-) | protein_length=150 | sequence_SO=chromosome | SO=protein_coding | is_pseudo=false	0.459421	0.000971	-1	GO:0015935,small ribosomal subunit	GO:0003723,RNA binding;GO:0003735,structural constituent of ribosome	GO:0006412,translation	tgo:TGME49_213350,path:tgo03010,	hypothetical protein	structural constituent of ribosome	Ribosomal protein S19	N/A	Ribosomal protein S19	N/A
NCLIV_020920	NCLIV_020920-t26_1-p1		| transcript=NCLIV_020920-t26_1 | gene=NCLIV_020920 | organism=Neospora_caninum_Liverpool | gene_product=conserved hypothetical protein | transcript_product=conserved hypothetical protein | location=FR823388:1405093-1424940(+) | protein_length=2250 | sequence_SO=chromosome | SO=protein_coding | is_pseudo=false	0.460067	0.000392	-1	GO:0016021,integral component of membrane				conserved hypothetical protein	null	N/A	N/A	N/A	N/A
NCLIV_051760	NCLIV_051760-t26_1-p1		| transcript=NCLIV_051760-t26_1 | gene=NCLIV_051760 | organism=Neospora_caninum_Liverpool | gene_product=conserved hypothetical protein | transcript_product=conserved hypothetical protein | location=FR823391:5964919-5980583(-) | protein_length=3389 | sequence_SO=chromosome | SO=protein_coding | is_pseudo=false	0.460311	0.092702	0					conserved hypothetical protein	null	ER-Golgi trafficking TRAPP I complex 85 kDa subunit	N/A	N/A	N/A
NCLIV_015660	NCLIV_015660-t26_1-p1		| transcript=NCLIV_015660-t26_1 | gene=NCLIV_015660 | organism=Neospora_caninum_Liverpool | gene_product=conserved hypothetical protein | transcript_product=conserved hypothetical protein | location=FR823387:179714-185039(+) | protein_length=872 | sequence_SO=chromosome | SO=protein_coding | is_pseudo=false	0.460334	0.328493	0					conserved hypothetical protein	null	N/A	N/A	N/A	N/A
NCLIV_028170	NCLIV_028170-t26_1-p1		| transcript=NCLIV_028170-t26_1 | gene=NCLIV_028170 | organism=Neospora_caninum_Liverpool | gene_product=unspecified product | transcript_product=unspecified product | location=FR823389:3338255-3340000(-) | protein_length=581 | sequence_SO=chromosome | SO=protein_coding | is_pseudo=false	0.460879	0.038231	-1		GO:0005524,ATP binding;GO:0004672,protein kinase activity			unspecified product	ATP binding;protein kinase activity	Kinase-like	N/A	Protein kinase-like (PK-like)
NCLIV_028160	NCLIV_028160-t26_1-p1		| transcript=NCLIV_028160-t26_1 | gene=NCLIV_028160 | organism=Neospora_caninum_Liverpool | gene_product=hypothetical protein | transcript_product=hypothetical protein | location=FR823389:3320146-3334499(-) | protein_length=2544 | sequence_SO=chromosome | SO=protein_coding | is_pseudo=false	0.461013	0.187973	0	GO:0005634,nucleus	GO:0005524,ATP binding	GO:0043044,ATP-dependent chromatin remodeling		hypothetical protein	ATP binding	SNF2 family N-terminal domain;Helicase conserved C-terminal domain;Chromo (CHRromatin Organisation MOdifier) domain;Domain of unknown function (DUF4208)	N/A	P-loop containing nucleoside triphosphate hydrolases;Chromo domain-like	; ; ;
NCLIV_030170	NCLIV_030170-t26_1-p1		| transcript=NCLIV_030170-t26_1 | gene=NCLIV_030170 | organism=Neospora_caninum_Liverpool | gene_product=hypothetical protein | transcript_product=hypothetical protein | location=FR823390:86197-87665(-) | protein_length=129 | sequence_SO=chromosome | SO=protein_coding | is_pseudo=false	0.463557	0.114745	0	GO:0005840,ribosome	GO:0003735,structural constituent of ribosome	GO:0006412,translation	tgo:TGME49_229250,path:tgo03010,	hypothetical protein	null	Ribosomal L28e protein family	N/A	N/A	N/A
NCLIV_064460	NCLIV_064460-t26_1-p1		| transcript=NCLIV_064460-t26_1 | gene=NCLIV_064460 | organism=Neospora_caninum_Liverpool | gene_product=conserved hypothetical protein | transcript_product=conserved hypothetical protein | location=FR823393:3326462-3329223(+) | protein_length=345 | sequence_SO=chromosome | SO=protein_coding | is_pseudo=false	0.463727	0.125167	0	GO:0005643,nuclear pore				conserved hypothetical protein	null	Nucleoporin complex subunit 54	N/A	N/A	N/A
NCLIV_033275	NCLIV_033275-t26_1-p1		| transcript=NCLIV_033275-t26_1 | gene=NCLIV_033275 | organism=Neospora_caninum_Liverpool | gene_product=unspecified product | transcript_product=unspecified product | location=FR823390:2541694-2545099(+) | protein_length=805 | sequence_SO=chromosome | SO=protein_coding | is_pseudo=false	0.463757	0.273134	0		GO:0005524,ATP binding;GO:0004386,helicase activity;GO:0003676,nucleic acid binding		tgo:TGME49_233520,path:tgo03040,	unspecified product	ATP binding;helicase activity;nucleic acid binding	DEAD/DEAH box helicase;Helicase conserved C-terminal domain;Helicase associated domain (HA2);Oligonucleotide/oligosaccharide-binding (OB)-fold	N/A	P-loop containing nucleoside triphosphate hydrolases	; ; ;
NCLIV_042980	NCLIV_042980-t26_1-p1		| transcript=NCLIV_042980-t26_1 | gene=NCLIV_042980 | organism=Neospora_caninum_Liverpool | gene_product=hypothetical protein | transcript_product=hypothetical protein | location=FR823385:3787900-3799378(+) | protein_length=2662 | sequence_SO=chromosome | SO=protein_coding | is_pseudo=false	0.465772	0.135041	0	GO:0030015,CCR4-NOT core complex		GO:0006417,regulation of translation	tgo:TGME49_291140,path:tgo03018,	hypothetical protein	null	CCR4-Not complex component, Not1;Domain of unknown function (DUF3819);CCR4-NOT transcription complex subunit 1 CAF1-binding domain;CCR4-NOT transcription complex subunit 1 TTP binding domain	N/A	N/A	N/A
NCLIV_042050	NCLIV_042050-t26_1-p1		| transcript=NCLIV_042050-t26_1 | gene=NCLIV_042050 | organism=Neospora_caninum_Liverpool | gene_product=hypothetical protein | transcript_product=hypothetical protein | location=FR823385:2938440-2939138(+) | protein_length=232 | sequence_SO=chromosome | SO=protein_coding | is_pseudo=false	0.465774	0.212205	0	GO:0005789,endoplasmic reticulum membrane;GO:0016021,integral component of membrane				hypothetical protein	null	emp24/gp25L/p24 family/GOLD	N/A	N/A
NCLIV_064090	NCLIV_064090-t26_1-p1		| transcript=NCLIV_064090-t26_1 | gene=NCLIV_064090 | organism=Neospora_caninum_Liverpool | gene_product=putative synaptobrevin domain-containing protein | transcript_product=putative synaptobrevin domain-containing protein | location=FR823393:3097416-3101677(+) | protein_length=267 | sequence_SO=chromosome | SO=protein_coding | is_pseudo=false	0.466394	0.343207	0	GO:0016021,integral component of membrane		GO:0016192,vesicle-mediated transport		putative synaptobrevin domain-containing protein	null	Synaptobrevin	N/A	SNARE fusion complex;SNARE-like
NCLIV_013950	NCLIV_013950-t26_1-p1		| transcript=NCLIV_013950-t26_1 | gene=NCLIV_013950 | organism=Neospora_caninum_Liverpool | gene_product=hypothetical protein | transcript_product=hypothetical protein | location=FR823386:1542916-1546151(-) | protein_length=290 | sequence_SO=chromosome | SO=protein_coding | is_pseudo=false	0.46656	0.160691	0		GO:0003676,nucleic acid binding			hypothetical protein	nucleic acid binding	N/A	N/A	N/A
NCLIV_010330	NCLIV_010330-t26_1-p1		| transcript=NCLIV_010330-t26_1 | gene=NCLIV_010330 | organism=Neospora_caninum_Liverpool | gene_product=conserved hypothetical protein | transcript_product=conserved hypothetical protein | location=FR823384:618685-624085(-) | protein_length=487 | sequence_SO=chromosome | SO=protein_coding | is_pseudo=false	0.466774	0.284662	0					conserved hypothetical protein	protein binding	N/A	N/A	WD40 repeat-like	N/A
NCLIV_061420	NCLIV_061420-t26_1-p1		| transcript=NCLIV_061420-t26_1 | gene=NCLIV_061420 | organism=Neospora_caninum_Liverpool | gene_product=unspecified product | transcript_product=unspecified product | location=FR823393:914162-924346(-) | protein_length=2396 | sequence_SO=chromosome | SO=protein_coding | is_pseudo=false	0.466785	0.011343	-1		GO:0003700,DNA-binding transcription factor activity			unspecified product	DNA-binding transcription factor activity	AP2 domain	N/A	N/A	N/A
NCLIV_047530	NCLIV_047530-t26_1-p1		| transcript=NCLIV_047530-t26_1 | gene=NCLIV_047530 | organism=Neospora_caninum_Liverpool | gene_product=conserved hypothetical protein | transcript_product=conserved hypothetical protein | location=FR823391:2252226-2255570(+) | protein_length=628 | sequence_SO=chromosome | SO=protein_coding | is_pseudo=false	0.471769	0.124841	0	GO:0016021,integral component of membrane				conserved hypothetical protein	null	N/A	N/A	N/A	N/A
NCLIV_016330	NCLIV_016330-t26_1-p1		| transcript=NCLIV_016330-t26_1 | gene=NCLIV_016330 | organism=Neospora_caninum_Liverpool | gene_product=putative phosphomannomutase 2 | transcript_product=putative phosphomannomutase 2 | location=FR823387:790853-794568(-) | protein_length=261 | sequence_SO=chromosome | SO=protein_coding | is_pseudo=false	0.471914	0.374192	0	GO:0005737,cytoplasm	GO:0004615,phosphomannomutase activity	GO:0009298,GDP-mannose biosynthetic process	tgo:TGME49_239710,path:tgo00051,;tgo:TGME49_239710,path:tgo00520,;tgo:TGME49_239710,path:tgo01100,;tgo:TGME49_239710,path:tgo01110,;tgo:TGME49_239710,path:tgo01130,	putative phosphomannomutase 2	phosphomannomutase activity	Eukaryotic phosphomannomutase	N/A	HAD-like	N/A
NCLIV_062950	NCLIV_062950-t26_1-p1		| transcript=NCLIV_062950-t26_1 | gene=NCLIV_062950 | organism=Neospora_caninum_Liverpool | gene_product=50S ribosomal protein L21e, related | transcript_product=50S ribosomal protein L21e, related | location=FR823393:2161403-2161876(+) | protein_length=157 | sequence_SO=chromosome | SO=protein_coding | is_pseudo=false	0.472161	0.279499	0	GO:0005840,ribosome	GO:0003735,structural constituent of ribosome	GO:0006412,translation	tgo:TGME49_245680,path:tgo03010,	50S ribosomal protein L21e, related	structural constituent of ribosome	Ribosomal protein L21e	N/A	Translation proteins SH3-like domain	N/A
NCLIV_013640	NCLIV_013640-t26_1-p1		| transcript=NCLIV_013640-t26_1 | gene=NCLIV_013640 | organism=Neospora_caninum_Liverpool | gene_product=hypothetical protein | transcript_product=hypothetical protein | location=FR823386:1273824-1281561(+) | protein_length=958 | sequence_SO=chromosome | SO=protein_coding | is_pseudo=false	0.473593	0.475232	0	GO:0035267,NuA4 histone acetyltransferase complex	GO:0003677,DNA binding	GO:0006338,chromatin remodeling;GO:0006281,DNA repair;GO:0043968,histone H2A acetylation;GO:0043967,histone H4 acetylation		hypothetical protein	DNA binding	SANT/Myb-like domain of DAMP1	N/A	Homeodomain-like
NCLIV_056930	NCLIV_056930-t26_1-p1		| transcript=NCLIV_056930-t26_1 | gene=NCLIV_056930 | organism=Neospora_caninum_Liverpool | gene_product=conserved hypothetical protein | transcript_product=conserved hypothetical protein | location=FR823392:3298206-3299513(+) | protein_length=435 | sequence_SO=chromosome | SO=protein_coding | is_pseudo=false	0.473951	0.270263	0	GO:0016021,integral component of membrane				conserved hypothetical protein	null	N/A	N/A	N/A	N/A
NCLIV_052340	NCLIV_052340-t26_1-p1		| transcript=NCLIV_052340-t26_1 | gene=NCLIV_052340 | organism=Neospora_caninum_Liverpool | gene_product=hypothetical protein | transcript_product=hypothetical protein | location=FR823391:6472718-6474950(-) | protein_length=230 | sequence_SO=chromosome | SO=protein_coding | is_pseudo=false	0.475182	0.365014	0	GO:0016021,integral component of membrane		GO:0016192,vesicle-mediated transport		hypothetical protein	null	Synaptobrevin	N/A	SNARE fusion complex;SNARE-like
NCLIV_057750	NCLIV_057750-t26_1-p1		| transcript=NCLIV_057750-t26_1 | gene=NCLIV_057750 | organism=Neospora_caninum_Liverpool | gene_product=hypothetical protein | transcript_product=hypothetical protein | location=FR823392:4032778-4039133(+) | protein_length=680 | sequence_SO=chromosome | SO=protein_coding | is_pseudo=false	0.475956	0.472515	0		GO:0045131,pre-mRNA branch point binding;GO:0008270,zinc ion binding	GO:0000398,mRNA splicing, via spliceosome		hypothetical protein	RNA binding;nucleic acid binding;zinc ion binding	KH domain;Splicing factor 1 helix-hairpin domain	N/A	Eukaryotic type KH-domain (KH-domain type I);Retrovirus zinc finger-like domains	;
NCLIV_022970	NCLIV_022970-t26_1-p1		| transcript=NCLIV_022970-t26_1 | gene=NCLIV_022970 | organism=Neospora_caninum_Liverpool | gene_product=unspecified product | transcript_product=unspecified product | location=FR823388:3285251-3288552(-) | protein_length=765 | sequence_SO=chromosome | SO=protein_coding | is_pseudo=false	0.476474	0.552583	0					unspecified product	null	Thrombospondin type 1 domain;von Willebrand factor type A domain	N/A	vWA-like;TSP-1 type 1 repeat	;
NCLIV_019200	NCLIV_019200-t26_1-p1		| transcript=NCLIV_019200-t26_1 | gene=NCLIV_019200 | organism=Neospora_caninum_Liverpool | gene_product=Eukaryotic translation initiation factor 5 | transcript_product=Eukaryotic translation initiation factor 5 | location=FR823387:3138886-3141991(+) | protein_length=413 | sequence_SO=chromosome | SO=protein_coding | is_pseudo=false	0.477163	0.088135	0		GO:0003743,translation initiation factor activity		tgo:TGME49_244650,path:tgo03013,	Eukaryotic translation initiation factor 5	binding;protein binding;translation initiation factor activity	Domain found in IF2B/IF5;eIF4-gamma/eIF5/eIF2-epsilon	N/A	Translation initiation factor 2 beta, aIF2beta, N-terminal domain;ARM repeat;Zinc-binding domain of translation initiation factor 2 beta	;
NCLIV_032080	NCLIV_032080-t26_1-p1		| transcript=NCLIV_032080-t26_1 | gene=NCLIV_032080 | organism=Neospora_caninum_Liverpool | gene_product=putative 3-hydroxybutyryl-coA dehydrogenase | transcript_product=putative 3-hydroxybutyryl-coA dehydrogenase | location=FR823390:1730201-1731618(+) | protein_length=319 | sequence_SO=chromosome | SO=protein_coding | is_pseudo=false	0.47827	0.303065	0		GO:0003857,3-hydroxyacyl-CoA dehydrogenase activity;GO:0008691,3-hydroxybutyryl-CoA dehydrogenase activity	GO:0006631,fatty acid metabolic process	tgo:TGME49_232090,path:tgo00650,;tgo:TGME49_232090,path:tgo01100,;tgo:TGME49_232090,path:tgo01200,	putative 3-hydroxybutyryl-coA dehydrogenase	3-hydroxyacyl-CoA dehydrogenase activity;oxidoreductase activity	3-hydroxyacyl-CoA dehydrogenase, C-terminal domain;3-hydroxyacyl-CoA dehydrogenase, NAD binding domain	N/A	6-phosphogluconate dehydrogenase C-terminal domain-like;NAD(P)-binding Rossmann-fold domains	N/A
NCLIV_036130	NCLIV_036130-t26_1-p1		| transcript=NCLIV_036130-t26_1 | gene=NCLIV_036130 | organism=Neospora_caninum_Liverpool | gene_product=CBR-RSP-4 protein, related | transcript_product=CBR-RSP-4 protein, related | location=FR823390:4885181-4888169(+) | protein_length=192 | sequence_SO=chromosome | SO=protein_coding | is_pseudo=false	0.478903	0.029426	-1		GO:0003723,RNA binding			CBR-RSP-4 protein, related	nucleic acid binding	RNA recognition motif. (a.k.a. RRM, RBD, or RNP domain)	N/A	RNA-binding domain, RBD
NCLIV_006620	NCLIV_006620-t26_1-p1		| transcript=NCLIV_006620-t26_1 | gene=NCLIV_006620 | organism=Neospora_caninum_Liverpool | gene_product=trehalose-6-phosphate synthase of likely plant origin, related | transcript_product=trehalose-6-phosphate synthase of likely plant origin, related | location=FR823382:1882578-1894488(+) | protein_length=1215 | sequence_SO=chromosome | SO=protein_coding | is_pseudo=false	0.481165	0.310658	0		GO:0003825,alpha,alpha-trehalose-phosphate synthase (UDP-forming) activity;GO:2001070,starch binding;GO:0004805,trehalose-phosphatase activity	GO:0005992,trehalose biosynthetic process	tgo:TGME49_297720,path:tgo00500,;tgo:TGME49_297720,path:tgo01100,	trehalose-6-phosphate synthase of likely plant origin, related	carbohydrate binding;catalytic activity;starch binding	Starch binding domain;Glycosyltransferase family 20;Trehalose-phosphatase	N/A	Starch-binding domain-like;UDP-Glycosyltransferase/glycogen phosphorylase;HAD-like
NCLIV_006160	NCLIV_006160-t26_1-p1		| transcript=NCLIV_006160-t26_1 | gene=NCLIV_006160 | organism=Neospora_caninum_Liverpool | gene_product=multi-pass transmembrane protein, related | transcript_product=multi-pass transmembrane protein, related | location=FR823382:1450640-1463359(-) | protein_length=1645 | sequence_SO=chromosome | SO=protein_coding | is_pseudo=false	0.481274	0.151977	0		GO:0008289,lipid binding			multi-pass transmembrane protein, related	lipid binding	START domain	N/A	Lipocalins;Bet v1-like	N/A
NCLIV_011740	NCLIV_011740-t26_1-p1		| transcript=NCLIV_011740-t26_1 | gene=NCLIV_011740 | organism=Neospora_caninum_Liverpool | gene_product=conserved hypothetical protein | transcript_product=conserved hypothetical protein | location=FR823384:1813969-1816817(+) | protein_length=285 | sequence_SO=chromosome | SO=protein_coding | is_pseudo=false	0.481894	0.122938	0					FR823384:1,813,969..1,816,817(+)	N/A	N/A	N/A	WW domain
NCLIV_033340	NCLIV_033340-t26_1-p1		| transcript=NCLIV_033340-t26_1 | gene=NCLIV_033340 | organism=Neospora_caninum_Liverpool | gene_product=putative sulfate transporter | transcript_product=putative sulfate transporter | location=FR823390:2584787-2593142(+) | protein_length=1534 | sequence_SO=chromosome | SO=protein_coding | is_pseudo=false	0.481895	0.415214	0	GO:0016021,integral component of membrane	GO:0015116,sulfate transmembrane transporter activity			putative sulfate transporter	sulfate transmembrane transporter activity	Sulfate permease family	N/A	N/A	N/A
NCLIV_023660	NCLIV_023660-t26_1-p1		| transcript=NCLIV_023660-t26_1 | gene=NCLIV_023660 | organism=Neospora_caninum_Liverpool | gene_product=Phosphatidate cytidylyltransferase | transcript_product=Phosphatidate cytidylyltransferase | location=FR823388:3778858-3781563(-) | protein_length=901 | sequence_SO=chromosome | SO=protein_coding | is_pseudo=false	0.482132	0.046119	-1	GO:0016021,integral component of membrane	GO:0004605,phosphatidate cytidylyltransferase activity	GO:0016024,CDP-diacylglycerol biosynthetic process		Phosphatidate cytidylyltransferase	null	Cytidylyltransferase family	N/A	N/A	N/A
NCLIV_058670	NCLIV_058670-t26_1-p1		| transcript=NCLIV_058670-t26_1 | gene=NCLIV_058670 | organism=Neospora_caninum_Liverpool | gene_product=conserved hypothetical protein | transcript_product=conserved hypothetical protein | location=FR823392:4768627-4772045(-) | protein_length=267 | sequence_SO=chromosome | SO=protein_coding | is_pseudo=false	0.482238	0.08848	0	GO:0016021,integral component of membrane				conserved hypothetical protein	null	Reactive mitochondrial oxygen species modulator 1	N/A	N/A
NCLIV_042510	NCLIV_042510-t26_1-p1		| transcript=NCLIV_042510-t26_1 | gene=NCLIV_042510 | organism=Neospora_caninum_Liverpool | gene_product=conserved hypothetical protein | transcript_product=conserved hypothetical protein | location=FR823385:3338915-3339883(+) | protein_length=322 | sequence_SO=chromosome | SO=protein_coding | is_pseudo=false	0.482356	0.297372	0					conserved hypothetical protein	null	N/A	N/A	N/A	N/A
NCLIV_002770	NCLIV_002770-t26_1-p1		| transcript=NCLIV_002770-t26_1 | gene=NCLIV_002770 | organism=Neospora_caninum_Liverpool | gene_product=putative MORN repeat-containing protein | transcript_product=putative MORN repeat-containing protein | location=FR823381:321269-324357(+) | protein_length=385 | sequence_SO=chromosome | SO=protein_coding | is_pseudo=false	0.485364	0.027422	-1					putative MORN repeat-containing protein	null	MORN repeat	N/A	Histone H3 K4-specific methyltransferase SET7/9 N-terminal domain
NCLIV_044440	NCLIV_044440-t26_1-p1		| transcript=NCLIV_044440-t26_1 | gene=NCLIV_044440 | organism=Neospora_caninum_Liverpool | gene_product=hypothetical protein | transcript_product=hypothetical protein | location=FR823385:5072685-5076956(+) | protein_length=430 | sequence_SO=chromosome | SO=protein_coding | is_pseudo=false	0.485757	0.301766	0	GO:0005737,cytoplasm	GO:0003747,translation release factor activity		tgo:TGME49_304710,path:tgo03015,	hypothetical protein	translation release factor activity	eRF1 domain 1;eRF1 domain 2;eRF1 domain 3	N/A	Translational machinery components;L30e-like;N-terminal domain of eukaryotic peptide chain release factor subunit 1, ERF1
NCLIV_012380	NCLIV_012380-t26_1-p1		| transcript=NCLIV_012380-t26_1 | gene=NCLIV_012380 | organism=Neospora_caninum_Liverpool | gene_product=Methylosome subunit pICln, related | transcript_product=Methylosome subunit pICln, related | location=FR823386:117697-120348(-) | protein_length=208 | sequence_SO=chromosome | SO=protein_coding | is_pseudo=false	0.486201	0.377686	0					Methylosome subunit pICln, related	null	Regulator of volume decrease after cellular swelling	N/A	N/A	N/A
NCLIV_059560	NCLIV_059560-t26_1-p1		| transcript=NCLIV_059560-t26_1 | gene=NCLIV_059560 | organism=Neospora_caninum_Liverpool | gene_product=putative DNA replication licensing factor | transcript_product=putative DNA replication licensing factor | location=FR823392:5461603-5469910(-) | protein_length=1062 | sequence_SO=chromosome | SO=protein_coding | is_pseudo=false	0.486304	0.111713	0		GO:0005524,ATP binding;GO:0003677,DNA binding	GO:0006270,DNA replication initiation	tgo:TGME49_216730,path:tgo03030,	putative DNA replication licensing factor	ATP binding;DNA binding	MCM2/3/5 family;MCM OB domain	N/A	Nucleic acid-binding proteins;P-loop containing nucleoside triphosphate hydrolases	;
NCLIV_045300	NCLIV_045300-t26_1-p1		| transcript=NCLIV_045300-t26_1 | gene=NCLIV_045300 | organism=Neospora_caninum_Liverpool | gene_product=Chloroquine resistance marker protein, related | transcript_product=Chloroquine resistance marker protein, related | location=FR823391:437621-454111(+) | protein_length=4004 | sequence_SO=chromosome | SO=protein_coding | is_pseudo=false	0.486628	0.331315	0	GO:0005634,nucleus	GO:0003677,DNA binding	GO:0006355,regulation of transcription, DNA-templated;GO:0009725,response to hormone		Chloroquine resistance marker protein, related	DNA binding	Auxin response factor;Cytosine specific DNA methyltransferase replication foci domain	N/A	N/A	N/A
NCLIV_038980	NCLIV_038980-t26_1-p1		| transcript=NCLIV_038980-t26_1 | gene=NCLIV_038980 | organism=Neospora_caninum_Liverpool | gene_product=hypothetical protein | transcript_product=hypothetical protein | location=FR823385:501352-506179(-) | protein_length=1001 | sequence_SO=chromosome | SO=protein_coding | is_pseudo=false	0.486726	0.268742	0		GO:0046872,metal ion binding;GO:0004722,protein serine/threonine phosphatase activity			hypothetical protein	catalytic activity	Protein phosphatase 2C	N/A	PP2C-like
NCLIV_014100	NCLIV_014100-t26_1-p1		| transcript=NCLIV_014100-t26_1 | gene=NCLIV_014100 | organism=Neospora_caninum_Liverpool | gene_product=conserved hypothetical protein | transcript_product=conserved hypothetical protein | location=FR823386:1620651-1622334(+) | protein_length=217 | sequence_SO=chromosome | SO=protein_coding | is_pseudo=false	0.487205	0.065032	0	GO:0016021,integral component of membrane				conserved hypothetical protein	null	N/A	N/A	N/A	N/A
NCLIV_031250	NCLIV_031250-t26_1-p1		| transcript=NCLIV_031250-t26_1 | gene=NCLIV_031250 | organism=Neospora_caninum_Liverpool | gene_product=putative mucin | transcript_product=putative mucin | location=FR823390:980546-982733(+) | protein_length=450 | sequence_SO=chromosome | SO=protein_coding | is_pseudo=false	0.488086	0.088022	0					putative mucin	null	N/A	N/A	N/A	N/A
NCLIV_005560	NCLIV_005560-t26_1-p1		| transcript=NCLIV_005560-t26_1 | gene=NCLIV_005560 | organism=Neospora_caninum_Liverpool | gene_product=putative dense-granule antigen DG32 | transcript_product=putative dense-granule antigen DG32 | location=FR823382:922040-923484(+) | protein_length=244 | sequence_SO=chromosome | SO=protein_coding | is_pseudo=false	0.488199	0.440147	0					putative dense-granule antigen DG32	null	N/A	N/A	N/A	N/A
NCLIV_019610	NCLIV_019610-t26_1-p1		| transcript=NCLIV_019610-t26_1 | gene=NCLIV_019610 | organism=Neospora_caninum_Liverpool | gene_product=hypothetical protein | transcript_product=hypothetical protein | location=FR823388:278372-294110(-) | protein_length=3445 | sequence_SO=chromosome | SO=protein_coding | is_pseudo=false	0.48848	0.136888	0			GO:0043248,proteasome assembly		hypothetical protein	binding;protein-containing complex scaffold activity	Proteasome stabiliser	N/A	ARM repeat	N/A
NCLIV_059690	NCLIV_059690-t26_1-p1		| transcript=NCLIV_059690-t26_1 | gene=NCLIV_059690 | organism=Neospora_caninum_Liverpool | gene_product=conserved hypothetical protein | transcript_product=conserved hypothetical protein | location=FR823392:5593283-5598136(-) | protein_length=1369 | sequence_SO=chromosome | SO=protein_coding | is_pseudo=false	0.490088	0.246173	0					conserved hypothetical protein	null	N/A	N/A	N/A	N/A
NCLIV_016890	NCLIV_016890-t26_1-p1		| transcript=NCLIV_016890-t26_1 | gene=NCLIV_016890 | organism=Neospora_caninum_Liverpool | gene_product=hypothetical protein | transcript_product=hypothetical protein | location=FR823387:1190396-1196509(+) | protein_length=612 | sequence_SO=chromosome | SO=protein_coding | is_pseudo=false	0.491301	0.180322	0					hypothetical protein	protein binding	Ubiquitin family;UBA/TS-N domain	N/A	UBA-like;Ubiquitin-like	; ;
NCLIV_025910	NCLIV_025910-t26_1-p1		| transcript=NCLIV_025910-t26_1 | gene=NCLIV_025910 | organism=Neospora_caninum_Liverpool | gene_product=Histone H2A, related | transcript_product=Histone H2A, related | location=FR823389:1571538-1571945(-) | protein_length=135 | sequence_SO=chromosome | SO=protein_coding | is_pseudo=false	0.493133	0.435549	0	GO:0000786,nucleosome;GO:0005634,nucleus	GO:0003677,DNA binding;GO:0046982,protein heterodimerization activity			Histone H2A, related	DNA binding;protein heterodimerization activity	Core histone H2A/H2B/H3/H4;C-terminus of histone H2A	N/A	Histone-fold
NCLIV_020770	NCLIV_020770-t26_1-p1		| transcript=NCLIV_020770-t26_1 | gene=NCLIV_020770 | organism=Neospora_caninum_Liverpool | gene_product=hypothetical protein | transcript_product=hypothetical protein | location=FR823388:1274960-1281688(-) | protein_length=521 | sequence_SO=chromosome | SO=protein_coding | is_pseudo=false	0.494178	0.237794	0	GO:0005623,cell		GO:0045454,cell redox homeostasis		hypothetical protein	null	Thioredoxin;DnaJ domain	N/A	Chaperone J-domain;Thioredoxin-like
NCLIV_000920	NCLIV_000920-t26_1-p1		| transcript=NCLIV_000920-t26_1 | gene=NCLIV_000920 | organism=Neospora_caninum_Liverpool | gene_product=putative tRNA(guanine-N(7)-)-methyltransferase | transcript_product=putative tRNA(guanine-N(7)-)-methyltransferase | location=FR823380:758664-764777(-) | protein_length=310 | sequence_SO=chromosome | SO=protein_coding | is_pseudo=false	0.495941	0.114395	0	GO:0005634,nucleus	GO:0008176,tRNA (guanine-N7-)-methyltransferase activity;GO:0000049,tRNA binding			#N/A	#N/A	#N/A	#N/A	#N/A	#N/A
NCLIV_026680	NCLIV_026680-t26_1-p1		| transcript=NCLIV_026680-t26_1 | gene=NCLIV_026680 | organism=Neospora_caninum_Liverpool | gene_product=Protein kinase AKT, related | transcript_product=Protein kinase AKT, related | location=FR823389:2218176-2218885(-) | protein_length=130 | sequence_SO=chromosome | SO=protein_coding | is_pseudo=false	0.496275	0.174931	0					Protein kinase AKT, related	null	PH domain	N/A	PH domain-like
NCLIV_065030	NCLIV_065030-t26_1-p1		| transcript=NCLIV_065030-t26_1 | gene=NCLIV_065030 | organism=Neospora_caninum_Liverpool | gene_product=conserved hypothetical protein | transcript_product=conserved hypothetical protein | location=FR823393:3811176-3815228(-) | protein_length=952 | sequence_SO=chromosome | SO=protein_coding | is_pseudo=false	0.49716	0.059389	0	GO:0016021,integral component of membrane				conserved hypothetical protein	null	N/A	N/A	N/A	N/A
NCLIV_008920	NCLIV_008920-t26_1-p1		| transcript=NCLIV_008920-t26_1 | gene=NCLIV_008920 | organism=Neospora_caninum_Liverpool | gene_product=hypothetical protein | transcript_product=hypothetical protein | location=FR823383:1711202-1712887(+) | protein_length=400 | sequence_SO=chromosome | SO=protein_coding | is_pseudo=false	0.497548	0.18369	0		GO:0046872,metal ion binding;GO:0003723,RNA binding	GO:0000398,mRNA splicing, via spliceosome	tgo:TGME49_254650,path:tgo03040,	hypothetical protein	metal ion binding;nucleic acid binding	RNA recognition motif. (a.k.a. RRM, RBD, or RNP domain);Zinc finger C-x8-C-x5-C-x3-H type (and similar)	N/A	RNA-binding domain, RBD;CCCH zinc finger	;
NCLIV_041780	NCLIV_041780-t26_1-p1		| transcript=NCLIV_041780-t26_1 | gene=NCLIV_041780 | organism=Neospora_caninum_Liverpool | gene_product=lsu ribosomal protein L19E, related | transcript_product=lsu ribosomal protein L19E, related | location=FR823385:2770711-2773376(-) | protein_length=186 | sequence_SO=chromosome | SO=protein_coding | is_pseudo=false	0.498409	0.047471	-1	GO:0022625,cytosolic large ribosomal subunit	GO:0003723,RNA binding;GO:0003735,structural constituent of ribosome	GO:0006412,translation	tgo:TGME49_289530,path:tgo03010,	lsu ribosomal protein L19E, related	structural constituent of ribosome	Ribosomal protein L19e	N/A	Ribosomal protein L19 (L19e)
NCLIV_048000	NCLIV_048000-t26_1-p1		| transcript=NCLIV_048000-t26_1 | gene=NCLIV_048000 | organism=Neospora_caninum_Liverpool | gene_product=putative PRP38 family domain-containing protein | transcript_product=putative PRP38 family domain-containing protein | location=FR823391:2691983-2693578(+) | protein_length=531 | sequence_SO=chromosome | SO=protein_coding | is_pseudo=false	0.499058	0.271947	0		GO:0005524,ATP binding;GO:0008134,transcription factor binding	GO:0006355,regulation of transcription, DNA-templated	tgo:TGME49_266030,path:tgo03040,	putative PRP38 family domain-containing protein	ATP binding;transcription factor binding	PRP38 family	N/A	N/A	N/A
NCLIV_058220	NCLIV_058220-t26_1-p1		| transcript=NCLIV_058220-t26_1 | gene=NCLIV_058220 | organism=Neospora_caninum_Liverpool | gene_product=TGF beta receptor associated protein-like protein, related | transcript_product=TGF beta receptor associated protein-like protein, related | location=FR823392:4414538-4427697(+) | protein_length=1172 | sequence_SO=chromosome | SO=protein_coding | is_pseudo=false	0.499771	0.007133	-1			GO:0016192,vesicle-mediated transport		TGF beta receptor associated protein-like protein, related	protein binding	CNH domain;Vacuolar sorting protein 39 domain 2	N/A	WD40 repeat-like	N/A
NCLIV_039990	NCLIV_039990-t26_1-p1		| transcript=NCLIV_039990-t26_1 | gene=NCLIV_039990 | organism=Neospora_caninum_Liverpool | gene_product=conserved hypothetical protein | transcript_product=conserved hypothetical protein | location=FR823385:1190677-1192727(-) | protein_length=348 | sequence_SO=chromosome | SO=protein_coding | is_pseudo=false	0.501088	0.233995	0					conserved hypothetical protein	null	N/A	N/A	N/A	N/A
NCLIV_038330	NCLIV_038330-t26_1-p1		| transcript=NCLIV_038330-t26_1 | gene=NCLIV_038330 | organism=Neospora_caninum_Liverpool | gene_product=putative adenylosuccinate synthetase | transcript_product=putative adenylosuccinate synthetase | location=FR823385:23673-25106(+) | protein_length=477 | sequence_SO=chromosome | SO=protein_coding | is_pseudo=false	0.501827	0.056319	0	GO:0005737,cytoplasm	GO:0004019,adenylosuccinate synthase activity;GO:0005525,GTP binding;GO:0000287,magnesium ion binding	GO:0044208,'de novo' AMP biosynthetic process	tgo:TGME49_279450,path:tgo00230,;tgo:TGME49_279450,path:tgo00250,;tgo:TGME49_279450,path:tgo01100,	putative adenylosuccinate synthetase	GTP binding;adenylosuccinate synthase activity	Adenylosuccinate synthetase	N/A	P-loop containing nucleoside triphosphate hydrolases
NCLIV_019590	NCLIV_019590-t26_1-p1		| transcript=NCLIV_019590-t26_1 | gene=NCLIV_019590 | organism=Neospora_caninum_Liverpool | gene_product=Selenophosphate synthase, related | transcript_product=Selenophosphate synthase, related | location=FR823388:263677-272196(-) | protein_length=1288 | sequence_SO=chromosome | SO=protein_coding | is_pseudo=false	0.501878	0.042694	-1		GO:0005524,ATP binding;GO:0016301,kinase activity;GO:0016491,oxidoreductase activity			Selenophosphate synthase, related	oxidoreductase activity	AIR synthase related protein, N-terminal domain;AIR synthase related protein, C-terminal domain;Pyridine nucleotide-disulphide oxidoreductase	N/A	FAD/NAD(P)-binding domain;PurM N-terminal domain-like;PurM C-terminal domain-like	N/A
NCLIV_052320	NCLIV_052320-t26_1-p1		| transcript=NCLIV_052320-t26_1 | gene=NCLIV_052320 | organism=Neospora_caninum_Liverpool | gene_product=putative RNA binding protein | transcript_product=putative RNA binding protein | location=FR823391:6467522-6468631(+) | protein_length=369 | sequence_SO=chromosome | SO=protein_coding | is_pseudo=false	0.502358	0.05215	0		GO:0003723,RNA binding			putative RNA binding protein	nucleic acid binding	RNA recognition motif. (a.k.a. RRM, RBD, or RNP domain)	N/A	RNA-binding domain, RBD
NCLIV_055790	NCLIV_055790-t26_1-p1		| transcript=NCLIV_055790-t26_1 | gene=NCLIV_055790 | organism=Neospora_caninum_Liverpool | gene_product=conserved hypothetical protein | transcript_product=conserved hypothetical protein | location=FR823392:2233154-2246502(+) | protein_length=2133 | sequence_SO=chromosome | SO=protein_coding | is_pseudo=false	0.503729	0.232499	0	GO:0000796,condensin complex		GO:0007076,mitotic chromosome condensation		conserved hypothetical protein	binding	N/A	N/A	ARM repeat	N/A
NCLIV_006070	NCLIV_006070-t26_1-p1		| transcript=NCLIV_006070-t26_1 | gene=NCLIV_006070 | organism=Neospora_caninum_Liverpool | gene_product=30s ribosomal protein S10P, related | transcript_product=30s ribosomal protein S10P, related | location=FR823382:1343535-1345038(+) | protein_length=118 | sequence_SO=chromosome | SO=protein_coding | is_pseudo=false	0.504228	0.190491	0	GO:0015935,small ribosomal subunit	GO:0003735,structural constituent of ribosome	GO:0006412,translation	tgo:TGME49_223050,path:tgo03010,	30s ribosomal protein S10P, related	structural constituent of ribosome	Ribosomal protein S10p/S20e	N/A	Ribosomal protein S10
NCLIV_054550	NCLIV_054550-t26_1-p1		| transcript=NCLIV_054550-t26_1 | gene=NCLIV_054550 | organism=Neospora_caninum_Liverpool | gene_product=Cytochrome c oxidase subunit 2, related | transcript_product=Cytochrome c oxidase subunit 2, related | location=FR823392:1171461-1172042(+) | protein_length=193 | sequence_SO=chromosome | SO=protein_coding | is_pseudo=false	0.504261	0.394844	0	GO:0016020,membrane	GO:0005507,copper ion binding;GO:0004129,cytochrome-c oxidase activity		tgo:TGME49_310470,path:tgo00190,;tgo:TGME49_310470,path:tgo01100,	Cytochrome c oxidase subunit 2, related	copper ion binding;cytochrome-c oxidase activity	Cytochrome C oxidase subunit II, periplasmic domain	N/A	Cupredoxins	N/A
NCLIV_064110	NCLIV_064110-t26_1-p1		| transcript=NCLIV_064110-t26_1 | gene=NCLIV_064110 | organism=Neospora_caninum_Liverpool | gene_product=RSC6/BAF60A ortholog with a SWIB domain, related | transcript_product=RSC6/BAF60A ortholog with a SWIB domain, related | location=FR823393:3110313-3116261(-) | protein_length=976 | sequence_SO=chromosome | SO=protein_coding | is_pseudo=false	0.504339	0.495126	0					RSC6/BAF60A ortholog with a SWIB domain, related	null	N/A	N/A	SWIB/MDM2 domain	N/A
NCLIV_057250	NCLIV_057250-t26_1-p1		| transcript=NCLIV_057250-t26_1 | gene=NCLIV_057250 | organism=Neospora_caninum_Liverpool | gene_product=conserved hypothetical protein | transcript_product=conserved hypothetical protein | location=FR823392:3604326-3605313(-) | protein_length=215 | sequence_SO=chromosome | SO=protein_coding | is_pseudo=false	0.505152	0.014095	-1					conserved hypothetical protein	null	N/A	N/A	N/A	N/A
NCLIV_000720	NCLIV_000720-t26_1-p1		| transcript=NCLIV_000720-t26_1 | gene=NCLIV_000720 | organism=Neospora_caninum_Liverpool | gene_product=putative DHHC zinc finger domain-containing protein | transcript_product=putative DHHC zinc finger domain-containing protein | location=FR823380:610708-619040(+) | protein_length=980 | sequence_SO=chromosome | SO=protein_coding | is_pseudo=false	0.505814	0.123695	0	GO:0016021,integral component of membrane	GO:0016746,transferase activity, transferring acyl groups			#N/A	#N/A	#N/A	#N/A	#N/A	#N/A
NCLIV_051090	NCLIV_051090-t26_1-p1		| transcript=NCLIV_051090-t26_1 | gene=NCLIV_051090 | organism=Neospora_caninum_Liverpool | gene_product=putative DNA replication licensing factor | transcript_product=putative DNA replication licensing factor | location=FR823391:5372470-5378848(+) | protein_length=867 | sequence_SO=chromosome | SO=protein_coding | is_pseudo=false	0.506193	0.373164	0	GO:0042555,MCM complex;GO:0005634,nucleus	GO:0005524,ATP binding;GO:0003677,DNA binding;GO:0003678,DNA helicase activity	GO:0007049,cell cycle;GO:0006270,DNA replication initiation	tgo:TGME49_237220,path:tgo03030,	putative DNA replication licensing factor	ATP binding;DNA binding	MCM2/3/5 family;MCM N-terminal domain;MCM OB domain	N/A	Nucleic acid-binding proteins;P-loop containing nucleoside triphosphate hydrolases	;
NCLIV_006000	NCLIV_006000-t26_1-p1		| transcript=NCLIV_006000-t26_1 | gene=NCLIV_006000 | organism=Neospora_caninum_Liverpool | gene_product=hypothetical protein | transcript_product=hypothetical protein | location=FR823382:1302141-1307686(+) | protein_length=342 | sequence_SO=chromosome | SO=protein_coding | is_pseudo=false	0.506203	0.188548	0		GO:0008934,inositol monophosphate 1-phosphatase activity;GO:0052832,inositol monophosphate 3-phosphatase activity;GO:0052833,inositol monophosphate 4-phosphatase activity;GO:0046872,metal ion binding	GO:0006021,inositol biosynthetic process;GO:0046855,inositol phosphate dephosphorylation;GO:0046854,phosphatidylinositol phosphorylation	tgo:TGME49_222970,path:tgo00562,;tgo:TGME49_222970,path:tgo01100,;tgo:TGME49_222970,path:tgo01130,;tgo:TGME49_222970,path:tgo04070,	hypothetical protein	null	Inositol monophosphatase family	N/A	Carbohydrate phosphatase	N/A
NCLIV_028500	NCLIV_028500-t26_1-p1		| transcript=NCLIV_028500-t26_1 | gene=NCLIV_028500 | organism=Neospora_caninum_Liverpool | gene_product=GJ17676, related | transcript_product=GJ17676, related | location=FR823389:3623805-3628679(+) | protein_length=431 | sequence_SO=chromosome | SO=protein_coding | is_pseudo=false	0.507035	0.115075	0		GO:0047150,betaine-homocysteine S-methyltransferase activity;GO:0008270,zinc ion binding	GO:0009086,methionine biosynthetic process	tgo:TGME49_257750,path:tgo00270,;tgo:TGME49_257750,path:tgo01100,;tgo:TGME49_257750,path:tgo01110,	GJ17676, related	betaine-homocysteine S-methyltransferase activity;zinc ion binding	Homocysteine S-methyltransferase	N/A	Homocysteine S-methyltransferase	N/A
NCLIV_047850	NCLIV_047850-t26_1-p1		| transcript=NCLIV_047850-t26_1 | gene=NCLIV_047850 | organism=Neospora_caninum_Liverpool | gene_product=putative exosome complex exonuclease | transcript_product=putative exosome complex exonuclease | location=FR823391:2565600-2568198(-) | protein_length=347 | sequence_SO=chromosome | SO=protein_coding | is_pseudo=false	0.508892	0.122529	0	GO:0000178,exosome (RNase complex)	GO:0003723,RNA binding		tgo:TGME49_224860,path:tgo03018,	putative exosome complex exonuclease	RNA binding;nucleic acid binding	Exosome complex exonuclease RRP4 N-terminal region;KH domain	N/A	Ribosomal L27 protein-like;Nucleic acid-binding proteins;Eukaryotic type KH-domain (KH-domain type I)
NCLIV_002140	NCLIV_002140-t26_1-p1		| transcript=NCLIV_002140-t26_1 | gene=NCLIV_002140 | organism=Neospora_caninum_Liverpool | gene_product=wd repeat protein, related | transcript_product=wd repeat protein, related | location=FR823380:2002225-2010854(-) | protein_length=1223 | sequence_SO=chromosome | SO=protein_coding | is_pseudo=false	0.50909	0.512992	0				tgo:TGME49_295680,path:tgo03008,	wd repeat protein, related	protein binding	WD domain, G-beta repeat;Dip2/Utp12 Family	N/A	WD40 repeat-like;Tricorn protease domain 2
NCLIV_042070	NCLIV_042070-t26_1-p1		| transcript=NCLIV_042070-t26_1 | gene=NCLIV_042070 | organism=Neospora_caninum_Liverpool | gene_product=hypothetical protein | transcript_product=hypothetical protein | location=FR823385:2949748-2954149(+) | protein_length=332 | sequence_SO=chromosome | SO=protein_coding | is_pseudo=false	0.510139	0.218877	0	GO:0016282,eukaryotic 43S preinitiation complex;GO:0033290,eukaryotic 48S preinitiation complex;GO:0005852,eukaryotic translation initiation factor 3 complex	GO:0003743,translation initiation factor activity	GO:0001732,formation of cytoplasmic translation initiation complex	tgo:TGME49_289830,path:tgo03013,	hypothetical protein	protein binding	WD domain, G-beta repeat	N/A	WD40 repeat-like
NCLIV_016150	NCLIV_016150-t26_1-p1		| transcript=NCLIV_016150-t26_1 | gene=NCLIV_016150 | organism=Neospora_caninum_Liverpool | gene_product=Serine--pyruvate transaminase | transcript_product=Serine--pyruvate transaminase | location=FR823387:674487-675632(+) | protein_length=381 | sequence_SO=chromosome | SO=protein_coding | is_pseudo=false	0.510621	0.010781	-1		GO:0004760,serine-pyruvate transaminase activity			Serine--pyruvate transaminase	null	Aminotransferase class-V	N/A	PLP-dependent transferases	N/A
NCLIV_010010	NCLIV_010010-t26_1-p1		| transcript=NCLIV_010010-t26_1 | gene=NCLIV_010010 | organism=Neospora_caninum_Liverpool | gene_product=het-R, related | transcript_product=het-R, related | location=FR823384:376805-380585(-) | protein_length=515 | sequence_SO=chromosome | SO=protein_coding | is_pseudo=false	0.51155	0.150131	0	GO:0000974,Prp19 complex	GO:0004402,histone acetyltransferase activity;GO:0061630,ubiquitin protein ligase activity	GO:0006281,DNA repair;GO:0000398,mRNA splicing, via spliceosome	tgo:TGME49_320210,path:tgo03040,;tgo:TGME49_320210,path:tgo04120,	het-R, related	protein binding;ubiquitin-protein transferase activity	WD domain, G-beta repeat;Prp19/Pso4-like	N/A	WD40 repeat-like;RING/U-box	;
NCLIV_006980	NCLIV_006980-t26_1-p1		| transcript=NCLIV_006980-t26_1 | gene=NCLIV_006980 | organism=Neospora_caninum_Liverpool | gene_product=hypothetical protein | transcript_product=hypothetical protein | location=FR823383:88517-98334(+) | protein_length=1261 | sequence_SO=chromosome | SO=protein_coding | is_pseudo=false	0.512374	0.096593	0		GO:0016301,kinase activity			hypothetical protein	null	Phosphatidylinositol 3- and 4-kinase	N/A	N/A	N/A
NCLIV_041730	NCLIV_041730-t26_1-p1		| transcript=NCLIV_041730-t26_1 | gene=NCLIV_041730 | organism=Neospora_caninum_Liverpool | gene_product=hypothetical protein | transcript_product=hypothetical protein | location=FR823385:2722625-2723599(+) | protein_length=324 | sequence_SO=chromosome | SO=protein_coding | is_pseudo=false	0.513385	0.256808	0	GO:0005576,extracellular region		GO:0006508,proteolysis		hypothetical protein	protein binding	PAN domain;PAN domain	N/A	Hairpin loop containing domain-like
NCLIV_066370	NCLIV_066370-t26_1-p1		| transcript=NCLIV_066370-t26_1 | gene=NCLIV_066370 | organism=Neospora_caninum_Liverpool | gene_product=hypothetical protein | transcript_product=hypothetical protein | location=FR823393:4899833-4903264(+) | protein_length=402 | sequence_SO=chromosome | SO=protein_coding | is_pseudo=false	0.514266	0.040496	-1	GO:0005838,proteasome regulatory particle		GO:0006508,proteolysis		hypothetical protein	null	CSN8/PSMD8/EIF3K family	N/A	N/A	N/A
NCLIV_066920	NCLIV_066920-t26_1-p1		| transcript=NCLIV_066920-t26_1 | gene=NCLIV_066920 | organism=Neospora_caninum_Liverpool | gene_product=hypothetical protein | transcript_product=hypothetical protein | location=FR823393:5265705-5270484(-) | protein_length=430 | sequence_SO=chromosome | SO=protein_coding | is_pseudo=false	0.516196	0.008464	-1		GO:0005524,ATP binding;GO:0004831,tyrosine-tRNA ligase activity	GO:0006418,tRNA aminoacylation for protein translation	tgo:TGME49_251880,path:tgo00970,	hypothetical protein	ATP binding;aminoacyl-tRNA ligase activity;nucleotide binding;tyrosine-tRNA ligase activity	tRNA synthetases class I (W and Y)	N/A	Nucleotidylyl transferase	N/A
NCLIV_052060	NCLIV_052060-t26_1-p1		| transcript=NCLIV_052060-t26_1 | gene=NCLIV_052060 | organism=Neospora_caninum_Liverpool | gene_product=Cullin-associated NEDD8-dissociated protein 1 | transcript_product=Cullin-associated NEDD8-dissociated protein 1 | location=FR823391:6239632-6248574(-) | protein_length=1151 | sequence_SO=chromosome | SO=protein_coding | is_pseudo=false	0.516205	0.167604	0			GO:0010265,SCF complex assembly		Cullin-associated NEDD8-dissociated protein 1	binding	N/A	N/A	ARM repeat	N/A
NCLIV_049570	NCLIV_049570-t26_1-p1		| transcript=NCLIV_049570-t26_1 | gene=NCLIV_049570 | organism=Neospora_caninum_Liverpool | gene_product=hypothetical protein | transcript_product=hypothetical protein | location=FR823391:4114285-4120895(-) | protein_length=584 | sequence_SO=chromosome | SO=protein_coding | is_pseudo=false	0.51701	0.045042	-1	GO:0005739,mitochondrion	GO:0005524,ATP binding;GO:0016887,ATPase activity	GO:0007005,mitochondrion organization		hypothetical protein	ATP binding	ATPase family associated with various cellular activities (AAA);Domain of unknown function (DUF3523)	N/A	P-loop containing nucleoside triphosphate hydrolases
NCLIV_017020	NCLIV_017020-t26_1-p1		| transcript=NCLIV_017020-t26_1 | gene=NCLIV_017020 | organism=Neospora_caninum_Liverpool | gene_product=hypothetical protein | transcript_product=hypothetical protein | location=FR823387:1278839-1288937(+) | protein_length=924 | sequence_SO=chromosome | SO=protein_coding | is_pseudo=false	0.517015	0.031511	-1	GO:0030131,clathrin adaptor complex	GO:0030276,clathrin binding	GO:0006886,intracellular protein transport;GO:0016192,vesicle-mediated transport		FR823387:1,278,839..1,288,937(+)	PF01602;PF09066	Adaptin N terminal region;Beta2-adaptin appendage, C-terminal sub-domain	N/A	Acyl-CoA N-acyltransferases (Nat)	N/A
NCLIV_057640	NCLIV_057640-t26_1-p1		| transcript=NCLIV_057640-t26_1 | gene=NCLIV_057640 | organism=Neospora_caninum_Liverpool | gene_product=mRNA splicing factor 3bA, related | transcript_product=mRNA splicing factor 3bA, related | location=FR823392:3943882-3948552(+) | protein_length=785 | sequence_SO=chromosome | SO=protein_coding | is_pseudo=false	0.517251	0.276693	0	GO:0005634,nucleus				mRNA splicing factor 3bA, related	null	Domain of unknown function (DUF382);PSP	N/A	N/A
NCLIV_051390	NCLIV_051390-t26_1-p1		| transcript=NCLIV_051390-t26_1 | gene=NCLIV_051390 | organism=Neospora_caninum_Liverpool | gene_product=conserved hypothetical protein | transcript_product=conserved hypothetical protein | location=FR823391:5636651-5644438(+) | protein_length=2068 | sequence_SO=chromosome | SO=protein_coding | is_pseudo=false	0.517665	0.250816	0					conserved hypothetical protein	null	N/A	N/A	N/A	N/A
NCLIV_058420	NCLIV_058420-t26_1-p1		| transcript=NCLIV_058420-t26_1 | gene=NCLIV_058420 | organism=Neospora_caninum_Liverpool | gene_product=conserved hypothetical protein | transcript_product=conserved hypothetical protein | location=FR823392:4573846-4575392(-) | protein_length=190 | sequence_SO=chromosome | SO=protein_coding | is_pseudo=false	0.518163	0.388328	0					conserved hypothetical protein	null	N/A	N/A	N/A	N/A
NCLIV_003470	NCLIV_003470-t26_1-p1		| transcript=NCLIV_003470-t26_1 | gene=NCLIV_003470 | organism=Neospora_caninum_Liverpool | gene_product=putative thrombospondin type 1 domain-containing protein | transcript_product=putative thrombospondin type 1 domain-containing protein | location=FR823381:971864-978049(+) | protein_length=822 | sequence_SO=chromosome | SO=protein_coding | is_pseudo=false	0.518535	0.018067	-1	GO:0016021,integral component of membrane				putative thrombospondin type 1 domain-containing protein	null	Thrombospondin type 1 domain	N/A	TSP-1 type 1 repeat
NCLIV_030910	NCLIV_030910-t26_1-p1		| transcript=NCLIV_030910-t26_1 | gene=NCLIV_030910 | organism=Neospora_caninum_Liverpool | gene_product=LRRGT00025, related | transcript_product=LRRGT00025, related | location=FR823390:683993-684247(-) | protein_length=84 | sequence_SO=chromosome | SO=protein_coding | is_pseudo=false	0.51924	0.124891	0	GO:0005623,cell;GO:0016021,integral component of membrane	GO:0015450,P-P-bond-hydrolysis-driven protein transmembrane transporter activity	GO:0006605,protein targeting		LRRGT00025, related	P-P-bond-hydrolysis-driven protein transmembrane transporter activity	SecE/Sec61-gamma subunits of protein translocation complex	N/A	Preprotein translocase SecE subunit	N/A
NCLIV_028330	NCLIV_028330-t26_1-p1		| transcript=NCLIV_028330-t26_1 | gene=NCLIV_028330 | organism=Neospora_caninum_Liverpool | gene_product=DNA polymerase, related | transcript_product=DNA polymerase, related | location=FR823389:3456656-3468995(-) | protein_length=1219 | sequence_SO=chromosome | SO=protein_coding | is_pseudo=false	0.520153	0.076238	0	GO:0005634,nucleus	GO:0051539,4 iron, 4 sulfur cluster binding;GO:0003677,DNA binding;GO:0003887,DNA-directed DNA polymerase activity;GO:0046872,metal ion binding;GO:0000166,nucleotide binding	GO:0006260,DNA replication	tgo:TGME49_258030,path:tgo03030,;tgo:TGME49_258030,path:tgo03410,;tgo:TGME49_258030,path:tgo03420,;tgo:TGME49_258030,path:tgo03430,;tgo:TGME49_258030,path:tgo03440,	DNA polymerase, related	DNA binding;DNA-directed DNA polymerase activity;nucleic acid binding;nucleotide binding	DNA polymerase family B;DNA polymerase family B, exonuclease domain;C4-type zinc-finger of DNA polymerase delta	N/A	Ribonuclease H-like;DNA/RNA polymerases
NCLIV_029420	NCLIV_029420-t26_1-p1		| transcript=NCLIV_029420-t26_1 | gene=NCLIV_029420 | organism=Neospora_caninum_Liverpool | gene_product=putative myosin light chain TgMLC1 | transcript_product=putative myosin light chain TgMLC1 | location=FR823389:4437224-4439576(+) | protein_length=216 | sequence_SO=chromosome | SO=protein_coding | is_pseudo=false	0.520606	0.254938	0		GO:0005509,calcium ion binding			putative myosin light chain TgMLC1	calcium ion binding	N/A	N/A	EF-hand	N/A
NCLIV_001510	NCLIV_001510-t26_1-p1		| transcript=NCLIV_001510-t26_1 | gene=NCLIV_001510 | organism=Neospora_caninum_Liverpool | gene_product=conserved hypothetical protein | transcript_product=conserved hypothetical protein | location=FR823380:1398751-1404045(-) | protein_length=1764 | sequence_SO=chromosome | SO=protein_coding | is_pseudo=false	0.523703	0.485232	0		GO:0008168,methyltransferase activity			#N/A	#N/A	#N/A	#N/A	#N/A	#N/A
NCLIV_058360	NCLIV_058360-t26_1-p1		| transcript=NCLIV_058360-t26_1 | gene=NCLIV_058360 | organism=Neospora_caninum_Liverpool | gene_product=hypothetical protein | transcript_product=hypothetical protein | location=FR823392:4533070-4535493(+) | protein_length=299 | sequence_SO=chromosome | SO=protein_coding | is_pseudo=false	0.523786	0.200898	0					hypothetical protein	null	DnaJ domain	N/A	Chaperone J-domain
NCLIV_048210	NCLIV_048210-t26_1-p1		| transcript=NCLIV_048210-t26_1 | gene=NCLIV_048210 | organism=Neospora_caninum_Liverpool | gene_product=hypothetical protein | transcript_product=hypothetical protein | location=FR823391:2867867-2877073(-) | protein_length=1851 | sequence_SO=chromosome | SO=protein_coding | is_pseudo=false	0.523906	0.371636	0		GO:0005524,ATP binding;GO:0004712,protein serine/threonine/tyrosine kinase activity			hypothetical protein	ATP binding;protein kinase activity	Protein kinase domain	N/A	Protein kinase-like (PK-like)
NCLIV_030890	NCLIV_030890-t26_1-p1		| transcript=NCLIV_030890-t26_1 | gene=NCLIV_030890 | organism=Neospora_caninum_Liverpool | gene_product=putative high molecular mass nuclear antigen | transcript_product=putative high molecular mass nuclear antigen | location=FR823390:662229-666517(+) | protein_length=918 | sequence_SO=chromosome | SO=protein_coding | is_pseudo=false	0.523922	0.125964	0					putative high molecular mass nuclear antigen	null	N/A	N/A	N/A	N/A
NCLIV_011250	NCLIV_011250-t26_1-p1		| transcript=NCLIV_011250-t26_1 | gene=NCLIV_011250 | organism=Neospora_caninum_Liverpool | gene_product=taf5-like RNA polymerase II, p300/CBP-associated factor (PCAF)-associated factor, 65kDa, related | transcript_product=taf5-like RNA polymerase II, p300/CBP-associated factor (PCAF)-associated factor, 65kDa, related | location=FR823384:1389453-1396989(-) | protein_length=1062 | sequence_SO=chro…	0.524502	0.358973	0		GO:0003743,translation initiation factor activity			taf5-like RNA polymerase II, p300/CBP-associated factor (PCAF)-associated factor, 65kDa, related	protein binding	WD domain, G-beta repeat;WD40 associated region in TFIID subunit, NTD2 domain	N/A	Taf5 N-terminal domain-like;WD40 repeat-like
NCLIV_001660	NCLIV_001660-t26_1-p1		| transcript=NCLIV_001660-t26_1 | gene=NCLIV_001660 | organism=Neospora_caninum_Liverpool | gene_product=conserved hypothetical protein | transcript_product=conserved hypothetical protein | location=FR823380:1540390-1541394(-) | protein_length=334 | sequence_SO=chromosome | SO=protein_coding | is_pseudo=false	0.524728	0.158867	0					conserved hypothetical protein	null	N/A	N/A	N/A	N/A
NCLIV_053820	NCLIV_053820-t26_1-p1		| transcript=NCLIV_053820-t26_1 | gene=NCLIV_053820 | organism=Neospora_caninum_Liverpool | gene_product=DEAD box RNA helicase, related | transcript_product=DEAD box RNA helicase, related | location=FR823392:556929-559490(-) | protein_length=853 | sequence_SO=chromosome | SO=protein_coding | is_pseudo=false	0.525066	0.129621	0	GO:0005634,nucleus	GO:0005524,ATP binding;GO:0004386,helicase activity;GO:0003723,RNA binding			DEAD box RNA helicase, related	ATP binding;RNA binding;helicase activity;nucleic acid binding	DEAD/DEAH box helicase;Helicase conserved C-terminal domain;GUCT (NUC152) domain	N/A	P-loop containing nucleoside triphosphate hydrolases;RNA-binding domain, RBD	;
NCLIV_024380	NCLIV_024380-t26_1-p1		| transcript=NCLIV_024380-t26_1 | gene=NCLIV_024380 | organism=Neospora_caninum_Liverpool | gene_product=conserved hypothetical protein | transcript_product=conserved hypothetical protein | location=FR823389:444914-449430(-) | protein_length=543 | sequence_SO=chromosome | SO=protein_coding | is_pseudo=false	0.526401	0.299368	0					conserved hypothetical protein	null	N/A	N/A	N/A	N/A
NCLIV_042520	NCLIV_042520-t26_1-p1		| transcript=NCLIV_042520-t26_1 | gene=NCLIV_042520 | organism=Neospora_caninum_Liverpool | gene_product=conserved hypothetical protein | transcript_product=conserved hypothetical protein | location=FR823385:3341538-3350207(-) | protein_length=1812 | sequence_SO=chromosome | SO=protein_coding | is_pseudo=false	0.526877	0.25848	0					conserved hypothetical protein	null	N/A	N/A	N/A	N/A
NCLIV_037460	NCLIV_037460-t26_1-p1		| transcript=NCLIV_037460-t26_1 | gene=NCLIV_037460 | organism=Neospora_caninum_Liverpool | gene_product=hypothetical protein | transcript_product=hypothetical protein | location=FR823390:5960856-5966690(+) | protein_length=578 | sequence_SO=chromosome | SO=protein_coding | is_pseudo=false	0.527828	0.084133	0		GO:0046912,transferase activity, transferring acyl groups, acyl groups converted into alkyl on transfer	GO:0006099,tricarboxylic acid cycle	tgo:TGME49_268890,path:tgo00020,;tgo:TGME49_268890,path:tgo00630,;tgo:TGME49_268890,path:tgo01100,;tgo:TGME49_268890,path:tgo01110,;tgo:TGME49_268890,path:tgo01130,;tgo:TGME49_268890,path:tgo01200,;tgo:TGME49_268890,path:tgo01210,;tgo:TGME49_268890,path:tgo01230,	hypothetical protein	transferase activity, transferring acyl groups, acyl groups converted into alkyl on transfer	Citrate synthase, C-terminal domain	N/A	Citrate synthase	N/A
NCLIV_007110	NCLIV_007110-t26_1-p1		| transcript=NCLIV_007110-t26_1 | gene=NCLIV_007110 | organism=Neospora_caninum_Liverpool | gene_product=hypothetical protein | transcript_product=hypothetical protein | location=FR823383:195587-197555(+) | protein_length=151 | sequence_SO=chromosome | SO=protein_coding | is_pseudo=false	0.528108	0.121824	0	GO:0005840,ribosome				hypothetical protein	null	Plectin/S10 domain	N/A	N/A	N/A
NCLIV_002120	NCLIV_002120-t26_1-p1		| transcript=NCLIV_002120-t26_1 | gene=NCLIV_002120 | organism=Neospora_caninum_Liverpool | gene_product=hypothetical protein | transcript_product=hypothetical protein | location=FR823380:1963706-1994038(-) | protein_length=8243 | sequence_SO=chromosome | SO=protein_coding | is_pseudo=false	0.52992	0.036505	-1		GO:0004842,ubiquitin-protein transferase activity			hypothetical protein	protein binding;ubiquitin-protein transferase activity	UBA/TS-N domain;HECT-domain (ubiquitin-transferase);Domain of Unknown Function (DUF908);Domain of Unknown Function (DUF913);Domain of unknown function (DUF4414)	N/A	UBA-like;Hect, E3 ligase catalytic domain	;
NCLIV_050030	NCLIV_050030-t26_1-p1		| transcript=NCLIV_050030-t26_1 | gene=NCLIV_050030 | organism=Neospora_caninum_Liverpool | gene_product=hypothetical protein | transcript_product=hypothetical protein | location=FR823391:4603091-4608761(-) | protein_length=475 | sequence_SO=chromosome | SO=protein_coding | is_pseudo=false	0.530134	0.485996	0	GO:0016021,integral component of membrane				hypothetical protein	null	Protein of unknown function (DUF1682)	N/A	N/A	N/A
NCLIV_026860	NCLIV_026860-t26_1-p1		| transcript=NCLIV_026860-t26_1 | gene=NCLIV_026860 | organism=Neospora_caninum_Liverpool | gene_product=hypothetical protein | transcript_product=hypothetical protein | location=FR823389:2387337-2391009(-) | protein_length=674 | sequence_SO=chromosome | SO=protein_coding | is_pseudo=false	0.532574	0.465426	0		GO:0004476,mannose-6-phosphate isomerase activity;GO:0008270,zinc ion binding	GO:0005975,carbohydrate metabolic process;GO:0009298,GDP-mannose biosynthetic process		hypothetical protein	mannose-6-phosphate isomerase activity;zinc ion binding	Phosphomannose isomerase type I	N/A	RmlC-like cupins	N/A
NCLIV_006740	NCLIV_006740-t26_1-p1		| transcript=NCLIV_006740-t26_1 | gene=NCLIV_006740 | organism=Neospora_caninum_Liverpool | gene_product=putative armadillo/beta-catenin-like repeat-containing protein | transcript_product=putative armadillo/beta-catenin-like repeat-containing protein | location=FR823382:1990770-1995950(-) | protein_length=1381 | sequence_SO=chromosome | SO=protein_coding | is_pseudo=false	0.532813	0.11604	0					putative armadillo/beta-catenin-like repeat-containing protein	null	N/A	N/A	N/A	N/A
NCLIV_039030	NCLIV_039030-t26_1-p1		| transcript=NCLIV_039030-t26_1 | gene=NCLIV_039030 | organism=Neospora_caninum_Liverpool | gene_product=hypothetical protein | transcript_product=hypothetical protein | location=FR823385:523181-525074(+) | protein_length=134 | sequence_SO=chromosome | SO=protein_coding | is_pseudo=false	0.533036	0.403039	0	GO:0005840,ribosome	GO:0003723,RNA binding;GO:0003735,structural constituent of ribosome	GO:0006412,translation		FR823385:523,181..525,074(+)	PF01929	Ribosomal protein L14	N/A	Lysozyme-like	N/A
NCLIV_028050	NCLIV_028050-t26_1-p1		| transcript=NCLIV_028050-t26_1 | gene=NCLIV_028050 | organism=Neospora_caninum_Liverpool | gene_product=conserved hypothetical protein | transcript_product=conserved hypothetical protein | location=FR823389:3252846-3254421(+) | protein_length=281 | sequence_SO=chromosome | SO=protein_coding | is_pseudo=false	0.534519	0.365686	0					conserved hypothetical protein	null	N/A	N/A	N/A	N/A
NCLIV_041690	NCLIV_041690-t26_1-p1		| transcript=NCLIV_041690-t26_1 | gene=NCLIV_041690 | organism=Neospora_caninum_Liverpool | gene_product=ubiquitin carboxyl-terminal hydrolase, related | transcript_product=ubiquitin carboxyl-terminal hydrolase, related | location=FR823385:2681114-2693668(+) | protein_length=2325 | sequence_SO=chromosome | SO=protein_coding | is_pseudo=false	0.534692	0.053908	0		GO:0036459,thiol-dependent ubiquitinyl hydrolase activity	GO:0016579,protein deubiquitination;GO:0006511,ubiquitin-dependent protein catabolic process		ubiquitin carboxyl-terminal hydrolase, related	thiol-dependent ubiquitinyl hydrolase activity	Ubiquitin carboxyl-terminal hydrolase	N/A	Cysteine proteinases	N/A
NCLIV_068040	NCLIV_068040-t26_1-p1		| transcript=NCLIV_068040-t26_1 | gene=NCLIV_068040 | organism=Neospora_caninum_Liverpool | gene_product=hypothetical protein | transcript_product=hypothetical protein | location=FR823393:5962148-5967561(-) | protein_length=237 | sequence_SO=chromosome | SO=protein_coding | is_pseudo=false	0.535343	0.434277	0	GO:0005783,endoplasmic reticulum	GO:0004582,dolichyl-phosphate beta-D-mannosyltransferase activity	GO:0006486,protein glycosylation	tgo:TGME49_277970,path:tgo00510,;tgo:TGME49_277970,path:tgo01100,	hypothetical protein	null	Glycosyl transferase family 2	N/A	Nucleotide-diphospho-sugar transferases	N/A
NCLIV_039750	NCLIV_039750-t26_1-p1		| transcript=NCLIV_039750-t26_1 | gene=NCLIV_039750 | organism=Neospora_caninum_Liverpool | gene_product=hypothetical protein | transcript_product=hypothetical protein | location=FR823385:1054178-1057121(-) | protein_length=502 | sequence_SO=chromosome | SO=protein_coding | is_pseudo=false	0.53624	0.206199	0		GO:0003723,RNA binding		tgo:TGME49_265530,path:tgo03015,	hypothetical protein	nucleic acid binding	RNA recognition motif. (a.k.a. RRM, RBD, or RNP domain)	N/A	RNA-binding domain, RBD
NCLIV_036630	NCLIV_036630-t26_1-p1		| transcript=NCLIV_036630-t26_1 | gene=NCLIV_036630 | organism=Neospora_caninum_Liverpool | gene_product=putative 14-3-3 protein | transcript_product=putative 14-3-3 protein | location=FR823390:5258789-5263540(+) | protein_length=547 | sequence_SO=chromosome | SO=protein_coding | is_pseudo=false	0.536528	0.04928	-1		GO:0019904,protein domain specific binding			putative 14-3-3 protein	null	14-3-3 protein	N/A	14-3-3 protein	N/A
NCLIV_056170	NCLIV_056170-t26_1-p1		| transcript=NCLIV_056170-t26_1 | gene=NCLIV_056170 | organism=Neospora_caninum_Liverpool | gene_product=conserved hypothetical protein | transcript_product=conserved hypothetical protein | location=FR823392:2626717-2630183(+) | protein_length=604 | sequence_SO=chromosome | SO=protein_coding | is_pseudo=false	0.536681	0.040533	-1	GO:0016021,integral component of membrane				conserved hypothetical protein	null	Alpha/beta hydrolase family	N/A	alpha/beta-Hydrolases	N/A
NCLIV_012400	NCLIV_012400-t26_1-p1		| transcript=NCLIV_012400-t26_1 | gene=NCLIV_012400 | organism=Neospora_caninum_Liverpool | gene_product=Articulin family protein, related | transcript_product=Articulin family protein, related | location=FR823386:127257-128645(-) | protein_length=462 | sequence_SO=chromosome | SO=protein_coding | is_pseudo=false	0.537397	0.016005	-1					Articulin family protein, related	null	Inner membrane complex protein	N/A	N/A	N/A
NCLIV_048430	NCLIV_048430-t26_1-p1		| transcript=NCLIV_048430-t26_1 | gene=NCLIV_048430 | organism=Neospora_caninum_Liverpool | gene_product=hypothetical protein | transcript_product=hypothetical protein | location=FR823391:3125600-3129591(+) | protein_length=491 | sequence_SO=chromosome | SO=protein_coding | is_pseudo=false	0.537427	0.393314	0	GO:0005739,mitochondrion	GO:0003860,3-hydroxyisobutyryl-CoA hydrolase activity;GO:0016853,isomerase activity	GO:0006574,valine catabolic process		hypothetical protein	3-hydroxyisobutyryl-CoA hydrolase activity	Enoyl-CoA hydratase/isomerase	N/A	ClpP/crotonase	N/A
NCLIV_057950	NCLIV_057950-t26_1-p1		| transcript=NCLIV_057950-t26_1 | gene=NCLIV_057950 | organism=Neospora_caninum_Liverpool | gene_product=unspecified product | transcript_product=unspecified product | location=FR823392:4235855-4242742(-) | protein_length=945 | sequence_SO=chromosome | SO=protein_coding | is_pseudo=false	0.538012	0.003617	-1	GO:0016021,integral component of membrane				unspecified product	null	Lipase maturation factor	N/A	N/A	N/A
NCLIV_024220	NCLIV_024220-t26_1-p1		| transcript=NCLIV_024220-t26_1 | gene=NCLIV_024220 | organism=Neospora_caninum_Liverpool | gene_product=putative glycerol-3-phosphate dehydrogenase | transcript_product=putative glycerol-3-phosphate dehydrogenase | location=FR823389:324341-334571(-) | protein_length=642 | sequence_SO=chromosome | SO=protein_coding | is_pseudo=false	0.538429	0.311214	0	GO:0009331,glycerol-3-phosphate dehydrogenase complex	GO:0052591,sn-glycerol-3-phosphate	GO:0006072,glycerol-3-phosphate metabolic process	tgo:TGME49_263730,path:tgo00564,;tgo:TGME49_263730,path:tgo01110,	putative glycerol-3-phosphate dehydrogenase	oxidoreductase activity	FAD dependent oxidoreductase;C-terminal domain of alpha-glycerophosphate oxidase	N/A	FAD/NAD(P)-binding domain	N/A
NCLIV_015180	NCLIV_015180-t26_1-p1		| transcript=NCLIV_015180-t26_1 | gene=NCLIV_015180 | organism=Neospora_caninum_Liverpool | gene_product=ATP synthase, related | transcript_product=ATP synthase, related | location=FR823386:2520634-2522501(-) | protein_length=252 | sequence_SO=chromosome | SO=protein_coding | is_pseudo=false	0.538759	0.497293	0		GO:0046933,proton-transporting ATP synthase activity, rotational mechanism	GO:0015986,ATP synthesis coupled proton transport	tgo:TGME49_284540,path:tgo00190,;tgo:TGME49_284540,path:tgo01100,	ATP synthase, related	proton-transporting ATP synthase activity, rotational mechanism	ATP synthase delta (OSCP) subunit	N/A	N-terminal domain of the delta subunit of the F1F0-ATP synthase	N/A
NCLIV_041740	NCLIV_041740-t26_1-p1		| transcript=NCLIV_041740-t26_1 | gene=NCLIV_041740 | organism=Neospora_caninum_Liverpool | gene_product=conserved hypothetical protein | transcript_product=conserved hypothetical protein | location=FR823385:2727116-2731942(+) | protein_length=950 | sequence_SO=chromosome | SO=protein_coding | is_pseudo=false	0.540873	0.080893	0					conserved hypothetical protein	null	N/A	N/A	N/A	N/A
NCLIV_012195	NCLIV_012195-t26_1-p1		| transcript=NCLIV_012195-t26_1 | gene=NCLIV_012195 | organism=Neospora_caninum_Liverpool | gene_product=unspecified product | transcript_product=unspecified product | location=FR823384:2286862-2288428(-) | protein_length=161 | sequence_SO=chromosome | SO=protein_coding | is_pseudo=false	0.540966	0.350916	0					unspecified product	null	N/A	N/A	N/A	N/A
NCLIV_041760	NCLIV_041760-t26_1-p1		| transcript=NCLIV_041760-t26_1 | gene=NCLIV_041760 | organism=Neospora_caninum_Liverpool | gene_product=conserved hypothetical protein | transcript_product=conserved hypothetical protein | location=FR823385:2746682-2751797(+) | protein_length=1027 | sequence_SO=chromosome | SO=protein_coding | is_pseudo=false	0.541205	0.283163	0	GO:0005732,small nucleolar ribonucleoprotein complex	GO:0003723,RNA binding	GO:0000493,box H/ACA snoRNP assembly;GO:0001522,pseudouridine synthesis;GO:0042254,ribosome biogenesis		conserved hypothetical protein	null	Gar1/Naf1 RNA binding region	N/A	Translation proteins	N/A
NCLIV_032580	NCLIV_032580-t26_1-p1		| transcript=NCLIV_032580-t26_1 | gene=NCLIV_032580 | organism=Neospora_caninum_Liverpool | gene_product=conserved hypothetical protein | transcript_product=conserved hypothetical protein | location=FR823390:2058590-2063250(+) | protein_length=1120 | sequence_SO=chromosome | SO=protein_coding | is_pseudo=false	0.541407	0.173625	0		GO:0016791,phosphatase activity			conserved hypothetical protein	null	N/A	N/A	(Phosphotyrosine protein) phosphatases II
NCLIV_003160	NCLIV_003160-t26_1-p1		| transcript=NCLIV_003160-t26_1 | gene=NCLIV_003160 | organism=Neospora_caninum_Liverpool | gene_product=nicotinate phosphoribosyltransferase, related | transcript_product=nicotinate phosphoribosyltransferase, related | location=FR823381:704445-713039(+) | protein_length=591 | sequence_SO=chromosome | SO=protein_coding | is_pseudo=false	0.541836	0.139102	0		GO:0004516,nicotinate phosphoribosyltransferase activity;GO:0004514,nicotinate-nucleotide diphosphorylase (carboxylating) activity	GO:0009435,NAD biosynthetic process;GO:0019358,nicotinate nucleotide salvage	tgo:TGME49_208530,path:tgo00760,;tgo:TGME49_208530,path:tgo01100,	nicotinate phosphoribosyltransferase, related	nicotinate phosphoribosyltransferase activity;nicotinate-nucleotide diphosphorylase (carboxylating) activity	N/A	N/A	Nicotinate/Quinolinate PRTase C-terminal domain-like;Nicotinate/Quinolinate PRTase N-terminal domain-like	N/A
NCLIV_024360	NCLIV_024360-t26_1-p1		| transcript=NCLIV_024360-t26_1 | gene=NCLIV_024360 | organism=Neospora_caninum_Liverpool | gene_product=hypothetical protein | transcript_product=hypothetical protein | location=FR823389:431234-435600(+) | protein_length=763 | sequence_SO=chromosome | SO=protein_coding | is_pseudo=false	0.54263	0.314894	0		GO:0004402,histone acetyltransferase activity			hypothetical protein	protein binding	Bromodomain;Ankyrin repeats (3 copies)	N/A	Bromodomain;Ankyrin repeat	;
NCLIV_035220	NCLIV_035220-t26_1-p1		| transcript=NCLIV_035220-t26_1 | gene=NCLIV_035220 | organism=Neospora_caninum_Liverpool | gene_product=hypothetical protein | transcript_product=hypothetical protein | location=FR823390:4110991-4112700(+) | protein_length=186 | sequence_SO=chromosome | SO=protein_coding | is_pseudo=false	0.542669	0.03798	-1					hypothetical protein	null	N/A	N/A	N/A	N/A
NCLIV_024880	NCLIV_024880-t26_1-p1		| transcript=NCLIV_024880-t26_1 | gene=NCLIV_024880 | organism=Neospora_caninum_Liverpool | gene_product=30S ribosomal protein S9P, related | transcript_product=30S ribosomal protein S9P, related | location=FR823389:799494-800782(+) | protein_length=148 | sequence_SO=chromosome | SO=protein_coding | is_pseudo=false	0.544769	0.165632	0	GO:0005840,ribosome	GO:0003735,structural constituent of ribosome	GO:0006412,translation	tgo:TGME49_263040,path:tgo03010,	30S ribosomal protein S9P, related	structural constituent of ribosome	Ribosomal protein S9/S16	N/A	Ribosomal protein S5 domain 2-like	N/A
NCLIV_052000	NCLIV_052000-t26_1-p1		| transcript=NCLIV_052000-t26_1 | gene=NCLIV_052000 | organism=Neospora_caninum_Liverpool | gene_product=putative DNA replication licensing factor | transcript_product=putative DNA replication licensing factor | location=FR823391:6170058-6179437(+) | protein_length=1054 | sequence_SO=chromosome | SO=protein_coding | is_pseudo=false	0.545164	0.04634	-1	GO:0042555,MCM complex;GO:0005634,nucleus	GO:0005524,ATP binding;GO:0003677,DNA binding;GO:0004386,helicase activity	GO:0006270,DNA replication initiation;GO:1905775,negative regulation of DNA helicase activity	tgo:TGME49_214970,path:tgo03030,	putative DNA replication licensing factor	ATP binding;DNA binding	MCM2/3/5 family;Mini-chromosome maintenance protein 2;MCM N-terminal domain;MCM OB domain	N/A	Nucleic acid-binding proteins;P-loop containing nucleoside triphosphate hydrolases	;
NCLIV_037150	NCLIV_037150-t26_1-p1		| transcript=NCLIV_037150-t26_1 | gene=NCLIV_037150 | organism=Neospora_caninum_Liverpool | gene_product=hypothetical protein | transcript_product=hypothetical protein | location=FR823390:5718415-5722890(-) | protein_length=344 | sequence_SO=chromosome | SO=protein_coding | is_pseudo=false	0.545189	0.183366	0	GO:0005838,proteasome regulatory particle			tgo:TGME49_269250,path:tgo03050,	hypothetical protein	protein binding	JAB1/Mov34/MPN/PAD-1 ubiquitin protease;Maintenance of mitochondrial structure and function	N/A	N/A
NCLIV_059040	NCLIV_059040-t26_1-p1		| transcript=NCLIV_059040-t26_1 | gene=NCLIV_059040 | organism=Neospora_caninum_Liverpool | gene_product=hypothetical protein | transcript_product=hypothetical protein | location=FR823392:5014852-5016357(-) | protein_length=501 | sequence_SO=chromosome | SO=protein_coding | is_pseudo=false	0.545381	0.182885	0					hypothetical protein	null	N/A	N/A	N/A	N/A
NCLIV_013360	NCLIV_013360-t26_1-p1		| transcript=NCLIV_013360-t26_1 | gene=NCLIV_013360 | organism=Neospora_caninum_Liverpool | gene_product=putative plectin | transcript_product=putative plectin | location=FR823386:1052290-1064829(+) | protein_length=2378 | sequence_SO=chromosome | SO=protein_coding | is_pseudo=false	0.546246	0.125534	0					putative plectin	null	N/A	N/A	N/A	N/A
NCLIV_010380	NCLIV_010380-t26_1-p1		| transcript=NCLIV_010380-t26_1 | gene=NCLIV_010380 | organism=Neospora_caninum_Liverpool | gene_product=DNA polymerase, related | transcript_product=DNA polymerase, related | location=FR823384:666536-687927(-) | protein_length=2896 | sequence_SO=chromosome | SO=protein_coding | is_pseudo=false	0.546337	0.49778	0	GO:0008622,epsilon DNA polymerase complex	GO:0003677,DNA binding;GO:0003887,DNA-directed DNA polymerase activity;GO:0000166,nucleotide binding;GO:0008270,zinc ion binding	GO:0006281,DNA repair;GO:0006260,DNA replication	tgo:TGME49_319860,path:tgo03030,;tgo:TGME49_319860,path:tgo03410,;tgo:TGME49_319860,path:tgo03420,	DNA polymerase, related	DNA binding;DNA-directed DNA polymerase activity;nucleic acid binding;nucleotide binding;zinc ion binding	DNA polymerase family B;DNA polymerase family B, exonuclease domain;Domain of unknown function (DUF1744)	N/A	Ribonuclease H-like;DNA/RNA polymerases	;
NCLIV_036810	NCLIV_036810-t26_1-p1		| transcript=NCLIV_036810-t26_1 | gene=NCLIV_036810 | organism=Neospora_caninum_Liverpool | gene_product=hypothetical protein | transcript_product=hypothetical protein | location=FR823390:5408588-5426345(-) | protein_length=2737 | sequence_SO=chromosome | SO=protein_coding | is_pseudo=false	0.546977	0.59403	0					hypothetical protein	null	N/A	N/A	Conserved domain common to transcription factors TFIIS, elongin A, CRSP70	N/A
NCLIV_064780	NCLIV_064780-t26_1-p1		| transcript=NCLIV_064780-t26_1 | gene=NCLIV_064780 | organism=Neospora_caninum_Liverpool | gene_product=putative actin | transcript_product=putative actin | location=FR823393:3602648-3606044(-) | protein_length=388 | sequence_SO=chromosome | SO=protein_coding | is_pseudo=false	0.549458	0.007213	-1	GO:0005869,dynactin complex				putative actin	null	Actin	N/A	Actin-like ATPase domain
NCLIV_047800	NCLIV_047800-t26_1-p1		| transcript=NCLIV_047800-t26_1 | gene=NCLIV_047800 | organism=Neospora_caninum_Liverpool | gene_product=hypothetical protein | transcript_product=hypothetical protein | location=FR823391:2493792-2496013(+) | protein_length=250 | sequence_SO=chromosome | SO=protein_coding | is_pseudo=false	0.549519	0.344677	0			GO:0010038,response to metal ion		hypothetical protein	null	CutA1 divalent ion tolerance protein	N/A	GlnB-like	N/A
NCLIV_008120	NCLIV_008120-t26_1-p1		| transcript=NCLIV_008120-t26_1 | gene=NCLIV_008120 | organism=Neospora_caninum_Liverpool | gene_product=conserved hypothetical protein | transcript_product=conserved hypothetical protein | location=FR823383:998507-1026568(-) | protein_length=7973 | sequence_SO=chromosome | SO=protein_coding | is_pseudo=false	0.549766	0.3045	0					conserved hypothetical protein	null	PLU-1-like protein	N/A	N/A	N/A
NCLIV_001180	NCLIV_001180-t26_1-p1		| transcript=NCLIV_001180-t26_1 | gene=NCLIV_001180 | organism=Neospora_caninum_Liverpool | gene_product=cbr-GPDH-1 protein, related | transcript_product=cbr-GPDH-1 protein, related | location=FR823380:1037160-1042435(+) | protein_length=868 | sequence_SO=chromosome | SO=protein_coding | is_pseudo=false	0.55106	0.372114	0	GO:0009331,glycerol-3-phosphate dehydrogenase complex	GO:0004367,glycerol-3-phosphate dehydrogenase [NAD+] activity;GO:0051287,NAD binding;GO:0042803,protein homodimerization activity	GO:0005975,carbohydrate metabolic process;GO:0046168,glycerol-3-phosphate catabolic process		#N/A	#N/A	#N/A	#N/A	#N/A	#N/A
NCLIV_038170	NCLIV_038170-t26_1-p1		| transcript=NCLIV_038170-t26_1 | gene=NCLIV_038170 | organism=Neospora_caninum_Liverpool | gene_product=Hypoxanthine phosphoribosyltransferase, related | transcript_product=Hypoxanthine phosphoribosyltransferase, related | location=FR823390:6525320-6527859(+) | protein_length=249 | sequence_SO=chromosome | SO=protein_coding | is_pseudo=false	0.551479	0.034909	-1	GO:0005737,cytoplasm	GO:0052657,guanine phosphoribosyltransferase activity;GO:0004422,hypoxanthine phosphoribosyltransferase activity;GO:0046872,metal ion binding;GO:0000166,nucleotide binding	GO:0032264,IMP salvage;GO:0006166,purine ribonucleoside salvage	tgo:TGME49_200320,path:tgo00230,;tgo:TGME49_200320,path:tgo01100,;tgo:TGME49_200320,path:tgo01110,	Hypoxanthine phosphoribosyltransferase, related	hypoxanthine phosphoribosyltransferase activity	Phosphoribosyl transferase domain	N/A	PRTase-like	N/A
NCLIV_011960	NCLIV_011960-t26_1-p1		| transcript=NCLIV_011960-t26_1 | gene=NCLIV_011960 | organism=Neospora_caninum_Liverpool | gene_product=conserved hypothetical protein | transcript_product=conserved hypothetical protein | location=FR823384:1995248-1998384(+) | protein_length=263 | sequence_SO=chromosome | SO=protein_coding | is_pseudo=false	0.551631	0.046192	-1					conserved hypothetical protein	null	Centriolar protein SAS N-terminal	N/A	N/A	N/A
NCLIV_013460	NCLIV_013460-t26_1-p1		| transcript=NCLIV_013460-t26_1 | gene=NCLIV_013460 | organism=Neospora_caninum_Liverpool | gene_product=hypothetical protein | transcript_product=hypothetical protein | location=FR823386:1148280-1149554(-) | protein_length=424 | sequence_SO=chromosome | SO=protein_coding | is_pseudo=false	0.55183	0.00204	-1		GO:0003824,catalytic activity			hypothetical protein	null	Lanthionine synthetase C-like protein	N/A	LanC-like
NCLIV_053240	NCLIV_053240-t26_1-p1		| transcript=NCLIV_053240-t26_1 | gene=NCLIV_053240 | organism=Neospora_caninum_Liverpool | gene_product=conserved hypothetical protein | transcript_product=conserved hypothetical protein | location=FR823392:92522-100111(+) | protein_length=522 | sequence_SO=chromosome | SO=protein_coding | is_pseudo=false	0.551896	0.349442	0			GO:0043248,proteasome assembly		conserved hypothetical protein	binding	Proteasome non-ATPase 26S subunit	N/A	ARM repeat	N/A
NCLIV_018050	NCLIV_018050-t26_1-p1		| transcript=NCLIV_018050-t26_1 | gene=NCLIV_018050 | organism=Neospora_caninum_Liverpool | gene_product=conserved hypothetical protein | transcript_product=conserved hypothetical protein | location=FR823387:2226332-2228816(-) | protein_length=636 | sequence_SO=chromosome | SO=protein_coding | is_pseudo=false	0.552166	0.365332	0	GO:0016021,integral component of membrane				conserved hypothetical protein	null	N/A	N/A	N/A	N/A
NCLIV_039100	NCLIV_039100-t26_1-p1		| transcript=NCLIV_039100-t26_1 | gene=NCLIV_039100 | organism=Neospora_caninum_Liverpool | gene_product=hypothetical protein | transcript_product=hypothetical protein | location=FR823385:589386-591426(-) | protein_length=449 | sequence_SO=chromosome | SO=protein_coding | is_pseudo=false	0.553247	0.11177	0	GO:0005737,cytoplasm;GO:0005874,microtubule	GO:0005525,GTP binding;GO:0003924,GTPase activity;GO:0005200,structural constituent of cytoskeleton	GO:0007017,microtubule-based process	tgo:TGME49_266960,path:tgo04145,	hypothetical protein	GTPase activity	Tubulin/FtsZ family, GTPase domain;Tubulin C-terminal domain	N/A	Tubulin nucleotide-binding domain-like;Tubulin C-terminal domain-like	;
NCLIV_018710	NCLIV_018710-t26_1-p1		| transcript=NCLIV_018710-t26_1 | gene=NCLIV_018710 | organism=Neospora_caninum_Liverpool | gene_product=hypothetical protein | transcript_product=hypothetical protein | location=FR823387:2758168-2763378(+) | protein_length=454 | sequence_SO=chromosome | SO=protein_coding | is_pseudo=false	0.55338	0.045379	-1	GO:0005634,nucleus		GO:0006334,nucleosome assembly		hypothetical protein	null	Nucleosome assembly protein (NAP)	N/A	NAP-like	N/A
NCLIV_018950	NCLIV_018950-t26_1-p1		| transcript=NCLIV_018950-t26_1 | gene=NCLIV_018950 | organism=Neospora_caninum_Liverpool | gene_product=putative coatomer epsilon subunit | transcript_product=putative coatomer epsilon subunit | location=FR823387:2951632-2955986(-) | protein_length=276 | sequence_SO=chromosome | SO=protein_coding | is_pseudo=false	0.553499	0.146056	0		GO:0005198,structural molecule activity	GO:0006890,retrograde vesicle-mediated transport, Golgi to endoplasmic reticulum		putative coatomer epsilon subunit	protein binding	Coatomer epsilon subunit	N/A	TPR-like	N/A
NCLIV_006860	NCLIV_006860-t26_1-p1		| transcript=NCLIV_006860-t26_1 | gene=NCLIV_006860 | organism=Neospora_caninum_Liverpool | gene_product=hypothetical protein | transcript_product=hypothetical protein | location=FR823382:2079858-2085433(+) | protein_length=496 | sequence_SO=chromosome | SO=protein_coding | is_pseudo=false	0.553673	0.101829	0		GO:0004177,aminopeptidase activity;GO:0008237,metallopeptidase activity;GO:0008270,zinc ion binding			hypothetical protein	aminopeptidase activity;zinc ion binding	Aminopeptidase I zinc metalloprotease (M18)	N/A	Aminopeptidase/glucanase lid domain;Zn-dependent exopeptidases	N/A
NCLIV_017990	NCLIV_017990-t26_1-p1		| transcript=NCLIV_017990-t26_1 | gene=NCLIV_017990 | organism=Neospora_caninum_Liverpool | gene_product=conserved hypothetical protein | transcript_product=conserved hypothetical protein | location=FR823387:2155303-2160061(-) | protein_length=1277 | sequence_SO=chromosome | SO=protein_coding | is_pseudo=false	0.553797	0.29096	0					conserved hypothetical protein	null	N/A	N/A	N/A	N/A
NCLIV_027730	NCLIV_027730-t26_1-p1		| transcript=NCLIV_027730-t26_1 | gene=NCLIV_027730 | organism=Neospora_caninum_Liverpool | gene_product=hypothetical protein | transcript_product=hypothetical protein | location=FR823389:3041638-3042741(-) | protein_length=367 | sequence_SO=chromosome | SO=protein_coding | is_pseudo=false	0.55387	0.059159	0		GO:0008233,peptidase activity			hypothetical protein	null	OTU-like cysteine protease	N/A	Cysteine proteinases	N/A
NCLIV_023250	NCLIV_023250-t26_1-p1		| transcript=NCLIV_023250-t26_1 | gene=NCLIV_023250 | organism=Neospora_caninum_Liverpool | gene_product=hypothetical protein | transcript_product=hypothetical protein | location=FR823388:3486993-3493727(+) | protein_length=1030 | sequence_SO=chromosome | SO=protein_coding | is_pseudo=false	0.554234	0.185033	0					hypothetical protein	null	N/A	N/A	N/A	N/A
NCLIV_025770	NCLIV_025770-t26_1-p1		| transcript=NCLIV_025770-t26_1 | gene=NCLIV_025770 | organism=Neospora_caninum_Liverpool | gene_product=putative ankyrin repeat-containing protein | transcript_product=putative ankyrin repeat-containing protein | location=FR823389:1496094-1498334(+) | protein_length=223 | sequence_SO=chromosome | SO=protein_coding | is_pseudo=false	0.554543	0.138065	0					putative ankyrin repeat-containing protein	null	Ankyrin repeats (3 copies)	N/A	Ankyrin repeat	N/A
NCLIV_046340	NCLIV_046340-t26_1-p1		| transcript=NCLIV_046340-t26_1 | gene=NCLIV_046340 | organism=Neospora_caninum_Liverpool | gene_product=conserved hypothetical protein | transcript_product=conserved hypothetical protein | location=FR823391:1283259-1301177(+) | protein_length=4056 | sequence_SO=chromosome | SO=protein_coding | is_pseudo=false	0.554935	0.517614	0					conserved hypothetical protein	null	N/A	N/A	N/A	N/A
NCLIV_059310	NCLIV_059310-t26_1-p1		| transcript=NCLIV_059310-t26_1 | gene=NCLIV_059310 | organism=Neospora_caninum_Liverpool | gene_product=conserved hypothetical protein | transcript_product=conserved hypothetical protein | location=FR823392:5274925-5277759(+) | protein_length=685 | sequence_SO=chromosome | SO=protein_coding | is_pseudo=false	0.555383	0.238872	0					conserved hypothetical protein	null	N/A	N/A	N/A	N/A
NCLIV_016850	NCLIV_016850-t26_1-p1		| transcript=NCLIV_016850-t26_1 | gene=NCLIV_016850 | organism=Neospora_caninum_Liverpool | gene_product=AT3G15980 protein, related | transcript_product=AT3G15980 protein, related | location=FR823387:1159952-1171542(-) | protein_length=1239 | sequence_SO=chromosome | SO=protein_coding | is_pseudo=false	0.555681	0.138802	0	GO:0030126,COPI vesicle coat	GO:0004402,histone acetyltransferase activity;GO:0005198,structural molecule activity	GO:0006886,intracellular protein transport;GO:0016192,vesicle-mediated transport		AT3G15980 protein, related	protein binding;structural molecule activity	WD domain, G-beta repeat;Coatomer WD associated region;Coatomer (COPI) alpha subunit C-terminus;Anaphase-promoting complex subunit 4 WD40 domain	N/A	YVTN repeat-like/Quinoprotein amine dehydrogenase;WD40 repeat-like
NCLIV_032030	NCLIV_032030-t26_1-p1		| transcript=NCLIV_032030-t26_1 | gene=NCLIV_032030 | organism=Neospora_caninum_Liverpool | gene_product=conserved hypothetical protein | transcript_product=conserved hypothetical protein | location=FR823390:1658072-1661281(+) | protein_length=164 | sequence_SO=chromosome | SO=protein_coding | is_pseudo=false	0.556179	0.107389	0					conserved hypothetical protein	null	N/A	N/A	C-terminal domain of PLC-beta	N/A
NCLIV_000510	NCLIV_000510-t26_1-p1		| transcript=NCLIV_000510-t26_1 | gene=NCLIV_000510 | organism=Neospora_caninum_Liverpool | gene_product=putative translocation protein sec62 | transcript_product=putative translocation protein sec62 | location=FR823380:403070-408695(-) | protein_length=390 | sequence_SO=chromosome | SO=protein_coding | is_pseudo=false	0.556295	0.039901	-1	GO:0030176,integral component of endoplasmic reticulum membrane		GO:0015031,protein transport	tgo:TGME49_293570,path:tgo03060,;tgo:TGME49_293570,path:tgo04141,	#N/A	#N/A	#N/A	#N/A	#N/A	#N/A
NCLIV_057470	NCLIV_057470-t26_1-p1		| transcript=NCLIV_057470-t26_1 | gene=NCLIV_057470 | organism=Neospora_caninum_Liverpool | gene_product=conserved hypothetical protein | transcript_product=conserved hypothetical protein | location=FR823392:3757561-3769002(+) | protein_length=2263 | sequence_SO=chromosome | SO=protein_coding | is_pseudo=false	0.556339	0.087305	0	GO:0005681,spliceosomal complex	GO:0016787,hydrolase activity	GO:0000398,mRNA splicing, via spliceosome	tgo:TGME49_314410,path:tgo03040,	conserved hypothetical protein	null	AAA domain;AAA domain;Intron-binding protein aquarius N-terminus	N/A	P-loop containing nucleoside triphosphate hydrolases
NCLIV_027160	NCLIV_027160-t26_1-p1		| transcript=NCLIV_027160-t26_1 | gene=NCLIV_027160 | organism=Neospora_caninum_Liverpool | gene_product=conserved hypothetical protein | transcript_product=conserved hypothetical protein | location=FR823389:2620342-2621824(+) | protein_length=250 | sequence_SO=chromosome | SO=protein_coding | is_pseudo=false	0.556457	0.04369	-1					conserved hypothetical protein	null	N/A	N/A	N/A	N/A
NCLIV_030480	NCLIV_030480-t26_1-p1		| transcript=NCLIV_030480-t26_1 | gene=NCLIV_030480 | organism=Neospora_caninum_Liverpool | gene_product=hypothetical protein | transcript_product=hypothetical protein | location=FR823390:331387-336214(-) | protein_length=414 | sequence_SO=chromosome | SO=protein_coding | is_pseudo=false	0.556578	0.050301	0		GO:0004843,thiol-dependent ubiquitin-specific protease activity	GO:0016579,protein deubiquitination	tgo:TGME49_229650,path:tgo04141,	hypothetical protein	protein binding;thiol-dependent ubiquitin-specific protease activity	UBX domain;Josephin	N/A	Ubiquitin-like
NCLIV_069130	NCLIV_069130-t26_1-p1		| transcript=NCLIV_069130-t26_1 | gene=NCLIV_069130 | organism=Neospora_caninum_Liverpool | gene_product=hypothetical protein, conserved | transcript_product=hypothetical protein, conserved | location=CADU01000292:12875-18403(-) | protein_length=813 | sequence_SO=contig | SO=protein_coding | is_pseudo=false	0.557354	0.262901	0					hypothetical protein, conserved	null	N/A	N/A	N/A	N/A
NCLIV_019240	NCLIV_019240-t26_1-p1		| transcript=NCLIV_019240-t26_1 | gene=NCLIV_019240 | organism=Neospora_caninum_Liverpool | gene_product=conserved hypothetical protein | transcript_product=conserved hypothetical protein | location=FR823387:3166899-3168869(+) | protein_length=656 | sequence_SO=chromosome | SO=protein_coding | is_pseudo=false	0.559479	0.493294	0					conserved hypothetical protein	null	N/A	N/A	N/A	N/A
NCLIV_029160	NCLIV_029160-t26_1-p1		| transcript=NCLIV_029160-t26_1 | gene=NCLIV_029160 | organism=Neospora_caninum_Liverpool | gene_product=Pyridine nucleotide-disulphide oxidoreductase family protein, related | transcript_product=Pyridine nucleotide-disulphide oxidoreductase family protein, related | location=FR823389:4248385-4254447(-) | protein_length=685 | sequence_SO=chromosome | SO=protein_coding | is_pseudo=false	0.559757	0.14306	0		GO:0050660,flavin adenine dinucleotide binding;GO:0016656,monodehydroascorbate reductase (NADH) activity			Pyridine nucleotide-disulphide oxidoreductase family protein, related	flavin adenine dinucleotide binding;oxidoreductase activity	Pyridine nucleotide-disulphide oxidoreductase	N/A	FAD/NAD(P)-binding domain;FAD/NAD-linked reductases, dimerisation (C-terminal) domain	N/A
NCLIV_002850	NCLIV_002850-t26_1-p1		| transcript=NCLIV_002850-t26_1 | gene=NCLIV_002850 | organism=Neospora_caninum_Liverpool | gene_product=hypothetical protein | transcript_product=hypothetical protein | location=FR823381:426112-428282(-) | protein_length=223 | sequence_SO=chromosome | SO=protein_coding | is_pseudo=false	0.560014	0.115002	0					hypothetical protein	null	Phosphatidylethanolamine-binding protein	N/A	PEBP-like	N/A
NCLIV_047040	NCLIV_047040-t26_1-p1		| transcript=NCLIV_047040-t26_1 | gene=NCLIV_047040 | organism=Neospora_caninum_Liverpool | gene_product=conserved hypothetical protein | transcript_product=conserved hypothetical protein | location=FR823391:1852115-1854501(+) | protein_length=189 | sequence_SO=chromosome | SO=protein_coding | is_pseudo=false	0.560656	0.006122	-1					conserved hypothetical protein	null	Thioredoxin-like	N/A	Thioredoxin-like	N/A
NCLIV_046580	NCLIV_046580-t26_1-p1		| transcript=NCLIV_046580-t26_1 | gene=NCLIV_046580 | organism=Neospora_caninum_Liverpool | gene_product=conserved hypothetical protein | transcript_product=conserved hypothetical protein | location=FR823391:1497011-1498126(+) | protein_length=371 | sequence_SO=chromosome | SO=protein_coding | is_pseudo=false	0.560855	0.150505	0	GO:0016021,integral component of membrane				conserved hypothetical protein	null	N/A	N/A	N/A	N/A
NCLIV_066360	NCLIV_066360-t26_1-p1		| transcript=NCLIV_066360-t26_1 | gene=NCLIV_066360 | organism=Neospora_caninum_Liverpool | gene_product=conserved hypothetical protein | transcript_product=conserved hypothetical protein | location=FR823393:4890750-4895420(+) | protein_length=1320 | sequence_SO=chromosome | SO=protein_coding | is_pseudo=false	0.562974	0.258674	0					conserved hypothetical protein	null	N/A	N/A	N/A	N/A
NCLIV_025920	NCLIV_025920-t26_1-p1		| transcript=NCLIV_025920-t26_1 | gene=NCLIV_025920 | organism=Neospora_caninum_Liverpool | gene_product=hypothetical protein | transcript_product=hypothetical protein | location=FR823389:1575792-1578627(+) | protein_length=277 | sequence_SO=chromosome | SO=protein_coding | is_pseudo=false	0.565907	0.368666	0	GO:0005840,ribosome		GO:0042254,ribosome biogenesis	tgo:TGME49_261570,path:tgo03010,	FR823389:1,575,792..1,578,627(+)	PF01248	Ribosomal protein L7Ae/L30e/S12e/Gadd45 family	N/A	N/A
NCLIV_055770	NCLIV_055770-t26_1-p1		| transcript=NCLIV_055770-t26_1 | gene=NCLIV_055770 | organism=Neospora_caninum_Liverpool | gene_product=conserved hypothetical protein | transcript_product=conserved hypothetical protein | location=FR823392:2223232-2224422(-) | protein_length=132 | sequence_SO=chromosome | SO=protein_coding | is_pseudo=false	0.566158	0.15787	0					conserved hypothetical protein	null	N/A	N/A	N/A	N/A
NCLIV_002610	NCLIV_002610-t26_1-p1		| transcript=NCLIV_002610-t26_1 | gene=NCLIV_002610 | organism=Neospora_caninum_Liverpool | gene_product=putative isoleucine-tRNAsynthetase | transcript_product=putative isoleucine-tRNAsynthetase | location=FR823381:179303-191706(-) | protein_length=1100 | sequence_SO=chromosome | SO=protein_coding | is_pseudo=false	0.56726	0.130369	0		GO:0002161,aminoacyl-tRNA editing activity;GO:0005524,ATP binding;GO:0004822,isoleucine-tRNA ligase activity;GO:0000049,tRNA binding	GO:0006428,isoleucyl-tRNA aminoacylation	tgo:TGME49_207640,path:tgo00970,	putative isoleucine-tRNAsynthetase	ATP binding;aminoacyl-tRNA editing activity;aminoacyl-tRNA ligase activity;isoleucine-tRNA ligase activity;nucleotide binding	tRNA synthetases class I (I, L, M and V);Anticodon-binding domain of tRNA	N/A	Anticodon-binding domain of a subclass of class I aminoacyl-tRNA synthetases;ValRS/IleRS/LeuRS editing domain;Nucleotidylyl transferase	N/A
NCLIV_017410	NCLIV_017410-t26_1-p1		| transcript=NCLIV_017410-t26_1 | gene=NCLIV_017410 | organism=Neospora_caninum_Liverpool | gene_product=unspecified product | transcript_product=unspecified product | location=FR823387:1643205-1644881(+) | protein_length=558 | sequence_SO=chromosome | SO=protein_coding | is_pseudo=false	0.56771	0.089256	0		GO:0005524,ATP binding;GO:0004672,protein kinase activity			unspecified product	ATP binding;protein kinase activity	Kinase-like	N/A	Protein kinase-like (PK-like)
NCLIV_044350	NCLIV_044350-t26_1-p1		| transcript=NCLIV_044350-t26_1 | gene=NCLIV_044350 | organism=Neospora_caninum_Liverpool | gene_product=conserved hypothetical protein | transcript_product=conserved hypothetical protein | location=FR823385:4995579-4997411(-) | protein_length=432 | sequence_SO=chromosome | SO=protein_coding | is_pseudo=false	0.567826	0.046021	-1	GO:0016021,integral component of membrane				conserved hypothetical protein	null	Protein of unknown function (DUF3273)	N/A	N/A	N/A
NCLIV_023610	NCLIV_023610-t26_1-p1		| transcript=NCLIV_023610-t26_1 | gene=NCLIV_023610 | organism=Neospora_caninum_Liverpool | gene_product=putative vacuolar ATP synthase subunit d | transcript_product=putative vacuolar ATP synthase subunit d | location=FR823388:3748681-3753090(-) | protein_length=266 | sequence_SO=chromosome | SO=protein_coding | is_pseudo=false	0.567882	0.408617	0		GO:0042626,ATPase activity, coupled to transmembrane movement of substances		tgo:TGME49_281920,path:tgo00190,;tgo:TGME49_281920,path:tgo01100,;tgo:TGME49_281920,path:tgo04145,	putative vacuolar ATP synthase subunit d	ATPase activity, coupled to transmembrane movement of substances	ATP synthase subunit D	N/A	N/A	N/A
NCLIV_041220	NCLIV_041220-t26_1-p1		| transcript=NCLIV_041220-t26_1 | gene=NCLIV_041220 | organism=Neospora_caninum_Liverpool | gene_product=hypothetical protein | transcript_product=hypothetical protein | location=FR823385:2238476-2245854(-) | protein_length=857 | sequence_SO=chromosome | SO=protein_coding | is_pseudo=false	0.567933	0.22532	0		GO:0004519,endonuclease activity;GO:0004527,exonuclease activity;GO:0004439,phosphatidylinositol-4,5-bisphosphate 5-phosphatase activity	GO:0046856,phosphatidylinositol dephosphorylation		hypothetical protein	null	N/A	N/A	DNase I-like
NCLIV_057890	NCLIV_057890-t26_1-p1		| transcript=NCLIV_057890-t26_1 | gene=NCLIV_057890 | organism=Neospora_caninum_Liverpool | gene_product=Protein-L-isoaspartate O-methyltransferase, related | transcript_product=Protein-L-isoaspartate O-methyltransferase, related | location=FR823392:4175533-4178316(-) | protein_length=539 | sequence_SO=chromosome | SO=protein_coding | is_pseudo=false	0.568024	0.175847	0		GO:0004719,protein-L-isoaspartate (D-aspartate) O-methyltransferase activity			Protein-L-isoaspartate O-methyltransferase, related	protein-L-isoaspartate (D-aspartate) O-methyltransferase activity	Protein-L-isoaspartate(D-aspartate) O-methyltransferase (PCMT)	N/A	S-adenosyl-L-methionine-dependent methyltransferases	N/A
NCLIV_036980	NCLIV_036980-t26_1-p1		| transcript=NCLIV_036980-t26_1 | gene=NCLIV_036980 | organism=Neospora_caninum_Liverpool | gene_product=hypothetical protein | transcript_product=hypothetical protein | location=FR823390:5556392-5561362(+) | protein_length=465 | sequence_SO=chromosome | SO=protein_coding | is_pseudo=false	0.568282	0.176634	0		GO:0036422,heptaprenyl diphosphate synthase activity	GO:0008299,isoprenoid biosynthetic process		hypothetical protein	null	Polyprenyl synthetase	N/A	Terpenoid synthases	N/A
NCLIV_020380	NCLIV_020380-t26_1-p1		| transcript=NCLIV_020380-t26_1 | gene=NCLIV_020380 | organism=Neospora_caninum_Liverpool | gene_product=conserved hypothetical protein | transcript_product=conserved hypothetical protein | location=FR823388:982767-985828(+) | protein_length=654 | sequence_SO=chromosome | SO=protein_coding | is_pseudo=false	0.568659	0.131066	0					conserved hypothetical protein	null	N/A	N/A	N/A	N/A
NCLIV_045530	NCLIV_045530-t26_1-p1		| transcript=NCLIV_045530-t26_1 | gene=NCLIV_045530 | organism=Neospora_caninum_Liverpool | gene_product=conserved hypothetical protein | transcript_product=conserved hypothetical protein | location=FR823391:626391-627454(-) | protein_length=104 | sequence_SO=chromosome | SO=protein_coding | is_pseudo=false	0.56976	0.026178	-1	GO:0005739,mitochondrion	GO:0046872,metal ion binding	GO:0015031,protein transport		conserved hypothetical protein	null	Tim10/DDP family zinc finger	N/A	Tim10-like	N/A
NCLIV_023790	NCLIV_023790-t26_1-p1		| transcript=NCLIV_023790-t26_1 | gene=NCLIV_023790 | organism=Neospora_caninum_Liverpool | gene_product=conserved hypothetical protein | transcript_product=conserved hypothetical protein | location=FR823388:3893703-3897232(-) | protein_length=339 | sequence_SO=chromosome | SO=protein_coding | is_pseudo=false	0.57039	0.241432	0					conserved hypothetical protein	null	N/A	N/A	N/A	N/A
NCLIV_060830	NCLIV_060830-t26_1-p1		| transcript=NCLIV_060830-t26_1 | gene=NCLIV_060830 | organism=Neospora_caninum_Liverpool | gene_product=Similar to uniprot|Q03338 Saccharomyces cerevisiae YDR473c essential splicing factor, related | transcript_product=Similar to uniprot|Q03338 Saccharomyces cerevisiae YDR473c essential splicing factor, related | location=FR823393:420690-428640(-) | protein_length=656 | sequence_SO=chromosome | …	0.570468	0.296973	0	GO:0046540,U4/U6 x U5 tri-snRNP complex		GO:0000398,mRNA splicing, via spliceosome	tgo:TGME49_219790,path:tgo03040,	Similar to uniprot|Q03338 Saccharomyces cerevisiae YDR473c essential splicing factor, related	null	Protein of unknown function (DUF1115);pre-mRNA processing factor 3 (PRP3)	N/A	N/A	N/A
NCLIV_019040	NCLIV_019040-t26_1-p1		| transcript=NCLIV_019040-t26_1 | gene=NCLIV_019040 | organism=Neospora_caninum_Liverpool | gene_product=Peptidase M16 domain protein, related | transcript_product=Peptidase M16 domain protein, related | location=FR823387:3024131-3028223(+) | protein_length=1114 | sequence_SO=chromosome | SO=protein_coding | is_pseudo=false	0.570666	0.186153	0		GO:0016787,hydrolase activity;GO:0046872,metal ion binding			Peptidase M16 domain protein, related	catalytic activity;metal ion binding	Insulinase (Peptidase family M16);Peptidase M16 inactive domain;Middle or third domain of peptidase_M16	N/A	LuxS/MPP-like metallohydrolase	N/A
[truncated: 1,586 more rows]
