# Supplementary material for: Regulation of Mitochondrial Energy Metabolism by Glutaredoxin 5 in the Apicomplexan Parasite Neospora caninum
Source: Microbiol Spectr. 2022 Dec 21;11(1):e03091-22. doi: 10.1128/spectrum.03091-22 (PMC9927405; doi:10.1128/spectrum.03091-22)
Supplement: Supplemental file 2 — Data Set S2. Download spectrum.03091-22-s0002.xlsx, XLSX file, 0.02 MB [file spectrum.03091-22-s0002.xlsx]

## Sheet:  original data 
Component Name	Analyte Mass Range	Analyte Retention Time(min)	QC RSD	QC-1	QC-2	QC-3	Nc1-1	Nc1-2	Nc1-3	Nc1-4	grx5-1	grx5-2	grx5-3	grx5-4
alpha-ketoglutarate	145.2 / 101.1	5.5604	0.0420753	1.76868e+06	1.65066e+06	1.64135e+06	1.92269e+06	1.77955e+06	1.70025e+06	1.83751e+06	2.0138e+06	2.06654e+06	1.87226e+06	1.95363e+06
Oxaloacetate	131.1 / 87.1	5.93942	0.117609	7688.29	8882.25	7058.45	7664.93	6024.2	9253.02	6674.02	5787.7	5281.25	4045.48	4291.51
Succinate	117.1 / 73.0	6.43439	0.0263251	1.33961e+07	1.29988e+07	1.27128e+07	1.53985e+07	1.64838e+07	2.24777e+07	1.67099e+07	9.38777e+06	8.06211e+06	9.36139e+06	6.71409e+06
Phosphoenolpyruvate	167.1 / 79.0	9.02971	0.0388039	361758	354625	382011	101955	334282	2.91473e+06	2.36889e+06	324687	365373	144567	73115.5
L-Malic acid	133.0 / 115.1	6.8928	0.0425739	6.3936e+06	6.93844e+06	6.81647e+06	5.95768e+06	8.25851e+06	1.74689e+07	1.76495e+07	3.76128e+06	3.27025e+06	3.64393e+06	2.29065e+06
Lactate	89.2 / 43.0	2.12467	0.00828414	3.82095e+06	3.8822e+06	3.8363e+06	3.23114e+06	3.93671e+06	1.05402e+07	6.87465e+06	1.92344e+06	2.17597e+06	1.57469e+06	1.39432e+06
cis-Aconitate	173.1 / 85.1	8.4452	0.0891282	296120	335937	353195	204384	125019	301037	1.04126e+06	326145	85608.5	445078	312587
GMP	362.1 / 79.1	9.34426	0.0210435	3.37817e+06	3.4819e+06	3.34459e+06	2.39496e+06	3.93938e+06	7.19017e+06	9.64062e+06	2.49147e+06	1.64573e+06	1.50774e+06	1.89204e+06
NAD	662.1 / 540.0	8.41073	0.0327806	5.09185e+06	5.33818e+06	5.42607e+06	5.75152e+06	4.84698e+06	7.13837e+06	8.54606e+06	3.80611e+06	3.1605e+06	3.78975e+06	3.50154e+06
Reduced nicotinamide adenine dinucleotide (NADH)	664.1 / 408.0	8.4096	0.0311032	20939.9	22088.2	20939.1	25262.3	24079.8	29449.8	38636.6	18372.2	10942.4	20060.7	12225.1
NADPH	744.1 / 408.0	10.7735
NADP	742.1 / 620.0	10.775	0.0158158	390379	385954	398183	485070	533924	566949	644352	271466	222475	283894	229865
ADP	426.0 / 79.0	9.24705	0.0618433	4.45516e+06	4.90861e+06	5.01244e+06	5.21409e+06	7.47852e+06	9.33839e+06	9.26521e+06	4.23938e+06	2.95392e+06	2.51631e+06	2.88159e+06
Adenosine monophosphate	346.1 / 79.0	7.99753	0.0171109	2.56649e+07	2.64596e+07	2.64206e+07	2.17394e+07	4.08283e+07	2.99295e+07	4.84666e+07	2.41386e+07	1.37953e+07	1.21771e+07	1.75245e+07
Cyclic AMP	328.0 / 134.0	2.56195	0.0575876	95101.4	85004.9	88273.2	100835	108533	124337	141694	76687.4	35659.7	58487.8	51833.3
Isocitrate	191.0 / 73.0	9.12088	0.156661	15333.9	21049.7	18896.6	17311.5	15456.9	72767.5	157726	12235.9	3690.19	14704.4	13200.2
Citrate	191.1 / 87.1	9.70166	0.0269983	355926	373675	372472	1.16525e+06	1.13359e+06	1.48565e+06	133035	99217.1	29889.3	66602.9	67649.8
Pyruvate	87.1 / 43.1	1.46516	0.0416484	16572.8	17974.3	17020.2	7159.35	11819.5	65108.4	16479.4	3039.1	8611.7	7260.7	4100.03
Fumarate	115.1 / 71.1	5.86647	0.0764084	33876.3	29992.2	29553.1	20602.8	25365	64510.2	46069.1	11165.8	11112	7227.85	5606.65
Adenosine 5'-triphosphate (ATP)	506.0 / 159.0	10.4721	0.0432899	1.32338e+06	1.30355e+06	1.21889e+06	1.58591e+06	982465	2.20724e+06	1.68869e+06	849701	607448	850139	763521
Guanosine 5'-diphosphate (GDP)	442.0 / 79.0	10.6425	0.0825166	948355	858292	806305	852386	914991	817505	881028	651554	478034	550947	505608
Guanosine 5'-triphosphate (GTP)	522.0 / 159.1	12.1703	0.0724198	344680	343927	302854	218556	122216	189470	145722	112856	147098	172338	98181.2
Thiamine pyrophosphate (TPP)	423.0 / 302.0	11.0305	0.0282057	614301	627667	649528	690260	622076	1.081e+06	1.41882e+06	522808	328148	477641	425927
Flavin mononucleotide (FMN)	455.1 / 97.0	7.18207
D-Fructose 1,6-bisphosphate	339.1 / 97.0	12.141	0.0761132	164586	144262	145042	137009	99870.4	184671	191647	117005	90777	102078	89681.1
Beta-D-Fructose 6-phosphate	259.1 / 97.0	9.00274	0.0325898	2.32587e+06	2.43712e+06	2.47782e+06	1.51517e+06	1.22464e+06	2.23833e+06	7.53375e+06	2.08223e+06	780283	1.74527e+06	1.53263e+06
3-Phospho-D-glycerate	185.0 / 97.0	9.24412	0.157	44414.7	36960.2	50777.9	30194.8	37116.7	389271	413691	65412.2	29590.7	30665.7	44614.6
D-Glucose 6-phosphate	259.0 / 97.0	9.74651	0.0152452	5.4729e+06	5.56192e+06	5.64233e+06	4.54845e+06	4.18392e+06	6.95963e+06	1.70098e+07	3.51405e+06	2.24107e+06	2.65984e+06	2.3822e+06
Dihydroxyacetone phosphate	169.1 / 97.0	8.01948	0.0371239	487615	499869	524359	210498	411408	952768	1.28973e+06	702753	516726	722067	238295
Acetyl coenzyme A (Acetyl-CoA)	808.2 / 408.1	7.78953
Succinyl coenzyme A (Succinyl-CoA)	866.1 / 408.1	9.63325

## Sheet: grx5_vs_Nc1-heatmap
Fold change	p-value	Component Name	Analyte Mass Range	Analyte Retention Time(min)	QC RSD	grx5-1	grx5-2	grx5-3	grx5-4	Nc1-1	Nc1-2	Nc1-3	Nc1-4
0.460245	0.0351817	Thiamine pyrophosphate (TPP)	423.0 / 302.0	11.0305	0.0282057	522808	328148	477641	425927	690260	622076	1.081e+06	1.41882e+06
0.402323	0.00413574	ADP	426.0 / 79.0	9.24705	0.0618433	4.23938e+06	2.95392e+06	2.51631e+06	2.88159e+06	5.21409e+06	7.47852e+06	9.33839e+06	9.26521e+06
0.479808	0.0297186	Adenosine monophosphate (AMP)	346.1 / 79.0	7.99753	0.0171109	2.41386e+07	1.37953e+07	1.21771e+07	1.75245e+07	2.17394e+07	4.08283e+07	2.99295e+07	4.84666e+07
0.47504	0.0165459	Adenosine 5'-triphosphate (ATP)	506.0 / 159.0	10.4721	0.0432899	849701	607448	850139	763521	1.58591e+06	982465	2.20724e+06	1.68869e+06
0.468381	0.00223936	Cyclic AMP	328.0 / 134.0	2.56195	0.0575876	76687.4	35659.7	58487.8	51833.3	100835	108533	124337	141694
0.542478	0.0107132	NAD	662.1 / 540.0	8.41073	0.0327806	3.80611e+06	3.1605e+06	3.78975e+06	3.50154e+06	5.75152e+06	4.84698e+06	7.13837e+06	8.54606e+06
0.524577	0.0128862	Reduced nicotinamide adenine dinucleotide (NADH)	664.1 / 408.0	8.4096	0.0311032	18372.2	10942.4	20060.7	12225.1	25262.3	24079.8	29449.8	38636.6
0.224292	0.0247599	Fumarate ETC;	115.1 / 71.1	5.86647	0.0764084	11165.8	11112	7227.85	5606.65	20602.8	25365	64510.2	46069.1
0.26282	0.0252849	L-Malic acid	133.0 / 115.1	6.8928	0.0425739	3.76128e+06	3.27025e+06	3.64393e+06	2.29065e+06	5.95768e+06	8.25851e+06	1.74689e+07	1.76495e+07
0.471724	0.00156769	Succinate	117.1 / 73.0	6.43439	0.0263251	9.38777e+06	8.06211e+06	9.36139e+06	6.71409e+06	1.53985e+07	1.64838e+07	2.24777e+07	1.67099e+07
0.166491	0.0201593	Isocitrate	191.0 / 73.0	9.12088	0.156661	12235.9	3690.19	14704.4	13200.2	17311.5	15456.9	72767.5	157726
0.655248	0.0201593	Oxaloacetate	131.1 / 87.1	5.93942	0.117609	5787.7	5281.25	4045.48	4291.51	7664.93	6024.2	9253.02	6674.02
0.0298856	0.0207662	Citrate	191.1 / 87.1	9.70166	0.0269983	99217.1	29889.3	66602.9	67649.8	1.16525e+06	1.13359e+06	1.48565e+06	133035
0.287537	0.0397305	Lactate	89.2 / 43.0	2.12467	0.00828414	1.92344e+06	2.17597e+06	1.57469e+06	1.39432e+06	3.23114e+06	3.93671e+06	1.05402e+07	6.87465e+06
0.451823	0.00016349	NADP	742.1 / 620.0	10.775	0.0158158	271466	222475	283894	229865	485070	533924	566949	644352
0.630756	0.000318402	Guanosine 5'-diphosphate (GDP)	442.0 / 79.0	10.6425	0.0825166	651554	478034	550947	505608	852386	914991	817505	881028
0.325358	0.0546787	GMP	362.1 / 79.1	9.34426	0.0210435	2.49147e+06	1.64573e+06	1.50774e+06	1.89204e+06	2.39496e+06	3.93938e+06	7.19017e+06	9.64062e+06
1.09202	0.037905	alpha-ketoglutarate	145.2 / 101.1	5.5604	0.0420753	2.0138e+06	2.06654e+06	1.87226e+06	1.95363e+06	1.92269e+06	1.77955e+06	1.70025e+06	1.83751e+06
0.65157	0.0549968	D-Fructose 1,6-bisphosphate	339.1 / 97.0	12.141	0.0761132	117005	90777	102078	89681.1	137009	99870.4	184671	191647
0.33017	0.119923	D-Glucose 6-phosphate	259.0 / 97.0	9.74651	0.0152452	3.51405e+06	2.24107e+06	2.65984e+06	2.3822e+06	4.54845e+06	4.18392e+06	6.95963e+06	1.70098e+07
0.1587	0.142765	Phosphoenolpyruvate （PEP）	167.1 / 79.0	9.02971	0.0388039	324687	365373	144567	73115.5	101955	334282	2.91473e+06	2.36889e+06
0.195666	0.15189	3-Phospho-D-glycerate	185.0 / 97.0	9.24412	0.157	65412.2	29590.7	30665.7	44614.6	30194.8	37116.7	389271	413691
0.228819	0.201568	Pyruvate	87.1 / 43.1	1.46516	0.0416484	3039.1	8611.7	7260.7	4100.03	7159.35	11819.5	65108.4	16479.4
0.784765	0.231707	Guanosine 5'-triphosphate (GTP)	522.0 / 159.1	12.1703	0.0724198	112856	147098	172338	98181.2	218556	122216	189470	145722
0.490766	0.331917	Beta-D-Fructose 6-phosphate	259.1 / 97.0	9.00274	0.0325898	2.08223e+06	780283	1.74527e+06	1.53263e+06	1.51517e+06	1.22464e+06	2.23833e+06	7.53375e+06
0.761012	0.551723	Dihydroxyacetone phosphate	169.1 / 97.0	8.01948	0.0371239	702753	516726	722067	238295	210498	411408	952768	1.28973e+06
0.699539	0.595114	cis-Aconitate	173.1 / 85.1	8.4452	0.0891282	326145	85608.5	445078	312587	204384	125019	301037	1.04126e+06
		NADPH	744.1 / 408.0	10.7735
		Flavin mononucleotide (FMN)	455.1 / 97.0	7.18207
		Acetyl coenzyme A (Acetyl-CoA)	808.2 / 408.1	7.78953
		Succinyl coenzyme A (Succinyl-CoA)	866.1 / 408.1	9.63325
