# Supplementary material for: Regulation of Mitochondrial Energy Metabolism by Glutaredoxin 5 in the Apicomplexan Parasite Neospora caninum
Source: Microbiol Spectr. 2022 Dec 21;11(1):e03091-22. doi: 10.1128/spectrum.03091-22 (PMC9927405; doi:10.1128/spectrum.03091-22)
Supplement: Supplemental file 3 — Data Set S3. Download spectrum.03091-22-s0003.xlsx, XLSX file, 0.2 MB [file spectrum.03091-22-s0003.xlsx]

## Sheet: control-bira
Protein IDs	Majority protein IDs	Peptide counts (all)	Peptide counts (razor+unique)	Peptide counts (unique)	Fasta headers	Number of proteins	Peptides	Razor + unique peptides	Unique peptides	Peptides GRX5_Bira	Peptides control_Bira	Razor + unique peptides GRX5_Bira	Razor + unique peptides control_Bira	Unique peptides GRX5_Bira	Unique peptides control_Bira	Sequence coverage [%]	Unique + razor sequence coverage [%]	Unique sequence coverage [%]	Mol. weight [kDa]	Sequence length	Sequence lengths	Fraction average	Fraction 1	Q-value	Score	Identification type GRX5_Bira	Identification type control_Bira	Sequence coverage GRX5_Bira [%]	Sequence coverage control_Bira [%]	Intensity	Intensity GRX5_Bira	Intensity control_Bira	iBAQ	iBAQ GRX5_Bira	iBAQ control_Bira	LFQ intensity GRX5_Bira	LFQ intensity control_Bira	MS/MS Count GRX5_Bira	MS/MS Count control_Bira	MS/MS Count	Only identified by site	Reverse	Potential contaminant	id	Peptide IDs	Peptide is razor	Mod. peptide IDs	Evidence IDs	MS/MS IDs
NCLIV_000260-t26_1-p1	NCLIV_000260-t26_1-p1	1	1	1	>NCLIV_000260-t26_1-p1 | transcript=NCLIV_000260-t26_1 | gene=NCLIV_000260 | organism=Neospora_caninum_Liverpool | gene_product=conserved hypothetical protein | transcript_product=conserved hypothetical protein | location=FR823380:239747-250500(+) | protei	1	1	1	1	1	1	1	1	1	1	1	1	1	178.18	1675	1675	1	3	0	26.4	By MS/MS	By MS/MS	1	1	2714100	1585300	297920	43081	25163	4728.9	0	1562000	1	1	4				46	316	TRUE	338	1130;1131;1132	859;860;861;862
NCLIV_000300-t26_1-p1	NCLIV_000300-t26_1-p1	3	3	3	>NCLIV_000300-t26_1-p1 | transcript=NCLIV_000300-t26_1 | gene=NCLIV_000300 | organism=Neospora_caninum_Liverpool | gene_product=conserved hypothetical protein | transcript_product=conserved hypothetical protein | location=FR823380:269681-271050(-) | protei	1	3	3	3	3	3	3	3	3	3	13	13	13	27.217	254	254	1	18	0	32.755	By MS/MS	By MS/MS	13	13	144050000	36211000	13678000	13095000	3291900	1243400	31565000	51549000	7	4	18				48	1398;1759;2354	True;True;True	1534;1535;1932;2579;2580	5045;5046;5047;5048;5049;5050;5051;6364;6365;6366;6367;8688;8689;8690;8691;8692;8693;8694	3801;3802;3803;3804;3805;3806;3807;4816;4817;4818;4819;4820;6644;6645;6646;6647;6648;6649;6650
NCLIV_001290-t26_1-p1	NCLIV_001290-t26_1-p1	2	2	2	>NCLIV_001290-t26_1-p1 | transcript=NCLIV_001290-t26_1 | gene=NCLIV_001290 | organism=Neospora_caninum_Liverpool | gene_product=conserved hypothetical protein | transcript_product=conserved hypothetical protein | location=FR823380:1173285-1185228(-) | prot	1	2	2	2	1	1	1	1	1	1	1.8	1.8	1.8	130.32	1221	1221	1	9	0	12.482	By MS/MS	By matching	0.9	0.9	6736700	1196700	238800	122490	21758	4341.9	1201500	1247200	2	0	7				55	1056;1305	True;True	1137;1407	3755;3756;3757;3758;3759;3760;3761;3762;4610	2801;2802;2803;2804;2805;2806;3482
NCLIV_001300-t26_1-p1	NCLIV_001300-t26_1-p1	1	1	1	>NCLIV_001300-t26_1-p1 | transcript=NCLIV_001300-t26_1 | gene=NCLIV_001300 | organism=Neospora_caninum_Liverpool | gene_product=putative calmodulin | transcript_product=putative calmodulin | location=FR823380:1187980-1188381(+) | protein_length=133 | seque	1	1	1	1	1	1	1	1	1	1	6.8	6.8	6.8	15.141	133	133	1	8	0.0038911	7.0436	By MS/MS	By MS/MS	6.8	6.8	20605000	3676700	2654500	2289500	408520	294950	0	8413300	1	2	4				56	1880	TRUE	2062;2063	6957;6958;6959;6960;6961;6962;6963;6964	5303;5304;5305;5306;5307
NCLIV_001520-t26_1-p1	NCLIV_001520-t26_1-p1	6	6	6	>NCLIV_001520-t26_1-p1 | transcript=NCLIV_001520-t26_1 | gene=NCLIV_001520 | organism=Neospora_caninum_Liverpool | gene_product=eukaryotic translation initiation factor 3 subunit C, related | transcript_product=eukaryotic translation initiation factor 3 su	1	6	6	6	6	3	6	3	6	3	6.8	6.8	6.8	109.67	975	975	1	20	0	47.688	By MS/MS	By MS/MS	6.8	3.1	32372000	10686000	826770	789560	260630	20165	10522000	7871300	5	1	10				58	152;157;493;1193;1270;1535	True;True;True;True;True;True	164;169;529;1287;1368;1690	564;565;566;567;583;584;585;586;587;1739;1740;1741;4241;4242;4486;4487;5568;5569;5570;5571	422;431;432;433;434;1290;3208;3209;3395;4222;4223;4224
NCLIV_001600-t26_1-p1	NCLIV_001600-t26_1-p1	7	7	7	>NCLIV_001600-t26_1-p1 | transcript=NCLIV_001600-t26_1 | gene=NCLIV_001600 | organism=Neospora_caninum_Liverpool | gene_product=possible RNA-binding protein, related | transcript_product=possible RNA-binding protein, related | location=FR823380:1479258-148	1	7	7	7	7	6	7	6	7	6	7.7	7.7	7.7	122.76	1163	1163	1	43	0	89.961	By MS/MS	By MS/MS	7.7	6.6	189760000	97330000	14957000	3514000	1802400	276980	77382000	39662000	17	6	38				60	206;253;328;1365;1467;1529;2127	True;True;True;True;True;True;True	225;272;350;1486;1487;1609;1683;1684;2330	757;758;759;903;904;905;906;1174;1175;1176;1177;4861;4862;4863;4864;4865;4866;4867;4868;4869;5327;5328;5329;5330;5331;5332;5333;5546;5547;5548;5549;5550;5551;5552;5553;5554;5555;5556;5557;7857;7858;7859;7860	575;576;693;906;907;3659;3660;3661;3662;3663;3664;3665;3666;3667;3668;3669;3670;3671;4048;4049;4050;4051;4052;4053;4054;4055;4204;4205;4206;4207;4208;4209;4210;4211;4212;4213;4214;4215;6008
NCLIV_001970-t26_1-p1	NCLIV_001970-t26_1-p1	16	16	16	>NCLIV_001970-t26_1-p1 | transcript=NCLIV_001970-t26_1 | gene=NCLIV_001970 | organism=Neospora_caninum_Liverpool | gene_product=unspecified product | transcript_product=unspecified product | location=FR823380:1801552-1803336(-) | protein_length=594 | seque	1	16	16	16	9	6	9	6	9	6	33.7	33.7	33.7	66.822	594	594	1	57	0	275.32	By MS/MS	By MS/MS	16	10.9	2353500000	13944000	2132900	78450000	464790	71097	13410000	9913400	2	1	53				64	407;444;467;502;654;661;709;766;773;915;1086;1165;1185;1449;1656;1807	True;True;True;True;True;True;True;True;True;True;True;True;True;True;True;True	437;480;503;539;540;707;714;767;826;833;984;1168;1169;1254;1277;1591;1825;1981	1443;1575;1576;1654;1655;1656;1777;1778;1779;2376;2387;2388;2389;2390;2570;2571;2572;2751;2752;2753;2754;2755;2770;2771;2772;2773;3286;3287;3288;3289;3290;3872;3873;3874;4138;4139;4140;4141;4207;4208;4209;4210;4211;5268;5269;6000;6001;6002;6003;6004;6005;6525;6526;6527;6528;6529;6530	1092;1169;1234;1317;1318;1319;1320;1321;1768;1775;1776;1917;1918;1919;1920;2048;2049;2059;2060;2061;2062;2063;2490;2491;2492;2493;2494;2495;2904;2905;2906;2907;2908;2909;3117;3118;3119;3177;3178;3179;3180;3181;3182;4007;4540;4541;4542;4543;4544;4545;4940;4941;4942
NCLIV_002380-t26_1-p1	NCLIV_002380-t26_1-p1	1	1	1	>NCLIV_002380-t26_1-p1 | transcript=NCLIV_002380-t26_1 | gene=NCLIV_002380 | organism=Neospora_caninum_Liverpool | gene_product=conserved hypothetical protein | transcript_product=conserved hypothetical protein | location=FR823380:2206630-2208156(+) | prot	1	1	1	1	1	1	1	1	1	1	3.2	3.2	3.2	30.992	277	277	1	14	0.0036697	6.4889	By MS/MS	By MS/MS	3.2	3.2	10678000	3670900	401060	762710	262210	28647	0	1659600	3	0	4				65	2047	TRUE	2248;2249	7580;7581;7582;7583;7584;7585;7586;7587;7588;7589;7590;7591;7592;7593	5752;5753;5754;5755;5756;5757;5758
NCLIV_002520-t26_1-p1	NCLIV_002520-t26_1-p1	11	11	11	>NCLIV_002520-t26_1-p1 | transcript=NCLIV_002520-t26_1 | gene=NCLIV_002520 | organism=Neospora_caninum_Liverpool | gene_product=hypothetical protein | transcript_product=hypothetical protein | location=FR823381:82592-85514(-) | protein_length=263 | sequenc	1	11	11	11	10	6	10	6	10	6	39.9	39.9	39.9	30.017	263	263	1	68	0	122.27	By MS/MS	By MS/MS	35.7	19.4	232180000	51828000	4239400	12899000	2879300	235520	52026000	23383000	12	4	46				66	520;537;562;634;747;782;941;1249;1265;2103;2104	True;True;True;True;True;True;True;True;True;True;True	559;578;579;580;581;608;609;685;807;842;1011;1346;1363;2305;2306	1839;1840;1841;1893;1894;1895;1896;1897;1898;1899;1900;1901;1902;1903;1904;1905;1906;1907;1908;1909;1910;1911;1912;1913;1914;1998;1999;2000;2001;2002;2003;2004;2005;2298;2299;2300;2301;2302;2303;2696;2697;2698;2699;2700;2701;2702;2703;2804;3379;3380;3381;3382;3383;3384;4416;4417;4418;4419;4471;4472;4473;4474;7783;7784;7785;7786;7787;7788	1357;1395;1396;1397;1398;1399;1400;1401;1402;1403;1404;1405;1406;1407;1408;1464;1465;1466;1467;1468;1469;1470;1471;1472;1473;1718;1719;2001;2002;2003;2004;2005;2006;2007;2008;2009;2084;2563;2564;2565;2566;2567;2568;3347;3387;5942;5943;5944;5945;5946
NCLIV_003420-t26_1-p1	NCLIV_003420-t26_1-p1	1	1	1	>NCLIV_003420-t26_1-p1 | transcript=NCLIV_003420-t26_1 | gene=NCLIV_003420 | organism=Neospora_caninum_Liverpool | gene_product=putative elongation factor ts | transcript_product=putative elongation factor ts | location=FR823381:934363-936405(+) | protein_	1	1	1	1	1	1	1	1	1	1	2.1	2.1	2.1	59.796	564	564	1	3	0.0035211	6.3135	By MS/MS	By MS/MS	2.1	2.1	1007700	322230	441820	35989	11508	15779	0	2316400	0	0	1				71	10	TRUE	11	33;34;35	30;31;32
NCLIV_003440-t26_1-p1	NCLIV_003440-t26_1-p1	15	15	15	>NCLIV_003440-t26_1-p1 | transcript=NCLIV_003440-t26_1 | gene=NCLIV_003440 | organism=Neospora_caninum_Liverpool | gene_product=actin, related | transcript_product=actin, related | location=FR823381:949756-951293(+) | protein_length=376 | sequence_SO=chrom	1	15	15	15	11	7	11	7	11	7	48.1	48.1	48.1	41.907	376	376	1	90	0	233.77	By MS/MS	By MS/MS	34.8	21.8	1906500000	322720000	43467000	82893000	14031000	1889900	233860000	175940000	29	9	104				72	47;109;297;336;391;462;497;755;981;1268;1481;1850;1993;2049;2344	True;True;True;True;True;True;True;True;True;True;True;True;True;True;True	51;117;318;358;417;418;419;498;533;534;815;1054;1366;1628;1629;1630;2030;2190;2191;2251;2567;2568	183;391;392;393;1065;1066;1067;1068;1069;1070;1194;1370;1371;1372;1373;1374;1375;1376;1377;1378;1379;1380;1381;1382;1383;1384;1385;1386;1387;1388;1389;1639;1640;1641;1753;1754;1755;1756;1757;1758;1759;1760;2725;2726;2727;2728;2729;2730;3521;4481;4482;5401;5402;5403;5404;5405;5406;5407;5408;5409;5410;6833;6834;6835;6836;6837;6838;6839;6840;6841;6842;6843;7388;7389;7390;7391;7392;7393;7394;7395;759…	128;296;821;822;823;824;825;826;827;828;829;919;1044;1045;1046;1047;1048;1049;1050;1051;1052;1053;1054;1055;1056;1057;1058;1224;1295;1296;1297;1298;1299;1300;1301;1302;1303;1304;1305;1306;1307;1308;2023;2024;2025;2026;2027;2028;2029;2030;2659;2660;3392;3393;4104;4105;4106;4107;5221;5222;5223;5224;5225;5226;5227;5228;5229;5230;5231;5232;5597;5598;5599;5600;5601;5602;5603;5604;5605;5606;5760;5761;5…
NCLIV_003550-t26_1-p1	NCLIV_003550-t26_1-p1	1	1	1	>NCLIV_003550-t26_1-p1 | transcript=NCLIV_003550-t26_1 | gene=NCLIV_003550 | organism=Neospora_caninum_Liverpool | gene_product=hypothetical protein | transcript_product=hypothetical protein | location=FR823381:1023129-1023677(-) | protein_length=182 | seq	1	1	1	1	1	1	1	1	1	1	4.9	4.9	4.9	20.177	182	182	1	4	0.0078989	6.0221	By MS/MS	By MS/MS	4.9	4.9	1354800	423120	104770	135480	42312	10477	0	549280	1	1	3				74	1847	TRUE	2027	6827;6828;6829;6830	5216;5217;5218
NCLIV_003670-t26_1-p1	NCLIV_003670-t26_1-p1	3	3	3	>NCLIV_003670-t26_1-p1 | transcript=NCLIV_003670-t26_1 | gene=NCLIV_003670 | organism=Neospora_caninum_Liverpool | gene_product=conserved hypothetical protein | transcript_product=conserved hypothetical protein | location=FR823381:1124063-1131797(+) | prot	1	3	3	3	2	3	2	3	2	3	2.1	2.1	2.1	171.75	1552	1552	1	10	0	18.61	By MS/MS	By MS/MS	1.4	2.1	8681700	3106800	921690	131540	47073	13965	3047000	3694800	1	1	4				76	224;258;496	True;True;True	243;277;532	808;809;810;811;917;918;1749;1750;1751;1752	617;618;619;698;1294
NCLIV_004160-t26_1-p1	NCLIV_004160-t26_1-p1	1	1	1	>NCLIV_004160-t26_1-p1 | transcript=NCLIV_004160-t26_1 | gene=NCLIV_004160 | organism=Neospora_caninum_Liverpool | gene_product=histone H2B, related | transcript_product=histone H2B, related | location=FR823381:1476686-1477057(+) | protein_length=123 | seq	1	1	1	1	1	1	1	1	1	1	7.3	7.3	7.3	13.732	123	123	1	3	0.0041754	9.382	By matching	By matching	7.3	7.3	2706800	139920	72296	386690	19989	10328	0	379050	0	0	1				78	1160	TRUE	1248	4121;4122;4123	3099
NCLIV_004920-t26_1-p1	NCLIV_004920-t26_1-p1	9	9	9	>NCLIV_004920-t26_1-p1 | transcript=NCLIV_004920-t26_1 | gene=NCLIV_004920 | organism=Neospora_caninum_Liverpool | gene_product=hypothetical protein | transcript_product=hypothetical protein | location=FR823382:310586-311938(-) | protein_length=248 | seque	1	9	9	9	9	6	9	6	9	6	29.4	29.4	29.4	27.361	248	248	1	57	0	227.2	By MS/MS	By MS/MS	29.4	20.6	678810000	287800000	26453000	56568000	23984000	2204400	250380000	98381000	23	5	53				82	318;319;401;503;582;951;1180;1181;2166	True;True;True;True;True;True;True;True;True	340;341;431;541;542;631;1022;1270;1271;1272;1273;2372;2373	1134;1135;1136;1137;1138;1139;1140;1141;1142;1143;1144;1429;1430;1431;1432;1780;1781;1782;1783;1784;1785;1786;1787;2071;2072;2073;3411;4181;4182;4183;4184;4185;4186;4187;4188;4189;4190;4191;4192;4193;4194;4195;4196;4197;4198;4199;4200;8006;8007;8008;8009;8010;8011;8012;8013;8014;8015	864;865;866;867;868;869;870;871;872;873;874;875;876;877;878;879;880;881;882;1083;1084;1085;1086;1322;1323;1324;1325;1326;1527;2586;3156;3157;3158;3159;3160;3161;3162;3163;3164;3165;3166;3167;3168;3169;3170;3171;6124;6125;6126;6127;6128;6129;6130;6131;6132;6133;6134
NCLIV_005620-t26_1-p1	NCLIV_005620-t26_1-p1	6	6	6	>NCLIV_005620-t26_1-p1 | transcript=NCLIV_005620-t26_1 | gene=NCLIV_005620 | organism=Neospora_caninum_Liverpool | gene_product=putative articulin 4 | transcript_product=putative articulin 4 | location=FR823382:957189-960150(+) | protein_length=466 | seque	1	6	6	6	6	3	6	3	6	3	13.3	13.3	13.3	50.455	466	466	1	25	0	42.411	By MS/MS	By MS/MS	13.3	6	103390000	35006000	10003000	4135700	1400200	400130	27891000	60881000	5	1	15				87	583;597;831;1414;1839;2264	True;True;True;True;True;True	632;647;891;1553;2018;2019;2483	2074;2075;2148;2149;2150;2936;2937;2938;2939;5096;5097;5098;6799;6800;6801;6802;6803;6804;6805;6806;6807;8375;8376;8377;8378	1528;1586;1587;1588;1589;1590;2181;3834;5193;5194;5195;5196;5197;5198;5199;6414;6415
NCLIV_006070-t26_1-p1	NCLIV_006070-t26_1-p1	7	7	7	>NCLIV_006070-t26_1-p1 | transcript=NCLIV_006070-t26_1 | gene=NCLIV_006070 | organism=Neospora_caninum_Liverpool | gene_product=30s ribosomal protein S10P, related | transcript_product=30s ribosomal protein S10P, related | location=FR823382:1343535-1345038	1	7	7	7	7	4	7	4	7	4	49.2	49.2	49.2	13.363	118	118	1	25	0	235.93	By MS/MS	By MS/MS	49.2	28	220740000	28371000	9447500	36790000	4728400	1574600	31298000	25236000	9	1	20				90	486;953;1116;1296;1464;1465;2054	True;True;True;True;True;True;True	522;1024;1202;1396;1606;1607;2256	1720;1721;1722;1723;3420;3421;3970;3971;3972;3973;3974;3975;3976;4578;5315;5316;5317;5318;5319;5320;5321;5322;7623;7624;7625	1279;1280;2592;2989;2990;2991;2992;2993;2994;2995;2996;2997;2998;2999;3455;4039;4040;4041;4042;5817
NCLIV_006470-t26_1-p1	NCLIV_006470-t26_1-p1	7	7	7	>NCLIV_006470-t26_1-p1 | transcript=NCLIV_006470-t26_1 | gene=NCLIV_006470 | organism=Neospora_caninum_Liverpool | gene_product=conserved hypothetical protein | transcript_product=conserved hypothetical protein | location=FR823382:1730525-1733648(+) | prot	1	7	7	7	7	6	7	6	7	6	31.3	31.3	31.3	25.201	249	249	1	72	0	276.36	By MS/MS	By MS/MS	31.3	30.9	1171600000	757290000	113500000	90123000	58253000	8730600	479040000	653220000	24	18	64				93	669;1069;1657;1719;2041;2340;2341	True;True;True;True;True;True;True	722;723;724;1151;1826;1890;2242;2562;2563;2564	2422;2423;2424;2425;2426;2427;2428;2429;2430;2431;2432;2433;2434;2435;2436;2437;2438;2439;2440;2441;2442;2443;2444;3812;3813;3814;3815;6006;6007;6008;6009;6010;6011;6206;6207;6208;6209;6210;6211;6212;6213;6214;6215;6216;6217;6218;6219;6220;7558;7559;7560;7561;7562;7563;7564;7565;7566;7567;7568;8643;8644;8645;8646;8647;8648;8649;8650;8651;8652;8653;8654;8655	1805;1806;1807;1808;1809;1810;1811;1812;1813;1814;1815;1816;1817;1818;1819;1820;1821;1822;2856;2857;2858;2859;4546;4547;4548;4549;4550;4688;4689;4690;4691;4692;4693;4694;4695;4696;4697;4698;4699;4700;4701;4702;4703;5723;5724;5725;5726;5727;5728;5729;5730;5731;5732;5733;5734;5735;5736;5737;5738;5739;5740;5741;5742;6611;6612;6613;6614;6615;6616
NCLIV_006530-t26_1-p1	NCLIV_006530-t26_1-p1	2	2	2	>NCLIV_006530-t26_1-p1 | transcript=NCLIV_006530-t26_1 | gene=NCLIV_006530 | organism=Neospora_caninum_Liverpool | gene_product=brct domain protein, related | transcript_product=brct domain protein, related | location=FR823382:1799451-1808558(-) | protein_	1	2	2	2	0	1	0	1	0	1	1.9	1.9	1.9	152.05	1404	1404	1	3	0	12.756	By matching	By MS/MS	0	1	870260	0	387200	10003	0	4450.6	0	2030100	0	1	3				95	1024;1395	True;True	1102;1529	3643;3644;5031	2741;2742;3791
NCLIV_006970-t26_1-p1	NCLIV_006970-t26_1-p1	1	1	1	>NCLIV_006970-t26_1-p1 | transcript=NCLIV_006970-t26_1 | gene=NCLIV_006970 | organism=Neospora_caninum_Liverpool | gene_product=putative bromodomain-containing protein | transcript_product=putative bromodomain-containing protein | location=FR823383:67617-8	1	1	1	1	0	1	0	1	0	1	0.3	0.3	0.3	316.35	2983	2983	1	2	0.0040816	8.0093	By matching	By matching	0	0.3	22665000	0	83616	158490	0	584.73	0	438400	0	0	1				97	1199	TRUE	1294	4260;4261	3226
NCLIV_007000-t26_1-p1	NCLIV_007000-t26_1-p1	1	1	1	>NCLIV_007000-t26_1-p1 | transcript=NCLIV_007000-t26_1 | gene=NCLIV_007000 | organism=Neospora_caninum_Liverpool | gene_product=adp-ribosylation factor 4, related | transcript_product=adp-ribosylation factor 4, related | location=FR823383:111745-114134(-)	1	1	1	1	1	1	1	1	1	1	6	6	6	21.062	183	183	1	4	0.0079491	6.0365	By matching	By matching	6	6	13656000	1287600	121690	1365600	128760	12169	0	638000	0	0	1				98	892	TRUE	956	3185;3186;3187;3188	2394
NCLIV_007120-t26_1-p1	NCLIV_007120-t26_1-p1	12	12	12	>NCLIV_007120-t26_1-p1 | transcript=NCLIV_007120-t26_1 | gene=NCLIV_007120 | organism=Neospora_caninum_Liverpool | gene_product=hypothetical protein | transcript_product=hypothetical protein | location=FR823383:200691-208016(-) | protein_length=762 | seque	1	12	12	12	11	6	11	6	11	6	21	21	21	82.575	762	762	1	43	0	98.455	By MS/MS	By MS/MS	19.8	10.1	50623000	17031000	952460	1205300	405500	22678	10958000	8103200	14	2	33				100	23;85;179;350;440;644;818;1067;1081;1587;1972;2287	True;True;True;True;True;True;True;True;True;True;True;True	24;91;195;372;476;695;878;1149;1163;1745;2166;2506	78;79;80;81;314;315;675;676;677;1242;1243;1244;1245;1246;1563;1564;1565;2339;2340;2341;2342;2343;2344;2345;2900;2901;2902;3805;3806;3807;3808;3860;3861;5745;5746;5747;5748;5749;5750;5751;5752;7296;8449	56;57;58;244;245;246;515;516;517;518;519;966;967;968;969;1162;1163;1164;1741;1742;1743;1744;2159;2851;2852;2898;4350;4351;4352;4353;4354;4355;4356;4357;4358;5544;6466
NCLIV_007180-t26_1-p1	NCLIV_007180-t26_1-p1	3	3	3	>NCLIV_007180-t26_1-p1 | transcript=NCLIV_007180-t26_1 | gene=NCLIV_007180 | organism=Neospora_caninum_Liverpool | gene_product=hypothetical protein | transcript_product=hypothetical protein | location=FR823383:230166-231733(-) | protein_length=91 | sequen	1	3	3	3	2	3	2	3	2	3	20.9	20.9	20.9	10.802	91	91	1	9	0	18.213	By MS/MS	By MS/MS	9.9	20.9	11870000	3972300	2678900	2373900	794470	535770	6868600	11417000	1	2	6				101	660;1709;1710	True;True;True	713;1880;1881	2385;2386;6173;6174;6175;6176;6177;6178;6179	1774;4659;4660;4661;4662;4663;4664
NCLIV_007390-t26_1-p1	NCLIV_007390-t26_1-p1	5	5	5	>NCLIV_007390-t26_1-p1 | transcript=NCLIV_007390-t26_1 | gene=NCLIV_007390 | organism=Neospora_caninum_Liverpool | gene_product=mgc78841 protein, related | transcript_product=mgc78841 protein, related | location=FR823383:411096-417487(+) | protein_length=5	1	5	5	5	5	3	5	3	5	3	9.4	9.4	9.4	60.452	554	554	1	21	0	36.519	By MS/MS	By MS/MS	9.4	6	183790000	17461000	4635300	8751800	831470	220730	23660000	51020000	4	3	13				102	1222;1289;1429;1825;2014	True;True;True;True;True	1318;1389;1569;2001;2214	4330;4331;4332;4333;4559;4560;4561;4562;4563;5192;5193;5194;6721;6722;6723;6724;6725;6726;7485;7486;7487	3287;3441;3442;3443;3444;3445;3958;5131;5132;5133;5134;5135;5673;5674
NCLIV_008730-t26_1-p1	NCLIV_008730-t26_1-p1	3	3	3	>NCLIV_008730-t26_1-p1 | transcript=NCLIV_008730-t26_1 | gene=NCLIV_008730 | organism=Neospora_caninum_Liverpool | gene_product=hypothetical protein | transcript_product=hypothetical protein | location=FR823383:1581656-1584506(-) | protein_length=165 | seq	1	3	3	3	3	2	3	2	3	2	25.5	25.5	25.5	17.796	165	165	1	11	0	32.769	By MS/MS	By MS/MS	25.5	15.8	119480000	27553000	4297800	13275000	3061500	477540	23702000	26499000	2	1	9				113	479;1639;1788	True;True;True	515;1807;1962	1688;1689;1690;5946;5947;5948;5949;6460;6461;6462;6463	1252;1253;1254;4497;4498;4499;4500;4501;4891;4892
NCLIV_009130-t26_1-p1	NCLIV_009130-t26_1-p1	1	1	1	>NCLIV_009130-t26_1-p1 | transcript=NCLIV_009130-t26_1 | gene=NCLIV_009130 | organism=Neospora_caninum_Liverpool | gene_product=conserved hypothetical protein | transcript_product=conserved hypothetical protein | location=FR823383:1813633-1819131(-) | prot	1	1	1	1	1	1	1	1	1	1	0.6	0.6	0.6	186.32	1731	1731	1	6	0	14.251	By MS/MS	By matching	0.6	0.6	134140000	3689200	250920	1559800	42897	2917.7	0	1077800	1	0	3				115	1159	TRUE	1247	4115;4116;4117;4118;4119;4120	3095;3096;3097;3098
NCLIV_009450-t26_1-p1	NCLIV_009450-t26_1-p1	5	5	5	>NCLIV_009450-t26_1-p1 | transcript=NCLIV_009450-t26_1 | gene=NCLIV_009450 | organism=Neospora_caninum_Liverpool | gene_product=60s ribosomal protein L17, related | transcript_product=60s ribosomal protein L17, related | location=FR823383:2053240-2055561(-	1	5	5	5	3	3	3	3	3	3	16.4	16.4	16.4	22.353	195	195	1	16	0	38.522	By MS/MS	By MS/MS	12.3	15.4	77215000	11940000	13854000	7019500	1085400	1259500	16173000	36436000	0	3	8				117	74;511;1022;2331;2332	True;True;True;True;True	80;550;1100;2552;2553	279;280;1806;1807;1808;1809;1810;1811;1812;3636;8608;8609;8610;8611;8612;8613	225;1336;1337;1338;1339;1340;2735;6592;6593;6594
NCLIV_010220-t26_1-p1	NCLIV_010220-t26_1-p1	1	1	1	>NCLIV_010220-t26_1-p1 | transcript=NCLIV_010220-t26_1 | gene=NCLIV_010220 | organism=Neospora_caninum_Liverpool | gene_product=conserved hypothetical protein | transcript_product=conserved hypothetical protein | location=FR823384:525518-527905(+) | protei	1	1	1	1	1	1	1	1	1	1	1.5	1.5	1.5	86.222	795	795	1	4	0.003663	6.4834	By matching	By MS/MS	1.5	1.5	6981800	1700500	929790	193940	47237	25828	0	4874900	0	1	3				122	320	TRUE	342	1145;1146;1147;1148	883;884;885
NCLIV_010290-t26_1-p1	NCLIV_010290-t26_1-p1	1	1	1	>NCLIV_010290-t26_1-p1 | transcript=NCLIV_010290-t26_1 | gene=NCLIV_010290 | organism=Neospora_caninum_Liverpool | gene_product=c8orf53 homolog, related | transcript_product=c8orf53 homolog, related | location=FR823384:583382-588659(-) | protein_length=355	1	1	1	1	1	1	1	1	1	1	3.7	3.7	3.7	41.361	355	355	1	4	0.0038023	6.8329	By matching	By matching	3.7	3.7	6497700	960000	56297	406100	60000	3518.5	0	295160	0	0	1				124	1209	TRUE	1305	4291;4292;4293;4294	3248
NCLIV_010390-t26_1-p1	NCLIV_010390-t26_1-p1	3	3	3	>NCLIV_010390-t26_1-p1 | transcript=NCLIV_010390-t26_1 | gene=NCLIV_010390 | organism=Neospora_caninum_Liverpool | gene_product=novel protein (Zgc:77804), related | transcript_product=novel protein (Zgc:77804), related | location=FR823384:690514-692519(+)	1	3	3	3	3	2	3	2	3	2	8.7	8.7	8.7	49.478	460	460	1	15	0	84.25	By MS/MS	By MS/MS	8.7	6.3	37640000	21660000	5050000	2352500	1353800	315620	28443000	19213000	5	4	12				125	973;1036;1894	True;True;True	1046;1114;2078;2079	3501;3502;3503;3681;3682;7009;7010;7011;7012;7013;7014;7015;7016;7017;7018	2647;2648;2649;2760;5338;5339;5340;5341;5342;5343;5344;5345
NCLIV_010630-t26_1-p1	NCLIV_010630-t26_1-p1	1	1	1	>NCLIV_010630-t26_1-p1 | transcript=NCLIV_010630-t26_1 | gene=NCLIV_010630 | organism=Neospora_caninum_Liverpool | gene_product=cDNA FLJ53078, highly similar to Splicing factor | transcript_product=cDNA FLJ53078, highly similar to Splicing factor | locatio	1	1	1	1	1	1	1	1	1	1	2.9	2.9	2.9	52.373	448	448	1	4	0.0038388	6.9201	By MS/MS	By matching	2.9	2.9	1466800	469700	172150	97790	31313	11477	0	902580	1	0	1				127	468	TRUE	504	1657;1658;1659;1660	1235
NCLIV_011420-t26_1-p1	NCLIV_011420-t26_1-p1	2	2	2	>NCLIV_011420-t26_1-p1 | transcript=NCLIV_011420-t26_1 | gene=NCLIV_011420 | organism=Neospora_caninum_Liverpool | gene_product=putative S1 RNA-binding domain containing protein | transcript_product=putative S1 RNA-binding domain containing protein | locat	1	2	2	2	2	1	2	1	2	1	5.9	5.9	5.9	43.537	390	390	1	9	0	12.29	By MS/MS	By matching	5.9	2.6	3919100	2325700	235970	206270	122410	12419	2406300	975820	2	0	3				133	1960;2155	True;True	2153;2360	7258;7259;7260;7964;7965;7966;7967;7968;7969	5518;6097;6098
NCLIV_011690-t26_1-p1	NCLIV_011690-t26_1-p1	3	3	3	>NCLIV_011690-t26_1-p1 | transcript=NCLIV_011690-t26_1 | gene=NCLIV_011690 | organism=Neospora_caninum_Liverpool | gene_product=unspecified product | transcript_product=unspecified product | location=FR823384:1770332-1772850(-) | protein_length=282 | seque	1	3	3	3	3	2	3	2	3	2	11	11	11	30.813	282	282	1	9	0	16.993	By MS/MS	By MS/MS	11	6	325410000	169430000	51861000	18078000	9412600	2881200	228230000	149760000	3	1	6				135	975;1761;2349	True;True;True	1048;1934;2573	3507;3508;3509;3510;6371;8671;8672;8673;8674	2652;4823;6631;6632;6633;6634
NCLIV_012120-t26_1-p1	NCLIV_012120-t26_1-p1	10	10	10	>NCLIV_012120-t26_1-p1 | transcript=NCLIV_012120-t26_1 | gene=NCLIV_012120 | organism=Neospora_caninum_Liverpool | gene_product=hypothetical protein | transcript_product=hypothetical protein | location=FR823384:2178237-2179022(+) | protein_length=261 | seq	1	10	10	10	9	3	9	3	9	3	36	36	36	29.471	261	261	1	70	0	85.233	By MS/MS	By matching	36	12.3	266710000	47476000	16573000	26671000	4747600	1657300	113280000	29339000	21	0	59				142	229;230;327;703;998;1163;1202;1353;1363;1563	True;True;True;True;True;True;True;True;True;True	248;249;349;759;1076;1251;1297;1298;1471;1472;1483;1484;1718;1719;1720	830;831;832;833;834;835;836;837;838;839;840;841;1170;1171;1172;1173;2533;2534;2535;2536;2537;3575;3576;3577;4131;4132;4133;4268;4269;4270;4271;4272;4273;4812;4813;4814;4815;4816;4817;4818;4819;4851;4852;4853;4854;4855;4856;4857;4858;5652;5653;5654;5655;5656;5657;5658;5659;5660;5661;5662;5663;5664;5665;5666;5667;5668;5669;5670;5671;5672	632;633;634;635;636;637;638;639;903;904;905;1894;1895;2694;2695;2696;3107;3108;3109;3110;3111;3112;3113;3231;3232;3233;3234;3235;3236;3237;3238;3628;3629;3630;3631;3632;3633;3634;3650;3651;3652;3653;3654;3655;3656;3657;4283;4284;4285;4286;4287;4288;4289;4290;4291;4292;4293;4294;4295;4296;4297;4298
NCLIV_012390-t26_1-p1	NCLIV_012390-t26_1-p1	5	5	5	>NCLIV_012390-t26_1-p1 | transcript=NCLIV_012390-t26_1 | gene=NCLIV_012390 | organism=Neospora_caninum_Liverpool | gene_product=conserved hypothetical protein | transcript_product=conserved hypothetical protein | location=FR823386:121950-123797(+) | protei	1	5	5	5	5	3	5	3	5	3	9.4	9.4	9.4	64.565	615	615	1	24	0	32.66	By MS/MS	By matching	9.4	5.2	63474000	23188000	418150	2350900	858800	15487	23845000	2463600	6	0	11				144	542;590;1052;1420;1579	True;True;True;True;True	586;639;1132;1133;1559;1737	1930;1931;1932;2119;2120;2121;2122;3732;3733;3734;3735;3736;3737;3738;3739;3740;3741;5112;5113;5114;5720;5721;5722;5723	1416;1417;1418;1567;2788;2789;2790;2791;3843;4337;4338;4339;4340
NCLIV_012610-t26_1-p1	NCLIV_012610-t26_1-p1	3	3	3	>NCLIV_012610-t26_1-p1 | transcript=NCLIV_012610-t26_1 | gene=NCLIV_012610 | organism=Neospora_caninum_Liverpool | gene_product=conserved hypothetical protein | transcript_product=conserved hypothetical protein | location=FR823386:293561-295384(+) | protei	1	3	3	3	2	2	2	2	2	2	6.6	6.6	6.6	63.217	607	607	1	13	0	28.457	By MS/MS	By MS/MS	4.3	4.3	48974000	5736400	3866400	1530400	179260	120830	9912700	21185000	1	2	9				147	228;271;1780	True;True;True	247;290;1954	824;825;826;827;828;829;963;964;965;966;6433;6434;6435	628;629;630;631;744;745;746;4870;4871;4872
NCLIV_012860-t26_1-p1	NCLIV_012860-t26_1-p1	1	1	1	>NCLIV_012860-t26_1-p1 | transcript=NCLIV_012860-t26_1 | gene=NCLIV_012860 | organism=Neospora_caninum_Liverpool | gene_product=Leucyl-tRNA synthetase 2, related | transcript_product=Leucyl-tRNA synthetase 2, related | location=FR823386:559621-569957(-) |	1	1	1	1	1	1	1	1	1	1	1	1	1	131.08	1160	1160	1	4	0.0039761	7.3491	By MS/MS	By MS/MS	1	1	13528000	2136600	1212300	245970	38848	22042	0	6356100	0	0	1				149	270	TRUE	289	959;960;961;962	740;741;742;743
NCLIV_012920-t26_1-p1	NCLIV_012920-t26_1-p1	8	8	8	>NCLIV_012920-t26_1-p1 | transcript=NCLIV_012920-t26_1 | gene=NCLIV_012920 | organism=Neospora_caninum_Liverpool | gene_product=unspecified product | transcript_product=unspecified product | location=FR823386:663772-664947(-) | protein_length=391 | sequenc	1	8	8	8	5	2	5	2	5	2	25.6	25.6	25.6	43.063	391	391	1	24	0	78.301	By MS/MS	By MS/MS	16.4	4.9	55040000	11341000	1548100	2293300	472560	64504	9115300	11421000	4	1	13				150	205;540;622;679;896;1120;1228;1280	True;True;True;True;True;True;True;True	224;584;672;734;961;1206;1207;1324;1379	753;754;755;756;1924;1925;1926;2260;2481;3205;3206;3989;3990;3991;3992;3993;3994;3995;3996;4348;4349;4350;4525;4526	572;573;574;1413;1414;1691;1848;2402;3007;3008;3009;3010;3011;3298;3299;3420
NCLIV_013430-t26_1-p1	NCLIV_013430-t26_1-p1	1	1	1	>NCLIV_013430-t26_1-p1 | transcript=NCLIV_013430-t26_1 | gene=NCLIV_013430 | organism=Neospora_caninum_Liverpool | gene_product=conserved hypothetical protein | transcript_product=conserved hypothetical protein | location=FR823386:1122313-1124862(+) | prot	1	1	1	1	1	1	1	1	1	1	1.1	1.1	1.1	95.036	849	849	1	4	0.0034843	6.2798	By matching	By matching	1.1	1.1	23913000	2202400	1416100	583250	53717	34538	0	7424400	0	0	1				156	808	TRUE	868	2878;2879;2880;2881	2138
NCLIV_013660-t26_1-p1	NCLIV_013660-t26_1-p1	11	11	11	>NCLIV_013660-t26_1-p1 | transcript=NCLIV_013660-t26_1 | gene=NCLIV_013660 | organism=Neospora_caninum_Liverpool | gene_product=putative regulator of chromosome condensation | transcript_product=putative regulator of chromosome condensation | location=FR82	1	11	11	11	4	4	4	4	4	4	13.9	13.9	13.9	121.12	1162	1162	1	41	0	323.31	By MS/MS	By matching	4.9	4.4	125040000	6332600	840000	2841800	143920	19091	5597000	4642400	1	0	27				158	28;35;1346;1515;1664;1695;1805;1853;1885;1930;2228	True;True;True;True;True;True;True;True;True;True;True	29;37;38;1461;1669;1834;1866;1979;2033;2068;2117;2446	95;96;97;98;99;122;123;124;125;126;127;128;129;130;131;132;133;134;135;136;137;138;139;4769;4770;4771;5518;6023;6024;6025;6120;6520;6851;6983;6984;6985;7132;7133;7134;7135;8267	66;67;68;69;70;86;87;88;89;90;91;92;93;94;95;3603;4188;4559;4560;4561;4630;4933;4934;4935;5236;5321;5424;6338
NCLIV_014040-t26_1-p1	NCLIV_014040-t26_1-p1	5	5	5	>NCLIV_014040-t26_1-p1 | transcript=NCLIV_014040-t26_1 | gene=NCLIV_014040 | organism=Neospora_caninum_Liverpool | gene_product=conserved hypothetical protein | transcript_product=conserved hypothetical protein | location=FR823386:1596384-1598102(-) | prot	1	5	5	5	5	2	5	2	5	2	16.8	16.8	16.8	44.452	400	400	1	19	0	42.903	By MS/MS	By MS/MS	16.8	6.2	32142000	11509000	1592200	1285700	460350	63687	10812000	10209000	4	2	14				161	280;595;1655;1782;2220	True;True;True;True;True	299;644;1824;1956;2437	991;992;993;994;2136;2137;2138;2139;5997;5998;5999;6437;6438;6439;6440;6441;8231;8232;8233	766;767;768;769;770;771;772;1577;4539;4874;4875;4876;6308;6309
NCLIV_014180-t26_1-p1;NCLIV_001670-t26_1-p1	NCLIV_014180-t26_1-p1;NCLIV_001670-t26_1-p1	19;19	19;19	19;19	>NCLIV_014180-t26_1-p1 | transcript=NCLIV_014180-t26_1 | gene=NCLIV_014180 | organism=Neospora_caninum_Liverpool | gene_product=Elongation factor 1-alpha, related | transcript_product=Elongation factor 1-alpha, related | location=FR823386:1666142-1668130(-	2	19	19	19	17	8	17	8	17	8	46.9	46.9	46.9	49.049	448	448;448	1	128	0	203.34	By MS/MS	By MS/MS	46.2	21.7	6256900000	1172000000	75240000	223460000	41859000	2687200	1003800000	391970000	34	9	112				62	103;395;472;685;759;849;850;1214;1597;1827;1830;1838;1911;1917;1944;1945;2106;2183;2322	True;True;True;True;True;True;True;True;True;True;True;True;True;True;True;True;True;True;True	109;110;424;425;508;740;819;911;912;1310;1758;1759;2004;2005;2008;2016;2017;2097;2103;2104;2133;2134;2135;2136;2308;2395;2396;2543	365;366;367;368;369;370;371;372;373;1403;1404;1405;1406;1407;1408;1665;1666;2494;2735;2736;2737;2738;3003;3004;3005;3006;3007;3008;3009;3010;3011;3012;3013;3014;3015;3016;3017;3018;3019;4305;4306;4307;5788;5789;5790;5791;5792;6735;6736;6737;6738;6739;6740;6741;6742;6743;6744;6745;6746;6747;6748;6759;6760;6761;6762;6763;6764;6765;6766;6767;6768;6794;6795;6796;6797;6798;7065;7066;7067;7086;7087;708…	278;279;280;281;282;283;1064;1065;1066;1067;1068;1069;1070;1239;1860;2035;2036;2232;2233;2234;2235;2236;2237;2238;2239;2240;2241;2242;2243;2244;2245;2246;2247;2248;2249;2250;2251;2252;2253;3257;3258;3259;3260;3261;3262;3263;3264;3265;3266;4380;4381;4382;5143;5144;5145;5146;5147;5148;5149;5150;5151;5152;5153;5154;5155;5156;5157;5163;5164;5165;5166;5167;5183;5184;5185;5186;5187;5188;5189;5190;5191;…
NCLIV_015410-t26_1-p1	NCLIV_015410-t26_1-p1	7	7	7	>NCLIV_015410-t26_1-p1 | transcript=NCLIV_015410-t26_1 | gene=NCLIV_015410 | organism=Neospora_caninum_Liverpool | gene_product=hypothetical protein | transcript_product=hypothetical protein | location=FR823387:12403-14487(+) | protein_length=166 | sequenc	1	7	7	7	6	5	6	5	6	5	34.3	34.3	34.3	18.522	166	166	1	52	0	110.49	By MS/MS	By MS/MS	26.5	25.9	501920000	95427000	24003000	71703000	13632000	3429000	94092000	127270000	8	5	35				168	1276;1545;1601;1602;1877;2179;2180	True;True;True;True;True;True;True	1374;1700;1763;1764;1765;1766;2059;2388;2389;2390;2391	4504;4505;4506;4507;4508;4509;4510;4511;4512;5592;5807;5808;5809;5810;5811;5812;5813;5814;5815;5816;5817;5818;5819;5820;5821;5822;5823;5824;6942;6943;6944;6945;6946;6947;6948;6949;6950;6951;8060;8061;8062;8063;8064;8065;8066;8067;8068;8069;8070;8071;8072;8073	3404;3405;3406;3407;3408;3409;3410;3411;3412;3413;4238;4398;4399;4400;4401;4402;4403;4404;4405;4406;5295;5296;5297;5298;5299;5300;6164;6165;6166;6167;6168;6169;6170;6171;6172;6173
NCLIV_015620-t26_1-p1	NCLIV_015620-t26_1-p1	5	5	5	>NCLIV_015620-t26_1-p1 | transcript=NCLIV_015620-t26_1 | gene=NCLIV_015620 | organism=Neospora_caninum_Liverpool | gene_product=60S ribosomal protein L36, related | transcript_product=60S ribosomal protein L36, related | location=FR823387:164262-165474(+)	1	5	5	5	4	4	4	4	4	4	37.6	37.6	37.6	11.466	101	101	1	23	0	31.075	By MS/MS	By MS/MS	30.7	30.7	145520000	19038000	2905600	36381000	4759400	726410	18025000	13679000	2	4	20				170	461;1339;1340;1637;1659	True;True;True;True;True	497;1449;1450;1451;1452;1805;1828	1635;1636;1637;1638;4739;4740;4741;4742;4743;4744;4745;4746;4747;4748;4749;4750;4751;4752;5939;5940;5941;5942;6015	1223;3571;3572;3573;3574;3575;3576;3577;3578;3579;3580;3581;3582;3583;3584;3585;3586;4493;4494;4495;4552
NCLIV_015880-t26_1-p1	NCLIV_015880-t26_1-p1	7	7	7	>NCLIV_015880-t26_1-p1 | transcript=NCLIV_015880-t26_1 | gene=NCLIV_015880 | organism=Neospora_caninum_Liverpool | gene_product=hypothetical protein | transcript_product=hypothetical protein | location=FR823387:413027-414259(+) | protein_length=196 | seque	1	7	7	7	6	4	6	4	6	4	36.2	36.2	36.2	22.642	196	196	1	26	0	44.826	By MS/MS	By matching	27	16.3	146300000	12862000	3141300	13300000	1169200	285580	14828000	14731000	3	0	13				172	183;531;787;802;970;1304;1951	True;True;True;True;True;True;True	199;572;847;862;1042;1406;2144	686;687;688;1878;1879;1880;1881;2815;2816;2817;2818;2860;2861;2862;2863;3491;4603;4604;4605;4606;4607;4608;4609;7227;7228;7229	527;1388;2091;2092;2124;2125;2641;3477;3478;3479;3480;3481;5490
NCLIV_015920-t26_1-p1	NCLIV_015920-t26_1-p1	5	5	5	>NCLIV_015920-t26_1-p1 | transcript=NCLIV_015920-t26_1 | gene=NCLIV_015920 | organism=Neospora_caninum_Liverpool | gene_product=Histone H4, related | transcript_product=Histone H4, related | location=FR823387:446457-446768(-) | protein_length=103 | sequenc	1	5	5	5	3	3	3	3	3	3	51.5	51.5	51.5	11.439	103	103	1	21	0	91.868	By MS/MS	By MS/MS	29.1	31.1	431940000	10848000	1067600	71990000	1808100	177940	11313000	40228000	2	1	13				173	396;415;938;2020;2084	True;True;True;True;True	426;445;1008;2221;2286	1409;1410;1411;1412;1413;1414;1415;1461;1462;1463;1464;1465;1466;1467;3371;3372;7499;7500;7718;7719;7720	1071;1072;1073;1074;1075;1076;1077;1102;1103;1104;2557;5684;5685;5889
NCLIV_015990-t26_1-p1	NCLIV_015990-t26_1-p1	3	3	3	>NCLIV_015990-t26_1-p1 | transcript=NCLIV_015990-t26_1 | gene=NCLIV_015990 | organism=Neospora_caninum_Liverpool | gene_product=hypothetical protein | transcript_product=hypothetical protein | location=FR823387:499722-502058(+) | protein_length=97 | sequen	1	3	3	3	3	2	3	2	3	2	25.8	25.8	25.8	11.101	97	97	1	11	0	17.761	By MS/MS	By MS/MS	25.8	18.6	26667000	10464000	809620	5333400	2092900	161920	8272900	5938500	4	0	7				176	1873;1910;2333	True;True;True	2054;2096;2554	6929;6930;6931;6932;7062;7063;7064;8614;8615;8616;8617	5285;5286;5287;5382;5383;6595;6596;6597;6598
NCLIV_016380-t26_1-p1	NCLIV_016380-t26_1-p1	8	8	8	>NCLIV_016380-t26_1-p1 | transcript=NCLIV_016380-t26_1 | gene=NCLIV_016380 | organism=Neospora_caninum_Liverpool | gene_product=Ribosomal protein L22, related | transcript_product=Ribosomal protein L22, related | location=FR823387:830383-832412(-) | protei	1	8	8	8	8	5	8	5	8	5	32.6	32.6	32.6	20.325	181	181	1	37	0	90.571	By MS/MS	By MS/MS	32.6	23.2	1022000000	379850000	88006000	102200000	37985000	8800600	475830000	391970000	11	5	27				182	334;418;592;593;2087;2088;2267;2310	True;True;True;True;True;True;True;True	356;448;641;642;2289;2290;2486;2529;2530	1189;1190;1472;1473;1474;1475;2125;2126;2127;2128;2129;2130;2131;2132;7726;7727;7728;7729;7730;7731;7732;7733;7734;8384;8385;8386;8387;8388;8389;8390;8535;8536;8537;8538;8539;8540;8541	917;1109;1110;1571;1572;1573;1574;1575;5894;5895;5896;5897;5898;5899;6422;6423;6424;6425;6426;6533;6534;6535;6536;6537;6538;6539;6540;6541;6542;6543
NCLIV_017200-t26_1-p1	NCLIV_017200-t26_1-p1	8	8	8	>NCLIV_017200-t26_1-p1 | transcript=NCLIV_017200-t26_1 | gene=NCLIV_017200 | organism=Neospora_caninum_Liverpool | gene_product=putative KH domain-containing protein | transcript_product=putative KH domain-containing protein | location=FR823387:1449260-145	1	8	8	8	7	5	7	5	7	5	8.1	8.1	8.1	117.65	1073	1073	1	34	0	61.527	By MS/MS	By MS/MS	7.4	5.5	85688000	21464000	6612700	1647800	412780	127170	25137000	30830000	6	3	23				187	40;156;678;706;878;900;2091;2092	True;True;True;True;True;True;True;True	43;168;733;763;764;942;966;2293;2294	152;153;154;155;156;157;158;580;581;582;2478;2479;2480;2554;2555;2556;2557;2558;2559;2560;3130;3131;3132;3227;3228;3229;3230;7741;7742;7743;7744;7745;7746;7747	103;104;105;106;107;108;109;110;111;428;429;430;1847;1905;1906;1907;1908;1909;2339;2423;5902;5903;5904;5905;5906
NCLIV_018290-t26_1-p1	NCLIV_018290-t26_1-p1	3	3	3	>NCLIV_018290-t26_1-p1 | transcript=NCLIV_018290-t26_1 | gene=NCLIV_018290 | organism=Neospora_caninum_Liverpool | gene_product=Ribosomal protein S26E, related | transcript_product=Ribosomal protein S26E, related | location=FR823387:2429773-2431095(-) | pr	1	3	3	3	3	2	3	2	3	2	21.2	21.2	21.2	12.766	113	113	1	14	0	31.554	By MS/MS	By MS/MS	21.2	18.6	284510000	42382000	59273000	56903000	8476500	11855000	52523000	262230000	7	2	14				192	390;448;1454	True;True;True	416;484;1596	1367;1368;1369;1589;1590;1591;1592;5279;5280;5281;5282;5283;5284;5285	1041;1042;1043;1179;1180;1181;1182;1183;1184;1185;1186;1187;4013;4014
NCLIV_018560-t26_1-p1	NCLIV_018560-t26_1-p1	8	8	8	>NCLIV_018560-t26_1-p1 | transcript=NCLIV_018560-t26_1 | gene=NCLIV_018560 | organism=Neospora_caninum_Liverpool | gene_product=putative ras-GTPase-activating protein binding protein | transcript_product=putative ras-GTPase-activating protein binding prote	1	8	8	8	8	5	8	5	8	5	13	13	13	88.31	848	848	1	36	0	108.58	By MS/MS	By MS/MS	13	8.8	122240000	30816000	3085000	3056000	770410	77124	28546000	16155000	14	5	32				197	434;463;599;1614;2071;2100;2211;2260	True;True;True;True;True;True;True;True	470;499;649;1780;1781;2273;2302;2426;2479	1542;1543;1544;1545;1642;1643;1644;2153;2154;2155;2156;5855;5856;5857;5858;5859;5860;7670;7671;7672;7673;7674;7675;7676;7776;7777;8191;8192;8193;8194;8195;8196;8365;8366;8367;8368	1149;1150;1151;1225;1226;1592;1593;1594;1595;4440;4441;4442;5853;5854;5855;5856;5857;5858;5859;5860;5861;5936;6269;6270;6271;6272;6273;6274;6275;6276;6277;6278;6409;6410
NCLIV_019000-t26_1-p1	NCLIV_019000-t26_1-p1	1	1	1	>NCLIV_019000-t26_1-p1 | transcript=NCLIV_019000-t26_1 | gene=NCLIV_019000 | organism=Neospora_caninum_Liverpool | gene_product=putative adenosine transporter | transcript_product=putative adenosine transporter | location=FR823387:2980111-2981844(-) | prot	1	1	1	1	1	1	1	1	1	1	3.7	3.7	3.7	51.361	465	465	1	4	0	26.093	By MS/MS	By MS/MS	3.7	3.7	4350400	1165800	466550	290030	77722	31104	0	2446100	0	1	3				199	2031	TRUE	2232	7533;7534;7535;7536	5705;5706;5707;5708
NCLIV_019110-t26_1-p1	NCLIV_019110-t26_1-p1	16	16	16	>NCLIV_019110-t26_1-p1 | transcript=NCLIV_019110-t26_1 | gene=NCLIV_019110 | organism=Neospora_caninum_Liverpool | gene_product=HSP90-like protein, related | transcript_product=HSP90-like protein, related | location=FR823387:3077525-3080915(+) | protein_le	1	16	16	16	11	4	11	4	11	4	22.1	22.1	22.1	97.056	851	851	1	51	0	156.37	By MS/MS	By MS/MS	15.4	5.9	126220000	11932000	598370	2685400	253870	12731	11025000	3901200	2	1	28				201	7;200;209;492;617;624;658;751;1189;1359;1550;1649;1791;1941;2081;2159	True;True;True;True;True;True;True;True;True;True;True;True;True;True;True;True	8;218;219;228;528;667;674;675;711;811;1281;1478;1705;1818;1965;2129;2130;2283;2364	25;26;741;742;743;765;1736;1737;1738;2240;2241;2262;2263;2264;2265;2266;2267;2268;2382;2715;2716;2717;4221;4222;4835;4836;5610;5611;5612;5980;6468;6469;6470;6471;6472;6473;6474;6475;7166;7167;7168;7169;7170;7705;7706;7707;7708;7709;7710;7711;7978	25;26;562;563;586;1289;1676;1693;1694;1695;1696;1697;1772;2016;2017;3190;3191;3642;4247;4248;4249;4250;4523;4895;4896;4897;4898;5447;5448;5885;5886;6104
NCLIV_019200-t26_1-p1	NCLIV_019200-t26_1-p1	1	1	1	>NCLIV_019200-t26_1-p1 | transcript=NCLIV_019200-t26_1 | gene=NCLIV_019200 | organism=Neospora_caninum_Liverpool | gene_product=Eukaryotic translation initiation factor 5 | transcript_product=Eukaryotic translation initiation factor 5 | location=FR823387:3	1	1	1	1	1	1	1	1	1	1	1.7	1.7	1.7	46.85	413	413	1	4	0.009375	5.9964	By MS/MS	By matching	1.7	1.7	9411000	3694900	575280	409170	160650	25012	0	3016200	1	0	3				202	180	TRUE	196	678;679;680;681	520;521;522
NCLIV_020140-t26_1-p1	NCLIV_020140-t26_1-p1	1	1	1	>NCLIV_020140-t26_1-p1 | transcript=NCLIV_020140-t26_1 | gene=NCLIV_020140 | organism=Neospora_caninum_Liverpool | gene_product=hypothetical protein | transcript_product=hypothetical protein | location=FR823388:841194-842941(+) | protein_length=191 | seque	1	1	1	1	1	1	1	1	1	1	7.9	7.9	7.9	20.809	191	191	1	4	0	19.843	By MS/MS	By MS/MS	7.9	7.9	3183000	785680	114980	289370	71426	10453	0	602850	1	1	3				208	833	TRUE	893	2941;2942;2943;2944	2183;2184;2185
NCLIV_020180-t26_1-p1	NCLIV_020180-t26_1-p1	6	6	6	>NCLIV_020180-t26_1-p1 | transcript=NCLIV_020180-t26_1 | gene=NCLIV_020180 | organism=Neospora_caninum_Liverpool | gene_product=hypothetical protein | transcript_product=hypothetical protein | location=FR823388:867544-872039(-) | protein_length=490 | seque	1	6	6	6	4	3	4	3	4	3	15.3	15.3	15.3	54.329	490	490	1	17	0	51.353	By MS/MS	By matching	9.2	7.6	79232000	12896000	912450	3169300	515850	36498	11129000	5599600	1	0	10				210	977;1169;1188;1600;2018;2056	True;True;True;True;True;True	1050;1258;1280;1762;2219;2258	3513;3514;3515;3516;4148;4149;4150;4151;4220;5803;5804;5805;5806;7495;7496;7497;7629	2654;2655;3126;3127;3128;3189;4396;4397;5680;5681;5682;5819
NCLIV_020250-t26_1-p1	NCLIV_020250-t26_1-p1	8	8	8	>NCLIV_020250-t26_1-p1 | transcript=NCLIV_020250-t26_1 | gene=NCLIV_020250 | organism=Neospora_caninum_Liverpool | gene_product=hypothetical protein | transcript_product=hypothetical protein | location=FR823388:905324-910681(+) | protein_length=556 | seque	1	8	8	8	5	2	5	2	5	2	15.6	15.6	15.6	60.815	556	556	1	22	0	64.579	By MS/MS	By matching	10.4	3.6	48086000	2363700	198620	1335700	65658	5517.1	2586800	1833500	2	0	12				212	221;291;801;803;1164;1360;1462;1994	True;True;True;True;True;True;True;True	240;310;861;863;1252;1253;1479;1604;2192	796;797;798;1031;1032;1033;2859;2864;2865;4134;4135;4136;4137;4837;4838;4839;5308;5309;5310;7396;7397;7398	610;798;799;800;801;2123;2126;3114;3115;3116;3643;4036;4037;5607
NCLIV_020310-t26_1-p1	NCLIV_020310-t26_1-p1	1	1	1	>NCLIV_020310-t26_1-p1 | transcript=NCLIV_020310-t26_1 | gene=NCLIV_020310 | organism=Neospora_caninum_Liverpool | gene_product=putative fructose-1,6-bisphosphatase | transcript_product=putative fructose-1,6-bisphosphatase | location=FR823388:939033-942100	1	1	1	1	1	1	1	1	1	1	2.1	2.1	2.1	42.244	387	387	1	7	0.0037244	6.6599	By MS/MS	By MS/MS	2.1	2.1	2855900	598770	63594	136000	28513	3028.3	0	333420	3	1	5				213	1335	TRUE	1443;1444	4724;4725;4726;4727;4728;4729;4730	3560;3561;3562;3563;3564;3565
NCLIV_021080-t26_1-p1	NCLIV_021080-t26_1-p1	11	11	11	>NCLIV_021080-t26_1-p1 | transcript=NCLIV_021080-t26_1 | gene=NCLIV_021080 | organism=Neospora_caninum_Liverpool | gene_product=hypothetical protein | transcript_product=hypothetical protein | location=FR823388:1549561-1551829(+) | protein_length=260 | seq	1	11	11	11	10	6	10	6	10	6	38.5	38.5	38.5	28.24	260	260	1	63	0	323.31	By MS/MS	By MS/MS	35.8	28.1	947250000	311330000	32311000	72865000	23949000	2485400	228730000	143720000	13	8	50				219	189;370;646;1238;1239;1322;1389;1421;1981;1982;2096	True;True;True;True;True;True;True;True;True;True;True	206;207;394;697;1335;1336;1426;1521;1522;1560;2176;2177;2298	704;705;706;707;708;709;710;711;712;713;1312;1313;1314;1315;2350;2351;2352;2353;2354;2355;4382;4383;4384;4385;4386;4387;4388;4389;4670;4991;4992;4993;4994;4995;4996;4997;4998;4999;5115;5116;5117;5118;7330;7331;7332;7333;7334;7335;7336;7337;7338;7339;7340;7341;7342;7343;7344;7345;7346;7347;7348;7766;7767	537;538;539;540;541;542;543;544;545;546;1007;1748;1749;1750;1751;1752;3319;3320;3321;3322;3323;3528;3764;3765;3766;3767;3768;3769;3770;3771;3772;3773;3844;3845;3846;5562;5563;5564;5565;5566;5567;5568;5569;5570;5571;5572;5573;5574;5575;5576;5577;5928
NCLIV_021390-t26_1-p1	NCLIV_021390-t26_1-p1	3	3	3	>NCLIV_021390-t26_1-p1 | transcript=NCLIV_021390-t26_1 | gene=NCLIV_021390 | organism=Neospora_caninum_Liverpool | gene_product=putative ribosomal protein L41 | transcript_product=putative ribosomal protein L41 | location=FR823388:1893560-1894600(-) | prot	1	3	3	3	3	2	3	2	3	2	24.8	24.8	24.8	12.062	105	105	1	11	0	19.343	By MS/MS	By MS/MS	24.8	16.2	13150000	5450400	2417400	4383200	1816800	805800	6514600	12192000	2	1	5				221	410;971;1703	True;True;True	440;1043;1874	1449;1450;1451;3492;3493;6149;6150;6151;6152;6153;6154	1096;2642;4644;4645;4646;4647
NCLIV_021720-t26_1-p1	NCLIV_021720-t26_1-p1	1	1	1	>NCLIV_021720-t26_1-p1 | transcript=NCLIV_021720-t26_1 | gene=NCLIV_021720 | organism=Neospora_caninum_Liverpool | gene_product=conserved hypothetical protein | transcript_product=conserved hypothetical protein | location=FR823388:2153780-2161404(-) | prot	1	1	1	1	1	1	1	1	1	1	1.9	1.9	1.9	79.739	729	729	1	4	0.0049423	6.1211	By MS/MS	By MS/MS	1.9	1.9	2138500	719890	62532	61101	20568	1786.6	0	327850	1	1	3				224	1309	TRUE	1411	4627;4628;4629;4630	3496;3497;3498;3499
NCLIV_023100-t26_1-p1	NCLIV_023100-t26_1-p1	5	5	5	>NCLIV_023100-t26_1-p1 | transcript=NCLIV_023100-t26_1 | gene=NCLIV_023100 | organism=Neospora_caninum_Liverpool | gene_product=conserved hypothetical protein | transcript_product=conserved hypothetical protein | location=FR823388:3382158-3385780(-) | prot	1	5	5	5	5	2	5	2	5	2	11.9	11.9	11.9	46.57	420	420	1	15	0	32.966	By MS/MS	By MS/MS	11.9	4.3	23301000	16624000	1204800	1013100	722770	52383	13751000	3454300	6	1	9				234	337;1103;1315;1933;2060	True;True;True;True;True	359;1188;1189;1418;2120;2262	1195;1196;1197;1198;3924;3925;3926;3927;4647;4648;4649;7139;7140;7141;7643	920;2946;2947;2948;3509;3510;5428;5429;5830;5831
NCLIV_023190-t26_1-p1	NCLIV_023190-t26_1-p1	1	1	1	>NCLIV_023190-t26_1-p1 | transcript=NCLIV_023190-t26_1 | gene=NCLIV_023190 | organism=Neospora_caninum_Liverpool | gene_product=B-box zinc finger family protein, related | transcript_product=B-box zinc finger family protein, related | location=FR823388:344	1	1	1	1	1	1	1	1	1	1	1.7	1.7	1.7	60.588	536	536	1	4	0.0034662	6.2652	By MS/MS	By MS/MS	1.7	1.7	4834300	1244700	680500	146490	37717	20621	0	3567900	1	1	3				235	277	TRUE	296	982;983;984;985	760;761;762
NCLIV_023710-t26_1-p1	NCLIV_023710-t26_1-p1	1	1	1	>NCLIV_023710-t26_1-p1 | transcript=NCLIV_023710-t26_1 | gene=NCLIV_023710 | organism=Neospora_caninum_Liverpool | gene_product=unspecified product | transcript_product=unspecified product | location=FR823388:3836041-3839224(-) | protein_length=434 | seque	1	1	1	1	0	1	0	1	0	1	2.3	2.3	2.3	47.628	434	434	1	2	0.0078493	6.005	By matching	By matching	0	2.3	1147900	0	267970	45916	0	10719	0	1405000	0	0	1				240	1482	TRUE	1631	5411;5412	4108
NCLIV_023830-t26_1-p1	NCLIV_023830-t26_1-p1	1	1	1	>NCLIV_023830-t26_1-p1 | transcript=NCLIV_023830-t26_1 | gene=NCLIV_023830 | organism=Neospora_caninum_Liverpool | gene_product=unspecified product | transcript_product=unspecified product | location=FR823388:3927453-3932037(+) | protein_length=1029 | sequ	1	1	1	1	1	1	1	1	1	1	1.1	1.1	1.1	111.86	1029	1029	1	4	0.007874	6.0078	By matching	By matching	1.1	1.1	24159000	1172200	205610	447380	21707	3807.6	0	1078000	0	0	2				242	1035	TRUE	1113	3677;3678;3679;3680	2758;2759
NCLIV_024250-t26_1-p1	NCLIV_024250-t26_1-p1	7	7	7	>NCLIV_024250-t26_1-p1 | transcript=NCLIV_024250-t26_1 | gene=NCLIV_024250 | organism=Neospora_caninum_Liverpool | gene_product=hypothetical protein | transcript_product=hypothetical protein | location=FR823389:354556-356204(+) | protein_length=158 | seque	1	7	7	7	5	4	5	4	5	4	39.9	39.9	39.9	16.446	158	158	1	34	0	97.25	By MS/MS	By MS/MS	31.6	29.7	267780000	61461000	12993000	44631000	10243000	2165600	75992000	62697000	7	4	29				247	5;333;834;835;855;1740;1961	True;True;True;True;True;True;True	5;355;894;895;917;1913;2154	15;16;17;18;19;20;1187;1188;2945;2946;2947;2948;2949;3031;3032;3033;3034;3035;3036;3037;3038;3039;6305;6306;6307;6308;6309;6310;6311;7261;7262;7263;7264;7265	16;17;18;19;20;21;22;916;2186;2187;2188;2189;2261;2262;2263;2264;2265;2266;4773;4774;4775;4776;4777;4778;4779;4780;5519;5520;5521;5522;5523
NCLIV_024420-t26_1-p1	NCLIV_024420-t26_1-p1	4	4	4	>NCLIV_024420-t26_1-p1 | transcript=NCLIV_024420-t26_1 | gene=NCLIV_024420 | organism=Neospora_caninum_Liverpool | gene_product=hypothetical protein | transcript_product=hypothetical protein | location=FR823389:465741-467478(+) | protein_length=353 | seque	1	4	4	4	4	2	4	2	4	2	13.9	13.9	13.9	39.126	353	353	1	13	0	27.035	By MS/MS	By matching	13.9	7.1	25167000	6094000	756650	1324600	320740	39824	6506400	4276400	5	0	12				248	204;1215;1905;2300	True;True;True;True	223;1311;2090;2519	749;750;751;752;4308;4309;4310;4311;7041;8476;8477;8478;8479	567;568;569;570;571;3267;3268;3269;3270;3271;5360;6486;6487
NCLIV_024610-t26_1-p1	NCLIV_024610-t26_1-p1	10	10	10	>NCLIV_024610-t26_1-p1 | transcript=NCLIV_024610-t26_1 | gene=NCLIV_024610 | organism=Neospora_caninum_Liverpool | gene_product=conserved hypothetical protein | transcript_product=conserved hypothetical protein | location=FR823389:599298-600515(-) | protei	1	10	10	10	10	9	10	9	10	9	25.2	25.2	25.2	41.945	405	405	1	59	0	97.24	By MS/MS	By MS/MS	25.2	25.2	255570000	80922000	29708000	10649000	3371700	1237800	74319000	125700000	13	4	32				250	227;312;358;1054;1055;1196;1231;1667;2000;2052	True;True;True;True;True;True;True;True;True;True	246;333;334;382;1135;1136;1291;1327;1837;2198;2199;2200;2254	817;818;819;820;821;822;823;1115;1116;1117;1118;1119;1120;1121;1269;1270;1271;1272;1273;1274;1275;3748;3749;3750;3751;3752;3753;3754;4250;4251;4252;4253;4359;4360;4361;4362;6033;6034;6035;6036;6037;7416;7417;7418;7419;7420;7421;7422;7423;7424;7425;7426;7612;7613;7614;7615;7616;7617;7618	624;625;626;627;851;852;985;986;2797;2798;2799;2800;3216;3217;3218;3304;3305;3306;4568;4569;5621;5622;5623;5624;5625;5626;5627;5628;5629;5630;5789;5790;5791;5792
NCLIV_024820-t26_1-p1	NCLIV_024820-t26_1-p1	7	7	7	>NCLIV_024820-t26_1-p1 | transcript=NCLIV_024820-t26_1 | gene=NCLIV_024820 | organism=Neospora_caninum_Liverpool | gene_product=14-3-3 protein homolog | transcript_product=14-3-3 protein homolog | location=FR823389:758937-761451(+) | protein_length=266 | s	1	7	7	7	6	3	6	3	6	3	27.4	27.4	27.4	30.698	266	266	1	23	0	52.694	By MS/MS	By MS/MS	24.4	10.9	66374000	9898600	3141700	3687500	549920	174540	11484000	22468000	4	1	15				252	61;264;873;1461;1528;2298;2326	True;True;True;True;True;True;True	67;283;936;1603;1682;2517;2547	244;245;246;941;942;943;944;3104;3105;3106;3107;5307;5542;5543;5544;5545;8469;8470;8471;8472;8585;8586;8587	192;193;194;719;720;721;722;723;2318;2319;2320;2321;4035;4203;6484;6577;6578
NCLIV_024870-t26_1-p1	NCLIV_024870-t26_1-p1	7	7	7	>NCLIV_024870-t26_1-p1 | transcript=NCLIV_024870-t26_1 | gene=NCLIV_024870 | organism=Neospora_caninum_Liverpool | gene_product=hypothetical protein | transcript_product=hypothetical protein | location=FR823389:795102-797051(-) | protein_length=212 | seque	1	7	7	7	7	4	7	4	7	4	26.9	26.9	26.9	23.993	212	212	1	25	0	77.024	By MS/MS	By MS/MS	26.9	17.9	213250000	59173000	20126000	17771000	4931100	1677100	53942000	85683000	3	1	12				254	300;665;687;947;997;1106;1676	True;True;True;True;True;True;True	321;718;742;1018;1075;1192;1846	1077;1078;1079;1080;2405;2406;2407;2408;2409;2499;2500;2501;3400;3401;3402;3572;3573;3574;3939;3940;3941;6062;6063;6064;6065	833;1784;1785;1786;1787;1788;1789;1865;1866;2580;2693;2964;4589;4590;4591;4592
NCLIV_024880-t26_1-p1	NCLIV_024880-t26_1-p1	8	8	8	>NCLIV_024880-t26_1-p1 | transcript=NCLIV_024880-t26_1 | gene=NCLIV_024880 | organism=Neospora_caninum_Liverpool | gene_product=30S ribosomal protein S9P, related | transcript_product=30S ribosomal protein S9P, related | location=FR823389:799494-800782(+)	1	8	8	8	8	2	8	2	8	2	50	50	50	16.664	148	148	1	30	0	54.292	By MS/MS	By MS/MS	50	10.8	253390000	53552000	10838000	25339000	5355200	1083800	59098000	63789000	6	2	21				255	321;371;1430;1754;2082;2083;2214;2357	True;True;True;True;True;True;True;True	343;395;1570;1927;2284;2285;2430;2583	1149;1150;1151;1152;1153;1316;1317;1318;1319;5195;5196;5197;6349;6350;6351;7712;7713;7714;7715;7716;7717;8206;8207;8208;8209;8700;8701;8702;8703;8704	886;887;888;1008;1009;1010;1011;3959;3960;4804;4805;4806;5887;5888;6283;6284;6285;6286;6287;6654;6655;6656
NCLIV_025190-t26_1-p1	NCLIV_025190-t26_1-p1	5	5	5	>NCLIV_025190-t26_1-p1 | transcript=NCLIV_025190-t26_1 | gene=NCLIV_025190 | organism=Neospora_caninum_Liverpool | gene_product=LOC549444 protein, related | transcript_product=LOC549444 protein, related | location=FR823389:1033033-1035241(+) | protein_leng	1	5	5	5	5	2	5	2	5	2	24.6	24.6	24.6	21.386	183	183	1	16	0	32.516	By MS/MS	By matching	24.6	10.4	94921000	13391000	364650	10547000	1487900	40516	16562000	4736300	3	0	11				258	167;845;1012;1603;1819	True;True;True;True;True	181;905;1090;1767;1995	630;631;632;633;2971;2972;2973;2974;3608;3609;3610;5825;5826;5827;6577;6578	471;472;473;2211;2212;2715;2716;2717;2718;4407;4408;4983
NCLIV_025240-t26_1-p1	NCLIV_025240-t26_1-p1	5	5	5	>NCLIV_025240-t26_1-p1 | transcript=NCLIV_025240-t26_1 | gene=NCLIV_025240 | organism=Neospora_caninum_Liverpool | gene_product=putative Gbp1p protein | transcript_product=putative Gbp1p protein | location=FR823389:1059964-1062730(+) | protein_length=294 |	1	5	5	5	5	2	5	2	5	2	19	19	19	31.856	294	294	1	23	0	34.162	By MS/MS	By matching	19	7.5	54225000	12039000	630770	2854000	633630	33198	8278400	9019000	4	0	13				259	55;743;1510;1638;2283	True;True;True;True;True	59;60;61;801;1662;1806;2502	219;220;221;222;223;224;225;226;227;228;2675;2676;2677;5495;5496;5497;5498;5943;5944;5945;8435;8436;8437	171;172;173;174;175;176;1987;1988;1989;1990;4174;4496;6456
NCLIV_025450-t26_1-p1	NCLIV_025450-t26_1-p1	7	7	7	>NCLIV_025450-t26_1-p1 | transcript=NCLIV_025450-t26_1 | gene=NCLIV_025450 | organism=Neospora_caninum_Liverpool | gene_product=putative elongation factor Tu | transcript_product=putative elongation factor Tu | location=FR823389:1251043-1255439(-) | protei	1	7	7	7	7	4	7	4	7	4	17.6	17.6	17.6	53.37	488	488	1	27	0	121.5	By MS/MS	By MS/MS	17.6	9.2	613490000	29975000	7341000	19171000	936720	229410	107910000	40698000	6	3	20				261	163;219;1382;1931;1996;2006;2126	True;True;True;True;True;True;True	176;238;1511;2118;2194;2206;2329	605;606;607;792;793;794;4952;4953;4954;4955;7136;7137;7401;7402;7403;7449;7450;7451;7452;7453;7454;7455;7456;7853;7854;7855;7856	446;447;448;608;3726;3727;5425;5426;5609;5647;5648;5649;5650;5651;5652;5653;5654;6005;6006;6007
NCLIV_025480-t26_1-p1	NCLIV_025480-t26_1-p1	6	6	6	>NCLIV_025480-t26_1-p1 | transcript=NCLIV_025480-t26_1 | gene=NCLIV_025480 | organism=Neospora_caninum_Liverpool | gene_product=putative kelch motif domain-containing protein | transcript_product=putative kelch motif domain-containing protein | location=FR	1	6	6	6	5	4	5	4	5	4	10	10	10	87.746	804	804	1	20	0	51.828	By MS/MS	By MS/MS	8	6.6	32995000	7980100	2665800	942730	228000	76167	5993800	18429000	3	2	13				262	325;686;1555;2013;2222;2329	True;True;True;True;True;True	347;741;1710;2213;2440;2550	1166;1167;1168;2495;2496;2497;2498;5629;7481;7482;7483;7484;8247;8248;8249;8250;8600;8601;8602;8603	901;1861;1862;1863;1864;4262;5671;5672;6327;6328;6329;6330;6587;6588;6589
NCLIV_025670-t26_1-p1	NCLIV_025670-t26_1-p1	12	12	12	>NCLIV_025670-t26_1-p1 | transcript=NCLIV_025670-t26_1 | gene=NCLIV_025670 | organism=Neospora_caninum_Liverpool | gene_product=ATP synthase subunit beta, related | transcript_product=ATP synthase subunit beta, related | location=FR823389:1404406-1407570(-	1	12	12	12	8	3	8	3	8	3	33.2	33.2	33.2	60.025	561	561	1	39	0	181.26	By MS/MS	By MS/MS	20.3	6.1	262970000	22431000	401080	8483000	723580	12938	14385000	2500400	4	1	29				264	24;29;625;628;852;919;1007;1297;1366;1570;2244;2247	True;True;True;True;True;True;True;True;True;True;True;True	25;30;676;679;914;988;1085;1397;1488;1489;1728;2463;2466	82;83;84;85;100;101;102;103;104;105;2269;2270;2271;2272;2273;2279;2280;2281;3021;3022;3023;3304;3591;4579;4870;4871;4872;4873;4874;5695;5696;5697;8315;8316;8317;8318;8324;8325;8326	59;60;61;71;72;73;1698;1699;1700;1701;1705;2255;2256;2257;2502;2705;3456;3672;3673;3674;3675;4315;4316;6371;6372;6373;6374;6375;6379
NCLIV_025920-t26_1-p1	NCLIV_025920-t26_1-p1	6	6	6	>NCLIV_025920-t26_1-p1 | transcript=NCLIV_025920-t26_1 | gene=NCLIV_025920 | organism=Neospora_caninum_Liverpool | gene_product=hypothetical protein | transcript_product=hypothetical protein | location=FR823389:1575792-1578627(+) | protein_length=277 | seq	1	6	6	6	4	3	4	3	4	3	18.4	18.4	18.4	31.162	277	277	1	26	0	39.849	By MS/MS	By MS/MS	13.4	10.5	77646000	13748000	3267600	4852800	859220	204220	14367000	11896000	2	1	11				265	187;1121;1435;2094;2314;2315	True;True;True;True;True;True	203;204;1208;1576;2296;2534;2535	693;694;695;696;697;698;699;700;701;702;3997;3998;3999;5215;5216;5217;5218;7757;7758;7759;7760;7761;7762;8547;8548;8549	531;532;533;534;535;3012;3979;5921;5922;5923;6547;6548;6549;6550
NCLIV_025940-t26_1-p1	NCLIV_025940-t26_1-p1	1	1	1	>NCLIV_025940-t26_1-p1 | transcript=NCLIV_025940-t26_1 | gene=NCLIV_025940 | organism=Neospora_caninum_Liverpool | gene_product=DNA-directed RNA polymerase I 16 kDa polypeptide | transcript_product=DNA-directed RNA polymerase I 16 kDa polypeptide | locatio	1	1	1	1	1	1	1	1	1	1	14.7	14.7	14.7	13.934	129	129	1	4	0	20.824	By matching	By matching	14.7	14.7	240680	43302	26055	34382	6186	3722.1	0	136610	0	0	1				266	48	TRUE	52	184;185;186;187	129
NCLIV_026140-t26_1-p1;NCLIV_025910-t26_1-p1;NCLIV_064530-t26_1-p1	NCLIV_026140-t26_1-p1;NCLIV_025910-t26_1-p1;NCLIV_064530-t26_1-p1	2;1;1	2;1;1	2;1;1	>NCLIV_026140-t26_1-p1 | transcript=NCLIV_026140-t26_1 | gene=NCLIV_026140 | organism=Neospora_caninum_Liverpool | gene_product=Histone H2A, related | transcript_product=Histone H2A, related | location=FR823389:1721894-1722274(-) | protein_length=126 | seq	3	2	2	2	1	1	1	1	1	1	18.3	18.3	18.3	13.428	126	126;135;155	1	6	0	12.7	By MS/MS	By MS/MS	7.1	7.1	164720000	24103000	1460100	32944000	4820600	292010	0	7655000	1	1	8				267	101;780	True;True	107;840	357;358;359;360;2801;2802	271;272;273;274;275;276;2081;2082
NCLIV_026500-t26_1-p1	NCLIV_026500-t26_1-p1	3	3	3	>NCLIV_026500-t26_1-p1 | transcript=NCLIV_026500-t26_1 | gene=NCLIV_026500 | organism=Neospora_caninum_Liverpool | gene_product=ALVEOLIN1, related | transcript_product=ALVEOLIN1, related | location=FR823389:2060557-2064364(+) | protein_length=462 | sequenc	1	3	3	3	3	2	3	2	3	2	7.6	7.6	7.6	52.9	462	462	1	18	0	23.659	By MS/MS	By matching	7.6	4.3	18598000	4790500	351260	808590	208280	15272	4012600	2825200	3	0	8				270	1310;1396;1670	True;True;True	1412;1530;1531;1840	4631;4632;4633;4634;5032;5033;5034;5035;5036;5037;5038;6042;6043;6044;6045;6046;6047;6048	3500;3792;3793;4572;4573;4574;4575;4576;4577;4578
NCLIV_026890-t26_1-p1	NCLIV_026890-t26_1-p1	1	1	1	>NCLIV_026890-t26_1-p1 | transcript=NCLIV_026890-t26_1 | gene=NCLIV_026890 | organism=Neospora_caninum_Liverpool | gene_product=putative acetyltransferase domain-containing protein | transcript_product=putative acetyltransferase domain-containing protein |	1	1	1	1	1	1	1	1	1	1	5.1	5.1	5.1	25.996	236	236	1	4	0.0049669	6.1299	By MS/MS	By matching	5.1	5.1	1577500	324070	123010	112680	23148	8786.3	0	644920	1	0	1				275	2072	TRUE	2274	7677;7678;7679;7680	5862
NCLIV_027160-t26_1-p1	NCLIV_027160-t26_1-p1	3	3	3	>NCLIV_027160-t26_1-p1 | transcript=NCLIV_027160-t26_1 | gene=NCLIV_027160 | organism=Neospora_caninum_Liverpool | gene_product=conserved hypothetical protein | transcript_product=conserved hypothetical protein | location=FR823389:2620342-2621824(+) | prot	1	3	3	3	3	2	3	2	3	2	12.4	12.4	12.4	28.867	250	250	1	10	0	17.777	By MS/MS	By MS/MS	12.4	8.4	20880000	6314300	2145100	1392000	420950	143010	5787900	9117400	1	2	7				277	31;68;2284	True;True;True	32;74;2503	109;110;111;263;264;265;266;8438;8439;8440	76;209;210;211;212;213;6457
NCLIV_027600-t26_1-p1	NCLIV_027600-t26_1-p1	3	3	3	>NCLIV_027600-t26_1-p1 | transcript=NCLIV_027600-t26_1 | gene=NCLIV_027600 | organism=Neospora_caninum_Liverpool | gene_product=conserved hypothetical protein | transcript_product=conserved hypothetical protein | location=FR823389:2958236-2962136(-) | prot	1	3	3	3	2	2	2	2	2	2	5.4	5.4	5.4	63.239	592	592	1	8	0	17.958	By MS/MS	By MS/MS	3.5	3.5	22630000	8382900	1251700	983910	364480	54420	0	6562400	1	0	4				282	708;1902;2223	True;True;True	766;2087;2441	2566;2567;2568;2569;7038;8251;8252;8253	1916;5357;6331;6332;6333
NCLIV_028050-t26_1-p1	NCLIV_028050-t26_1-p1	2	2	2	>NCLIV_028050-t26_1-p1 | transcript=NCLIV_028050-t26_1 | gene=NCLIV_028050 | organism=Neospora_caninum_Liverpool | gene_product=conserved hypothetical protein | transcript_product=conserved hypothetical protein | location=FR823389:3252846-3254421(+) | prot	1	2	2	2	2	2	2	2	2	2	7.1	7.1	7.1	31.585	281	281	1	8	0.002193	11.235	By matching	By MS/MS	7.1	7.1	51727000	14923000	6652400	3232900	932680	415780	0	34878000	0	1	1				283	1868;2197	True;True	2049;2411	6916;6917;6918;6919;8145;8146;8147;8148	5277;6227
NCLIV_028280-t26_1-p1	NCLIV_028280-t26_1-p1	7	7	7	>NCLIV_028280-t26_1-p1 | transcript=NCLIV_028280-t26_1 | gene=NCLIV_028280 | organism=Neospora_caninum_Liverpool | gene_product=conserved hypothetical protein | transcript_product=conserved hypothetical protein | location=FR823389:3409691-3417737(-) | prot	1	7	7	7	5	4	5	4	5	4	8.4	8.4	8.4	107.35	964	964	1	32	0	46.846	By MS/MS	By MS/MS	5	4.6	39425000	4406100	2506500	821360	91794	52219	6070800	10885000	2	1	15				287	153;437;451;1038;1415;1526;1527	True;True;True;True;True;True;True	165;473;487;1117;1118;1554;1680;1681	568;569;570;571;572;1554;1555;1556;1557;1597;3686;3687;3688;3689;3690;3691;3692;3693;3694;3695;3696;3697;3698;5099;5100;5101;5102;5103;5538;5539;5540;5541	423;424;1158;1190;2765;2766;2767;2768;2769;2770;2771;3835;3836;3837;4201;4202
NCLIV_028540-t26_1-p1	NCLIV_028540-t26_1-p1	4	4	4	>NCLIV_028540-t26_1-p1 | transcript=NCLIV_028540-t26_1 | gene=NCLIV_028540 | organism=Neospora_caninum_Liverpool | gene_product=conserved hypothetical protein | transcript_product=conserved hypothetical protein | location=FR823389:3661570-3663141(-) | prot	1	4	4	4	4	2	4	2	4	2	20	20	20	29.764	275	275	1	11	0	37.11	By MS/MS	By matching	20	9.5	15070000	5691500	267250	1004700	379430	17817	3382600	2495400	5	0	13				290	292;416;510;2149	True;True;True;True	311;446;549;2354	1034;1035;1468;1802;1803;1804;1805;7947;7948;7949;7950	802;803;1105;1335;6078;6079;6080;6081;6082;6083;6084;6085;6086
NCLIV_028610-t26_1-p1	NCLIV_028610-t26_1-p1	5	5	5	>NCLIV_028610-t26_1-p1 | transcript=NCLIV_028610-t26_1 | gene=NCLIV_028610 | organism=Neospora_caninum_Liverpool | gene_product=hypothetical protein | transcript_product=hypothetical protein | location=FR823389:3710179-3717944(+) | protein_length=1684 | se	1	5	5	5	4	3	4	3	4	3	4	4	4	182.94	1684	1684	1	14	0	33.836	By MS/MS	By MS/MS	3.4	1.7	21922000	7187800	1969200	260980	85569	23443	8643000	5324600	4	1	6				291	226;267;1113;1171;2132	True;True;True;True;True	245;286;1199;1260;2337	813;814;815;816;952;953;3962;3963;4153;4154;7892;7893;7894;7895	622;623;734;2982;3130;6040
NCLIV_028890-t26_1-p1	NCLIV_028890-t26_1-p1	4	4	4	>NCLIV_028890-t26_1-p1 | transcript=NCLIV_028890-t26_1 | gene=NCLIV_028890 | organism=Neospora_caninum_Liverpool | gene_product=hypothetical protein | transcript_product=hypothetical protein | location=FR823389:4006470-4011528(-) | protein_length=687 | seq	1	4	4	4	4	3	4	3	4	3	6.4	6.4	6.4	74.351	687	687	1	13	0	26.51	By MS/MS	By MS/MS	6.4	4.5	14194000	6746300	2763100	457870	217620	89133	7678500	9251700	2	1	7				294	82;304;1381;1783	True;True;True;True	88;325;1510;1957	298;299;300;301;1089;1090;1091;4950;4951;6442;6443;6444;6445	237;837;838;3725;4877;4878;4879;4880
NCLIV_029060-t26_1-p1	NCLIV_029060-t26_1-p1	5	5	5	>NCLIV_029060-t26_1-p1 | transcript=NCLIV_029060-t26_1 | gene=NCLIV_029060 | organism=Neospora_caninum_Liverpool | gene_product=conserved hypothetical protein | transcript_product=conserved hypothetical protein | location=FR823389:4167255-4168931(-) | prot	1	5	5	5	4	3	4	3	4	3	19.9	19.9	19.9	29.36	256	256	1	20	0	32.154	By MS/MS	By MS/MS	16.4	11.7	54461000	8406900	1023100	3025600	467050	56840	9705700	6791400	1	1	10				297	481;571;594;1262;1950	True;True;True;True;True	517;620;643;1360;2142;2143	1694;1695;1696;2038;2039;2040;2133;2134;2135;4458;4459;4460;4461;4462;7221;7222;7223;7224;7225;7226	1256;1500;1501;1576;3379;3380;3381;3382;5488;5489
NCLIV_029290-t26_1-p1	NCLIV_029290-t26_1-p1	3	3	3	>NCLIV_029290-t26_1-p1 | transcript=NCLIV_029290-t26_1 | gene=NCLIV_029290 | organism=Neospora_caninum_Liverpool | gene_product=hypothetical protein | transcript_product=hypothetical protein | location=FR823389:4357979-4363266(-) | protein_length=1203 | se	1	3	3	3	3	1	3	1	3	1	3.2	3.2	3.2	126.85	1203	1203	1	14	0	27.126	By MS/MS	By matching	3.2	1.1	11459000	2090000	188850	201040	36667	3313.2	1936700	1199500	2	0	13				298	207;1068;1864	True;True;True	226;1150;2045	760;761;762;3809;3810;3811;6899;6900;6901;6902;6903;6904;6905;6906	577;578;579;580;581;582;583;2853;2854;2855;5269;5270;5271;5272
NCLIV_029420-t26_1-p1	NCLIV_029420-t26_1-p1	4	4	4	>NCLIV_029420-t26_1-p1 | transcript=NCLIV_029420-t26_1 | gene=NCLIV_029420 | organism=Neospora_caninum_Liverpool | gene_product=putative myosin light chain TgMLC1 | transcript_product=putative myosin light chain TgMLC1 | location=FR823389:4437224-4439576(+	1	4	4	4	4	3	4	3	4	3	16.7	16.7	16.7	24.671	216	216	1	27	0	25.81	By MS/MS	By MS/MS	16.7	16.7	104250000	37960000	1606900	10425000	3796000	160690	18349000	13589000	5	3	19				299	1490;1582;1583;2221	True;True;True;True	1640;1740;1741;2438;2439	5428;5429;5430;5431;5728;5729;5730;5731;5732;5733;5734;5735;5736;5737;8234;8235;8236;8237;8238;8239;8240;8241;8242;8243;8244;8245;8246	4120;4121;4344;4345;4346;6310;6311;6312;6313;6314;6315;6316;6317;6318;6319;6320;6321;6322;6323;6324;6325;6326
NCLIV_029570-t26_1-p1	NCLIV_029570-t26_1-p1	2	2	2	>NCLIV_029570-t26_1-p1 | transcript=NCLIV_029570-t26_1 | gene=NCLIV_029570 | organism=Neospora_caninum_Liverpool | gene_product=conserved hypothetical protein | transcript_product=conserved hypothetical protein | location=FR823389:4518464-4520119(-) | prot	1	2	2	2	2	2	2	2	2	2	4.6	4.6	4.6	53.92	501	501	1	8	0	13.59	By MS/MS	By matching	4.6	4.6	6362100	1382900	345390	374240	81346	20317	1381400	1675400	2	0	4				300	218;1875	True;True	237;2057	788;789;790;791;6935;6936;6937;6938	607;5291;5292;5293
NCLIV_029860-t26_1-p1	NCLIV_029860-t26_1-p1	5	5	5	>NCLIV_029860-t26_1-p1 | transcript=NCLIV_029860-t26_1 | gene=NCLIV_029860 | organism=Neospora_caninum_Liverpool | gene_product=hypothetical protein | transcript_product=hypothetical protein | location=FR823389:4749288-4749872(+) | protein_length=194 | seq	1	5	5	5	5	2	5	2	5	2	31.4	31.4	31.4	20.62	194	194	1	21	0	115.66	By MS/MS	By MS/MS	31.4	12.4	29200000	15242000	1017300	2654500	1385600	92484	12899000	8851300	3	0	11				302	170;569;1338;1593;2191	True;True;True;True;True	184;618;1447;1448;1751;1752;2405	641;642;2033;2034;2035;2036;4734;4735;4736;4737;4738;5765;5766;5767;5768;5769;8119;8120;8121;8122;8123	477;1496;1497;1498;3569;3570;4369;4370;4371;4372;6206;6207;6208
NCLIV_029970-t26_1-p1	NCLIV_029970-t26_1-p1	10	10	10	>NCLIV_029970-t26_1-p1 | transcript=NCLIV_029970-t26_1 | gene=NCLIV_029970 | organism=Neospora_caninum_Liverpool | gene_product=tRNA synthetase Gly, related | transcript_product=tRNA synthetase Gly, related | location=FR823389:4824969-4828112(+) | protein_	1	10	10	10	7	6	7	6	7	6	13.3	13.3	13.3	79.733	716	716	1	39	0	106.06	By MS/MS	By MS/MS	8.8	7	102650000	12231000	3494800	2231500	265890	75973	9149600	19628000	3	2	19				303	20;863;996;1148;1569;1678;1690;2058;2059;2187	True;True;True;True;True;True;True;True;True;True	21;926;1074;1236;1727;1848;1860;2260;2261;2400	67;68;69;70;71;72;73;3067;3068;3567;3568;3569;3570;3571;4087;4088;4089;5694;6068;6069;6070;6071;6100;6101;6102;7631;7632;7633;7634;7635;7636;7637;7638;7639;7640;7641;7642;8101;8102	52;53;2285;2691;2692;3072;4314;4595;4614;4615;5821;5822;5823;5824;5825;5826;5827;5828;5829;6193
NCLIV_030170-t26_1-p1	NCLIV_030170-t26_1-p1	5	5	5	>NCLIV_030170-t26_1-p1 | transcript=NCLIV_030170-t26_1 | gene=NCLIV_030170 | organism=Neospora_caninum_Liverpool | gene_product=hypothetical protein | transcript_product=hypothetical protein | location=FR823390:86197-87665(-) | protein_length=129 | sequenc	1	5	5	5	5	1	5	1	5	1	46.5	46.5	46.5	14.538	129	129	1	27	0	142.89	By MS/MS	By matching	46.5	7.8	101100000	31044000	370110	16851000	5174100	61686	21777000	5833000	6	0	16				305	600;774;1384;2204;2351	True;True;True;True;True	650;834;1513;1514;2418;2575	2157;2158;2159;2774;2775;2776;2777;2778;4957;4958;4959;4960;4961;4962;4963;4964;4965;4966;4967;4968;4969;4970;8161;8162;8163;8679;8680	1596;2064;2065;2066;2067;3729;3730;3731;3732;3733;3734;3735;6237;6238;6638;6639
NCLIV_030490-t26_1-p1	NCLIV_030490-t26_1-p1	2	2	2	>NCLIV_030490-t26_1-p1 | transcript=NCLIV_030490-t26_1 | gene=NCLIV_030490 | organism=Neospora_caninum_Liverpool | gene_product=30S ribosomal protein S12, related | transcript_product=30S ribosomal protein S12, related | location=FR823390:340714-343778(+)	1	2	2	2	2	1	2	1	2	1	16.1	16.1	16.1	15.801	143	143	1	11	0	13.072	By MS/MS	By MS/MS	16.1	8.4	287920000	112080000	2754700	47986000	18679000	459120	69148000	12148000	2	1	9				307	1720;2040	True;True	1891;2241	6221;6222;6223;6224;6225;6226;6227;6228;7555;7556;7557	4704;4705;4706;4707;4708;4709;5720;5721;5722
NCLIV_030730-t26_1-p1	NCLIV_030730-t26_1-p1	5	5	5	>NCLIV_030730-t26_1-p1 | transcript=NCLIV_030730-t26_1 | gene=NCLIV_030730 | organism=Neospora_caninum_Liverpool | gene_product=putative acetyltransferase domain-containing protein | transcript_product=putative acetyltransferase domain-containing protein |	1	5	5	5	5	2	5	2	5	2	17.4	17.4	17.4	37.102	333	333	1	17	0	41.778	By MS/MS	By matching	17.4	6.9	41980000	11303000	964210	2099000	565140	48211	11937000	7060100	6	0	12				311	0;650;1041;1186;2249	True;True;True;True;True	0;702;703;1121;1278;2468	0;1;2;3;2362;2363;2364;2365;2366;3701;4212;4213;4214;8328;8329;8330;8331	0;1;2;1758;1759;1760;1761;1762;2775;3183;3184;3185;6381
NCLIV_030860-t26_1-p1	NCLIV_030860-t26_1-p1	9	9	9	>NCLIV_030860-t26_1-p1 | transcript=NCLIV_030860-t26_1 | gene=NCLIV_030860 | organism=Neospora_caninum_Liverpool | gene_product=conserved hypothetical protein | transcript_product=conserved hypothetical protein | location=FR823390:636551-639594(+) | protei	1	9	9	9	9	6	9	6	9	6	23	23	23	61.719	564	564	1	38	0	108.03	By MS/MS	By MS/MS	23	16.7	131340000	34890000	13735000	5970100	1585900	624300	37459000	62904000	12	3	35				313	164;315;821;1220;1512;1552;1611;1771;2279	True;True;True;True;True;True;True;True;True	177;178;337;881;1316;1664;1707;1777;1945;2498	608;609;610;611;612;613;614;615;616;1126;1127;1128;1129;2907;2908;2909;4324;4325;4326;5506;5507;5508;5616;5617;5618;5619;5848;5849;5850;5851;6401;6402;6403;6404;8422;8423;8424;8425	449;450;451;452;453;454;455;856;857;858;2162;2163;3280;3281;3282;3283;3284;3285;4179;4180;4253;4254;4434;4435;4436;4437;4846;4847;4848;4849;4850;4851;6449;6450;6451;6452
NCLIV_030890-t26_1-p1	NCLIV_030890-t26_1-p1	17	17	17	>NCLIV_030890-t26_1-p1 | transcript=NCLIV_030890-t26_1 | gene=NCLIV_030890 | organism=Neospora_caninum_Liverpool | gene_product=putative high molecular mass nuclear antigen | transcript_product=putative high molecular mass nuclear antigen | location=FR8233	1	17	17	17	15	8	15	8	15	8	21.7	21.7	21.7	99.589	918	918	1	61	0	139	By MS/MS	By MS/MS	18.7	9.2	218300000	73385000	13362000	4961400	1667800	303680	56717000	97837000	16	4	38				314	86;196;344;433;494;727;897;921;1146;1218;1287;1494;1508;1541;1577;2075;2277	True;True;True;True;True;True;True;True;True;True;True;True;True;True;True;True;True	92;214;366;468;469;530;785;962;990;1234;1314;1387;1644;1660;1696;1735;2277;2496	316;317;318;728;729;730;731;1221;1222;1223;1224;1537;1538;1539;1540;1541;1742;1743;1744;2638;3207;3208;3209;3210;3312;3313;3314;4079;4080;4081;4082;4083;4084;4317;4318;4319;4320;4553;4554;4555;4556;5443;5444;5445;5484;5485;5486;5582;5583;5584;5585;5718;7686;7687;7688;8415;8416;8417;8418;8419;8420	247;248;554;555;947;1147;1148;1291;1962;2403;2404;2405;2406;2509;3067;3068;3069;3070;3277;3278;3437;3438;4133;4134;4135;4165;4166;4167;4234;4335;5867;5868;5869;5870;5871;6442;6443;6444;6445;6446;6447
NCLIV_031250-t26_1-p1	NCLIV_031250-t26_1-p1	2	2	2	>NCLIV_031250-t26_1-p1 | transcript=NCLIV_031250-t26_1 | gene=NCLIV_031250 | organism=Neospora_caninum_Liverpool | gene_product=putative mucin | transcript_product=putative mucin | location=FR823390:980546-982733(+) | protein_length=450 | sequence_SO=chrom	1	2	2	2	2	2	2	2	2	2	6	6	6	47.647	450	450	1	11	0	38.714	By MS/MS	By MS/MS	6	6	14134000	2538200	5031900	942290	169210	335460	6365000	14848000	2	0	8				316	740;805	True;True	798;865	2667;2668;2669;2670;2867;2868;2869;2870;2871;2872;2873	1982;1983;2128;2129;2130;2131;2132;2133;2134
NCLIV_031320-t26_1-p1	NCLIV_031320-t26_1-p1	5	5	5	>NCLIV_031320-t26_1-p1 | transcript=NCLIV_031320-t26_1 | gene=NCLIV_031320 | organism=Neospora_caninum_Liverpool | gene_product=conserved hypothetical protein | transcript_product=conserved hypothetical protein | location=FR823390:1029993-1037067(+) | prot	1	5	5	5	3	3	3	3	3	3	4.2	4.2	4.2	158.98	1583	1583	1	14	0	30.131	By MS/MS	By MS/MS	2.3	2.3	11029000	2746300	989200	175060	43592	15702	2969900	4152600	1	0	4				317	18;83;91;192;742	True;True;True;True;True	19;89;97;210;800	60;61;62;63;302;303;304;332;333;334;335;718;719;2674	48;49;238;253;254;255;549;1986
NCLIV_031510-t26_1-p1	NCLIV_031510-t26_1-p1	9	9	9	>NCLIV_031510-t26_1-p1 | transcript=NCLIV_031510-t26_1 | gene=NCLIV_031510 | organism=Neospora_caninum_Liverpool | gene_product=hypothetical protein | transcript_product=hypothetical protein | location=FR823390:1175919-1176919(+) | protein_length=145 | seq	1	9	9	9	8	3	8	3	8	3	54.5	54.5	54.5	16.335	145	145	1	47	0	128.31	By MS/MS	By MS/MS	54.5	22.8	691550000	100190000	2152400	76839000	11132000	239160	97553000	31705000	9	1	38				320	286;381;512;589;967;1126;1133;1201;1926	True;True;True;True;True;True;True;True;True	305;405;551;638;1039;1214;1221;1296;2113	1016;1017;1018;1339;1340;1341;1342;1813;1814;1815;2113;2114;2115;2116;2117;2118;3471;3472;3473;3474;3475;3476;3477;3478;3479;3480;3481;3482;4014;4015;4016;4017;4037;4038;4039;4040;4265;4266;4267;7118;7119;7120;7121;7122;7123;7124;7125	790;791;792;1025;1026;1341;1342;1343;1560;1561;1562;1563;1564;1565;1566;2630;2631;2632;2633;2634;2635;2636;3019;3020;3021;3022;3023;3024;3025;3026;3041;3042;3043;3228;3229;3230;5416;5417;5418;5419;5420
NCLIV_031770-t26_1-p1	NCLIV_031770-t26_1-p1	10	10	10	>NCLIV_031770-t26_1-p1 | transcript=NCLIV_031770-t26_1 | gene=NCLIV_031770 | organism=Neospora_caninum_Liverpool | gene_product=putative membrane skeletal protein IMC1 | transcript_product=putative membrane skeletal protein IMC1 | location=FR823390:1409514	1	10	10	10	10	8	10	8	10	8	21.1	21.1	21.1	48.298	436	436	1	59	0	99.167	By MS/MS	By MS/MS	21.1	17.9	2153000000	710750000	80775000	126650000	41809000	4751500	519520000	629170000	18	12	60				326	367;539;882;964;1308;1501;1916;2117;2252;2328	True;True;True;True;True;True;True;True;True;True	391;583;946;1036;1410;1652;1653;2102;2319;2471;2549	1301;1302;1303;1304;1916;1917;1918;1919;1920;1921;1922;1923;3140;3141;3142;3143;3458;3459;3460;3461;4620;4621;4622;4623;4624;4625;4626;5466;5467;5468;5469;5470;5471;5472;7082;7083;7084;7085;7816;7817;7818;7819;7820;7821;7822;8337;8338;8339;8340;8341;8591;8592;8593;8594;8595;8596;8597;8598;8599	1004;1410;1411;1412;2344;2345;2346;2347;2348;2349;2350;2351;2352;2353;2354;2355;2616;2617;2618;2619;3490;3491;3492;3493;3494;3495;4148;4149;4150;4151;4152;4153;4154;4155;4156;4157;5399;5400;5401;5966;5967;5968;5969;5970;5971;5972;5973;5974;5975;6385;6386;6387;6388;6389;6390;6391;6581;6582;6583;6584;6585;6586
NCLIV_031780-t26_1-p1	NCLIV_031780-t26_1-p1	17	17	17	>NCLIV_031780-t26_1-p1 | transcript=NCLIV_031780-t26_1 | gene=NCLIV_031780 | organism=Neospora_caninum_Liverpool | gene_product=hypothetical protein | transcript_product=hypothetical protein | location=FR823390:1413319-1416115(+) | protein_length=606 | seq	1	17	17	17	15	10	15	10	15	10	31.4	31.4	31.4	68.96	606	606	1	78	0	323.31	By MS/MS	By MS/MS	26.9	15.8	1347500000	274410000	270560000	46465000	9462500	9329700	337640000	1023200000	14	7	65				327	112;366;506;692;927;1009;1321;1644;1831;2004;2011;2012;2076;2107;2169;2348;2359	True;True;True;True;True;True;True;True;True;True;True;True;True;True;True;True;True	121;390;545;747;997;1087;1424;1425;1813;2009;2204;2211;2212;2278;2309;2376;2572;2585	415;1297;1298;1299;1300;1792;1793;1794;1795;2508;3324;3325;3326;3327;3328;3329;3330;3331;3332;3595;3596;3597;3598;3599;4661;4662;4663;4664;4665;4666;4667;4668;4669;5969;5970;5971;5972;6769;6770;7439;7440;7441;7442;7443;7444;7445;7473;7474;7475;7476;7477;7478;7479;7480;7689;7690;7691;7794;7795;7796;7797;8021;8022;8023;8024;8025;8026;8027;8028;8029;8030;8031;8668;8669;8670;8708;8709;8710	310;1000;1001;1002;1003;1329;1330;1872;2517;2518;2519;2520;2521;2522;2523;2524;2525;2526;2527;2528;2529;2530;2531;2707;2708;2709;3516;3517;3518;3519;3520;3521;3522;3523;3524;3525;3526;3527;4517;5168;5169;5639;5640;5641;5642;5643;5644;5665;5666;5667;5668;5669;5670;5872;5873;5949;5950;5951;5952;6139;6140;6141;6142;6143;6630;6660;6661
NCLIV_032110-t26_1-p1	NCLIV_032110-t26_1-p1	5	5	5	>NCLIV_032110-t26_1-p1 | transcript=NCLIV_032110-t26_1 | gene=NCLIV_032110 | organism=Neospora_caninum_Liverpool | gene_product=conserved hypothetical protein | transcript_product=conserved hypothetical protein | location=FR823390:1755320-1757952(+) | prot	1	5	5	5	4	3	4	3	4	3	15.9	15.9	15.9	49.423	460	460	1	29	0	51.022	By MS/MS	By MS/MS	13.5	11.5	28396000	5878400	1398100	946530	195950	46604	5436600	5800000	6	1	16				330	398;704;705;1109;2182	True;True;True;True;True	428;760;761;762;1195;2393;2394	1419;1420;1421;2538;2539;2540;2541;2542;2543;2544;2545;2546;2547;2548;2549;2550;2551;2552;2553;3949;3950;8078;8079;8080;8081;8082;8083;8084;8085	1079;1080;1896;1897;1898;1899;1900;1901;1902;1903;1904;2970;6178;6179;6180;6181;6182;6183;6184
NCLIV_032290-t26_1-p1	NCLIV_032290-t26_1-p1	7	7	7	>NCLIV_032290-t26_1-p1 | transcript=NCLIV_032290-t26_1 | gene=NCLIV_032290 | organism=Neospora_caninum_Liverpool | gene_product=SSU ribosomal protein S3P, related | transcript_product=SSU ribosomal protein S3P, related | location=FR823390:1869847-1871227(-	1	7	7	7	7	4	7	4	7	4	23	23	23	26.035	235	235	1	31	0	112.82	By MS/MS	By MS/MS	23	11.5	135390000	49881000	7278900	9670700	3562900	519920	58854000	18181000	10	1	21				333	498;499;580;902;931;1349;2235	True;True;True;True;True;True;True	535;536;629;969;970;1001;1466;2454	1761;1762;1763;1764;1765;1766;1767;1768;1769;1770;1771;2064;2065;2066;2067;3239;3240;3241;3242;3243;3244;3344;3345;3346;4797;4798;4799;4800;4801;8291;8292	1309;1310;1311;1312;1313;1314;1523;1524;1525;2448;2449;2450;2451;2452;2453;2454;2538;2539;2540;3620;3621;6355
NCLIV_032330-t26_1-p1	NCLIV_032330-t26_1-p1	9	9	9	>NCLIV_032330-t26_1-p1 | transcript=NCLIV_032330-t26_1 | gene=NCLIV_032330 | organism=Neospora_caninum_Liverpool | gene_product=Malate dehydrogenase (NAD) (Precursor), related | transcript_product=Malate dehydrogenase (NAD) (Precursor), related | location=	1	9	9	9	6	2	6	2	6	2	36.2	36.2	36.2	35.645	329	329	1	27	0	84.588	By MS/MS	By matching	22.2	6.1	287470000	6525900	390340	13689000	310760	18588	3923500	1687200	1	0	22				334	142;393;427;577;1438;1836;2185;2327;2356	True;True;True;True;True;True;True;True;True	154;421;458;459;626;1579;2014;2398;2548;2582	524;1394;1504;1505;1506;1507;1508;2054;2055;2056;2057;2058;5224;5225;5226;5227;6789;6790;6791;8097;8588;8589;8590;8696;8697;8698;8699	399;1061;1125;1126;1127;1128;1129;1514;1515;1516;1517;1518;1519;1520;3986;5180;5181;6191;6579;6580;6652;6653
NCLIV_032390-t26_1-p1	NCLIV_032390-t26_1-p1	10	10	10	>NCLIV_032390-t26_1-p1 | transcript=NCLIV_032390-t26_1 | gene=NCLIV_032390 | organism=Neospora_caninum_Liverpool | gene_product=conserved hypothetical protein | transcript_product=conserved hypothetical protein | location=FR823390:1950627-1952368(-) | prot	1	10	10	10	9	7	9	7	9	7	41.8	41.8	41.8	25.758	225	225	1	42	0	163.06	By MS/MS	By MS/MS	36	32.4	194430000	65194000	4486200	14956000	5014900	345090	60165000	16584000	13	4	37				336	442;443;546;556;1434;1762;1763;1834;1908;2165	True;True;True;True;True;True;True;True;True;True	478;479;590;601;1575;1935;1936;2012;2094;2370;2371	1569;1570;1571;1572;1573;1574;1940;1941;1942;1943;1969;1970;1971;1972;5214;6372;6373;6374;6375;6376;6377;6378;6379;6380;6778;6779;6780;6781;6782;6783;6784;6785;7055;7056;7057;7058;8000;8001;8002;8003;8004;8005	1166;1167;1168;1422;1423;1424;1445;1446;1447;1448;1449;1450;3978;4824;4825;4826;4827;4828;4829;4830;4831;4832;4833;4834;5172;5173;5174;5175;5176;5177;5374;5375;5376;5377;5378;6119;6120;6121;6122;6123
NCLIV_032560-t26_1-p1	NCLIV_032560-t26_1-p1	1	1	1	>NCLIV_032560-t26_1-p1 | transcript=NCLIV_032560-t26_1 | gene=NCLIV_032560 | organism=Neospora_caninum_Liverpool | gene_product=hypothetical protein | transcript_product=hypothetical protein | location=FR823390:2050171-2053947(+) | protein_length=680 | seq	1	1	1	1	1	1	1	1	1	1	2.1	2.1	2.1	72.1	680	680	1	4	0.0035907	6.434	By MS/MS	By matching	2.1	2.1	2613900	394530	88926	87129	13151	2964.2	0	466240	1	0	2				337	1957	TRUE	2150	7248;7249;7250;7251	5507;5508
NCLIV_032660-t26_1-p1	NCLIV_032660-t26_1-p1	15	15	15	>NCLIV_032660-t26_1-p1 | transcript=NCLIV_032660-t26_1 | gene=NCLIV_032660 | organism=Neospora_caninum_Liverpool | gene_product=hypothetical protein | transcript_product=hypothetical protein | location=FR823390:2100466-2101863(+) | protein_length=259 | seq	1	15	15	15	14	7	14	7	14	7	43.2	43.2	43.2	29.371	259	259	1	103	0	176.36	By MS/MS	By MS/MS	43.2	24.7	352710000	113240000	5766000	23514000	7549100	384400	85311000	52665000	23	5	69				338	214;676;1019;1020;1062;1063;1066;1190;1191;1347;1380;1433;1815;2192;2193	True;True;True;True;True;True;True;True;True;True;True;True;True;True;True	233;731;1097;1098;1143;1144;1148;1282;1283;1284;1285;1462;1463;1506;1507;1508;1509;1573;1574;1991;2406;2407	779;780;781;782;2472;2473;2474;3622;3623;3624;3625;3626;3627;3777;3778;3779;3780;3781;3782;3783;3801;3802;3803;3804;4223;4224;4225;4226;4227;4228;4229;4230;4231;4232;4233;4234;4235;4236;4237;4238;4239;4772;4773;4774;4775;4776;4777;4778;4779;4916;4917;4918;4919;4920;4921;4922;4923;4924;4925;4926;4927;4928;4929;4930;4931;4932;4933;4934;4935;4936;4937;4938;4939;4940;4941;4942;4943;4944;4945;4946;494…	596;597;598;599;600;1844;2726;2727;2728;2729;2730;2823;2824;2825;2847;2848;2849;2850;3192;3193;3194;3195;3196;3197;3198;3199;3200;3201;3202;3203;3204;3205;3206;3604;3605;3606;3607;3608;3609;3610;3703;3704;3705;3706;3707;3708;3709;3710;3711;3712;3713;3714;3715;3716;3717;3718;3719;3720;3721;3722;3723;3724;3975;3976;3977;4973;6209;6210;6211;6212;6213;6214;6215;6216;6217;6218;6219
NCLIV_032780-t26_1-p1	NCLIV_032780-t26_1-p1	4	4	4	>NCLIV_032780-t26_1-p1 | transcript=NCLIV_032780-t26_1 | gene=NCLIV_032780 | organism=Neospora_caninum_Liverpool | gene_product=putative small heat shock protein 20 | transcript_product=putative small heat shock protein 20 | location=FR823390:2154673-21559	1	4	4	4	3	2	3	2	3	2	19.7	19.7	19.7	24.874	228	228	1	16	0	41.155	By MS/MS	By MS/MS	13.2	8.3	142060000	26955000	7557500	14206000	2695500	755750	17542000	68733000	5	2	21				339	815;936;1001;1722	True;True;True;True	875;1006;1079;1893	2893;2894;2895;3359;3360;3361;3362;3363;3364;3365;3366;3583;6235;6236;6237;6238	2146;2147;2148;2149;2150;2151;2152;2153;2154;2155;2548;2549;2550;2551;2552;2699;4713;4714;4715;4716;4717
NCLIV_033950-t26_1-p1	NCLIV_033950-t26_1-p1	23	21	21	>NCLIV_033950-t26_1-p1 | transcript=NCLIV_033950-t26_1 | gene=NCLIV_033950 | organism=Neospora_caninum_Liverpool | gene_product=Heat shock protein 70, related | transcript_product=Heat shock protein 70, related | location=FR823390:3106708-3108723(-) | prot	1	23	21	21	16	9	14	8	14	8	38.2	35.6	35.6	72.658	671	671	1	86	0	323.31	By MS/MS	By MS/MS	27.4	15.6	663880000	84209000	10676000	18968000	2406000	305030	84111000	66308000	17	9	81				349	261;346;455;865;866;926;995;1016;1243;1282;1293;1361;1436;1480;1576;1627;1773;1844;1889;1999;2110;2111;2145	True;True;True;False;False;True;True;True;True;True;True;True;True;True;True;True;True;True;True;True;True;True;True	280;368;491;928;929;996;1072;1073;1094;1340;1381;1393;1480;1481;1577;1627;1734;1794;1947;2024;2072;2073;2197;2312;2313;2350	925;926;927;928;929;930;1230;1231;1232;1233;1234;1235;1236;1607;1608;1609;1610;1611;1612;3076;3077;3078;3079;3080;3081;3082;3083;3084;3085;3086;3087;3088;3089;3323;3565;3566;3619;4404;4405;4406;4407;4532;4533;4534;4569;4570;4571;4840;4841;4842;4843;4844;4845;4846;5219;5220;5397;5398;5399;5400;5717;5905;5906;5907;5908;5909;5910;5911;6406;6407;6408;6409;6410;6411;6412;6818;6819;6820;6821;6822;6823;…	705;706;707;952;953;954;955;956;957;958;959;960;961;962;1198;1199;1200;1201;1202;1203;1204;1205;2289;2290;2291;2292;2293;2294;2295;2296;2297;2298;2299;2300;2301;2302;2303;2304;2305;2306;2307;2308;2309;2310;2516;2689;2690;2723;3336;3337;3338;3339;3340;3425;3450;3644;3645;3646;3647;3980;3981;3982;4096;4097;4098;4099;4100;4101;4102;4103;4334;4469;4470;4471;4472;4473;4853;4854;4855;4856;4857;5209;521…
NCLIV_034090-t26_1-p1	NCLIV_034090-t26_1-p1	8	8	8	>NCLIV_034090-t26_1-p1 | transcript=NCLIV_034090-t26_1 | gene=NCLIV_034090 | organism=Neospora_caninum_Liverpool | gene_product=putative kinesin heavy chain | transcript_product=putative kinesin heavy chain | location=FR823390:3199229-3215472(-) | protein_	1	8	8	8	6	5	6	5	6	5	4.7	4.7	4.7	199.09	1823	1823	1	25	0	47.906	By MS/MS	By MS/MS	3.2	2.6	35727000	9118800	1816500	346870	88532	17636	6594200	8794300	4	1	13				350	76;961;1153;1194;1888;1913;2171;2195	True;True;True;True;True;True;True;True	82;1033;1241;1288;1289;2071;2099;2378;2409	285;3450;3451;3452;3453;4098;4099;4243;4244;4245;4246;4247;6991;6992;6993;6994;7069;8033;8034;8035;8036;8037;8138;8139;8140	229;2613;3077;3210;3211;3212;3213;5325;5387;5388;6146;6147;6148;6149;6223;6224
NCLIV_034800-t26_1-p1	NCLIV_034800-t26_1-p1	3	3	3	>NCLIV_034800-t26_1-p1 | transcript=NCLIV_034800-t26_1 | gene=NCLIV_034800 | organism=Neospora_caninum_Liverpool | gene_product=conserved hypothetical protein | transcript_product=conserved hypothetical protein | location=FR823390:3759542-3761062(+) | prot	1	3	3	3	1	2	1	2	1	2	9.6	9.6	9.6	44.276	406	406	1	6	0	19.732	By MS/MS	By MS/MS	3	5.9	11434000	2881200	2042800	672580	169480	120160	0	10710000	1	2	6				353	73;324;1525	True;True;True	79;346;1679	278;1162;1163;1164;1165;5537	224;897;898;899;900;4200
NCLIV_035950-t26_1-p1	NCLIV_035950-t26_1-p1	2	2	2	>NCLIV_035950-t26_1-p1 | transcript=NCLIV_035950-t26_1 | gene=NCLIV_035950 | organism=Neospora_caninum_Liverpool | gene_product=hypothetical protein | transcript_product=hypothetical protein | location=FR823390:4750774-4751638(-) | protein_length=104 | seq	1	2	2	2	2	2	2	2	2	2	17.3	17.3	17.3	11.762	104	104	1	8	0	16.364	By MS/MS	By MS/MS	17.3	17.3	78587000	24175000	10904000	13098000	4029200	1817300	24453000	36220000	1	1	5				362	399;959	True;True	429;1031	1422;1423;1424;1425;3444;3445;3446;3447	1081;2608;2609;2610;2611
NCLIV_036010-t26_1-p1	NCLIV_036010-t26_1-p1	4	4	4	>NCLIV_036010-t26_1-p1 | transcript=NCLIV_036010-t26_1 | gene=NCLIV_036010 | organism=Neospora_caninum_Liverpool | gene_product=hypothetical protein | transcript_product=hypothetical protein | location=FR823390:4781497-4790395(-) | protein_length=780 | seq	1	4	4	4	4	2	4	2	4	2	5.3	5.3	5.3	87.267	780	780	1	11	0	24.233	By MS/MS	By MS/MS	5.3	2.7	32242000	17080000	3570200	1007600	533760	111570	19948000	10442000	4	1	5				363	243;584;799;2157	True;True;True;True	262;633;859;2362	877;878;879;880;2076;2077;2854;2855;2856;2857;7973	669;670;1529;2120;6101
NCLIV_036130-t26_1-p1	NCLIV_036130-t26_1-p1	1	1	1	>NCLIV_036130-t26_1-p1 | transcript=NCLIV_036130-t26_1 | gene=NCLIV_036130 | organism=Neospora_caninum_Liverpool | gene_product=CBR-RSP-4 protein, related | transcript_product=CBR-RSP-4 protein, related | location=FR823390:4885181-4888169(+) | protein_leng	1	1	1	1	1	1	1	1	1	1	4.7	4.7	4.7	21.613	192	192	1	4	0	35.565	By MS/MS	By MS/MS	4.7	4.7	11354000	5928900	1291300	1892300	988160	215210	0	6770000	2	2	8				364	265	TRUE	284	945;946;947;948	724;725;726;727;728;729;730;731
NCLIV_036250-t26_1-p1	NCLIV_036250-t26_1-p1	5	5	5	>NCLIV_036250-t26_1-p1 | transcript=NCLIV_036250-t26_1 | gene=NCLIV_036250 | organism=Neospora_caninum_Liverpool | gene_product=Asparaginyl-tRNA synthetase, related | transcript_product=Asparaginyl-tRNA synthetase, related | location=FR823390:4988114-49908	1	5	5	5	5	3	5	3	5	3	9.2	9.2	9.2	60.465	542	542	1	17	0	32.877	By matching	By matching	9.2	5.7	85783000	8063100	576730	2859400	268770	19224	5413900	7856600	0	0	6				365	1027;1028;1079;1770;2336	True;True;True;True;True	1105;1106;1161;1944;2557	3651;3652;3653;3654;3655;3656;3657;3658;3852;3853;3854;6398;6399;6400;8626;8627;8628	2745;2746;2747;2748;2893;4845;6604
NCLIV_036870-t26_1-p1	NCLIV_036870-t26_1-p1	2	2	2	>NCLIV_036870-t26_1-p1 | transcript=NCLIV_036870-t26_1 | gene=NCLIV_036870 | organism=Neospora_caninum_Liverpool | gene_product=hypothetical protein | transcript_product=hypothetical protein | location=FR823390:5474605-5477592(+) | protein_length=518 | seq	1	2	2	2	2	2	2	2	2	2	4.6	4.6	4.6	53.334	518	518	1	5	0	12.196	By MS/MS	By matching	4.6	4.6	22983000	13400000	3956300	1149200	669980	197810	0	20743000	1	0	1				371	1445;1483	True;True	1586;1632	5248;5249;5413;5414;5415	3999;4109
NCLIV_038760-t26_1-p1	NCLIV_038760-t26_1-p1	1	1	1	>NCLIV_038760-t26_1-p1 | transcript=NCLIV_038760-t26_1 | gene=NCLIV_038760 | organism=Neospora_caninum_Liverpool | gene_product=putative mago nashi protein | transcript_product=putative mago nashi protein | location=FR823385:370873-373577(-) | protein_leng	1	1	1	1	1	1	1	1	1	1	6	6	6	17.711	150	150	1	7	0.0064205	6.0675	By MS/MS	By matching	6	6	6253200	810820	133590	568480	73711	12145	0	700420	1	0	3				383	856	TRUE	918;919	3040;3041;3042;3043;3044;3045;3046	2267;2268;2269;2270
NCLIV_038780-t26_1-p1	NCLIV_038780-t26_1-p1	5	5	5	>NCLIV_038780-t26_1-p1 | transcript=NCLIV_038780-t26_1 | gene=NCLIV_038780 | organism=Neospora_caninum_Liverpool | gene_product=60s ribosomal protein L32, related | transcript_product=60s ribosomal protein L32, related | location=FR823385:381608-382116(-)	1	5	5	5	5	3	5	3	5	3	33.6	33.6	33.6	15.669	134	134	1	38	0	109.05	By MS/MS	By MS/MS	33.6	16.4	444880000	147110000	2696200	55611000	18388000	337020	86079000	39256000	7	3	34				384	51;383;548;1393;1394	True;True;True;True;True	55;407;408;592;1526;1527;1528	193;194;195;196;197;198;199;200;201;1344;1345;1346;1347;1946;1947;1948;1949;1950;1951;5012;5013;5014;5015;5016;5017;5018;5019;5020;5021;5022;5023;5024;5025;5026;5027;5028;5029;5030	132;133;134;135;136;137;138;139;140;141;142;143;144;145;1028;1029;1426;1427;1428;1429;1430;1431;1432;1433;1434;3781;3782;3783;3784;3785;3786;3787;3788;3789;3790
NCLIV_039100-t26_1-p1	NCLIV_039100-t26_1-p1	16	16	5	>NCLIV_039100-t26_1-p1 | transcript=NCLIV_039100-t26_1 | gene=NCLIV_039100 | organism=Neospora_caninum_Liverpool | gene_product=hypothetical protein | transcript_product=hypothetical protein | location=FR823385:589386-591426(-) | protein_length=449 | seque	1	16	16	5	14	12	14	12	4	4	34.7	34.7	11.6	50.073	449	449	1	152	0	323.31	By MS/MS	By MS/MS	34.5	29.4	1901400000	419030000	24945000	95068000	20952000	1247300	285570000	50637000	56	20	184				388	105;123;175;485;529;602;603;901;913;1002;1064;1469;1495;1671;2210;2335	True;True;True;True;True;True;True;True;True;True;True;True;True;True;True;True	112;133;134;135;189;190;521;569;570;652;653;967;968;982;1080;1145;1611;1645;1646;1841;2424;2425;2556	375;376;377;439;440;441;442;443;444;445;446;447;448;449;450;451;452;453;454;455;456;457;458;459;460;461;462;463;464;465;466;467;468;469;470;471;472;473;474;475;476;477;478;479;480;481;482;483;484;653;654;655;656;657;658;659;660;661;1713;1714;1715;1716;1717;1718;1719;1868;1869;1870;1871;1872;1873;1874;1875;2169;2170;2171;2172;2173;2174;2175;2176;2177;2178;2179;2180;2181;2182;2183;2184;2185;2186;21…	286;326;327;328;329;330;331;332;333;334;335;336;337;338;339;340;341;342;343;344;345;346;347;348;349;350;351;352;353;354;355;356;357;358;359;360;361;362;363;364;365;366;367;484;485;486;487;488;489;490;491;492;493;494;495;496;497;498;499;500;501;502;503;1272;1273;1274;1275;1276;1277;1278;1374;1375;1376;1377;1378;1379;1380;1381;1382;1383;1384;1385;1386;1607;1608;1609;1610;1611;1612;1613;1614;1615;16…
NCLIV_039140-t26_1-p1	NCLIV_039140-t26_1-p1	1	1	1	>NCLIV_039140-t26_1-p1 | transcript=NCLIV_039140-t26_1 | gene=NCLIV_039140 | organism=Neospora_caninum_Liverpool | gene_product=hypothetical protein | transcript_product=hypothetical protein | location=FR823385:617106-624246(+) | protein_length=1058 | sequ	1	1	1	1	1	1	1	1	1	1	0.8	0.8	0.8	119.48	1058	1058	1	3	0.003413	6.2161	By matching	By matching	0.8	0.8	413240	226620	47309	8433.5	4624.8	965.49	0	248040	0	0	0				389	1358	TRUE	1477	4832;4833;4834	3641
NCLIV_039900-t26_1-p1	NCLIV_039900-t26_1-p1	1	1	1	>NCLIV_039900-t26_1-p1 | transcript=NCLIV_039900-t26_1 | gene=NCLIV_039900 | organism=Neospora_caninum_Liverpool | gene_product=conserved hypothetical protein | transcript_product=conserved hypothetical protein | location=FR823385:1153723-1155274(+) | prot	1	1	1	1	1	1	1	1	1	1	12.4	12.4	12.4	13.454	121	121	1	6	0.0040404	7.6244	By MS/MS	By MS/MS	12.4	12.4	2251600	317520	192870	375270	52919	32145	0	561010	2	1	7				396	1397	TRUE	1532;1533	5039;5040;5041;5042;5043;5044	3794;3795;3796;3797;3798;3799;3800
NCLIV_039940-t26_1-p1	NCLIV_039940-t26_1-p1	2	2	2	>NCLIV_039940-t26_1-p1 | transcript=NCLIV_039940-t26_1 | gene=NCLIV_039940 | organism=Neospora_caninum_Liverpool | gene_product=hypothetical protein | transcript_product=hypothetical protein | location=FR823385:1163081-1164893(-) | protein_length=395 | seq	1	2	2	2	1	1	1	1	1	1	6.1	6.1	6.1	44.543	395	395	1	5	0	11.874	By matching	By matching	2.5	2.5	7513400	309940	25505	357780	14759	1214.5	0	133720	0	0	2				397	869;2139	True;True	932;2344	3092;3093;3094;3095;7916	2313;6059
NCLIV_040210-t26_1-p1	NCLIV_040210-t26_1-p1	1	1	1	>NCLIV_040210-t26_1-p1 | transcript=NCLIV_040210-t26_1 | gene=NCLIV_040210 | organism=Neospora_caninum_Liverpool | gene_product=conserved hypothetical protein | transcript_product=conserved hypothetical protein | location=FR823385:1377430-1381930(+) | prot	1	1	1	1	0	1	0	1	0	1	3.9	3.9	3.9	34.789	331	331	1	2	0.0034602	6.2638	By matching	By MS/MS	0	3.9	1285100	0	389300	116830	0	35391	0	2041100	0	0	0				398	310	TRUE	331	1112;1113	849
NCLIV_040860-t26_1-p1	NCLIV_040860-t26_1-p1	6	6	6	>NCLIV_040860-t26_1-p1 | transcript=NCLIV_040860-t26_1 | gene=NCLIV_040860 | organism=Neospora_caninum_Liverpool | gene_product=tryptophanyl-tRNAsynthetase | transcript_product=tryptophanyl-tRNAsynthetase | location=FR823385:1983475-1988237(+) | protein_le	1	6	6	6	3	2	3	2	3	2	10.9	10.9	10.9	67.849	607	607	1	12	0	37.584	By matching	By matching	5.4	3	39756000	735300	211740	1204700	22282	6416.3	2247200	3930800	0	0	5				401	507;690;836;1820;1971;2294	True;True;True;True;True;True	546;745;896;1996;2165;2513	1796;1797;2504;2505;2950;2951;2952;6579;7293;7294;7295;8460	1331;1869;2190;4984;5543;6478
NCLIV_040880-t26_1-p1	NCLIV_040880-t26_1-p1	10	10	10	>NCLIV_040880-t26_1-p1 | transcript=NCLIV_040880-t26_1 | gene=NCLIV_040880 | organism=Neospora_caninum_Liverpool | gene_product=hsp90, related | transcript_product=hsp90, related | location=FR823385:1993662-1998272(+) | protein_length=706 | sequence_SO=chr	1	10	10	10	6	6	6	6	6	6	16	16	16	81.764	706	706	1	32	0	60.68	By MS/MS	By MS/MS	10.3	9.1	92106000	10644000	2282900	2558500	295670	63414	14756000	17264000	5	1	21				402	63;64;397;491;636;752;1100;1621;1949;2074	True;True;True;True;True;True;True;True;True;True	69;70;427;527;687;812;1184;1788;2141;2276	250;251;252;253;254;255;256;1416;1417;1418;1733;1734;1735;2308;2718;2719;2720;3910;3911;3912;3913;3914;3915;5884;5885;5886;7219;7220;7682;7683;7684;7685	196;197;198;199;200;201;202;203;204;1078;1287;1288;1722;2018;2019;2937;2938;2939;4457;4458;4459;5487;5864;5865;5866
NCLIV_040970-t26_1-p1	NCLIV_040970-t26_1-p1	4	4	4	>NCLIV_040970-t26_1-p1 | transcript=NCLIV_040970-t26_1 | gene=NCLIV_040970 | organism=Neospora_caninum_Liverpool | gene_product=putative malate:quinone oxidoreductase | transcript_product=putative malate:quinone oxidoreductase | location=FR823385:2088708-2	1	4	4	4	3	2	3	2	3	2	10.2	10.2	10.2	60.439	551	551	1	16	0	42.556	By MS/MS	By matching	7.1	4.9	36672000	3619800	1014100	1264600	124820	34968	3147200	4075900	0	0	8				403	1210;1628;1692;2120	True;True;True;True	1306;1795;1862;2322;2323	4295;4296;4297;4298;5912;5913;5914;6111;6112;7828;7829;7830;7831;7832;7833;7834	3249;3250;3251;4474;4624;4625;5979;5980;5981;5982
NCLIV_041000-t26_1-p1	NCLIV_041000-t26_1-p1	1	1	1	>NCLIV_041000-t26_1-p1 | transcript=NCLIV_041000-t26_1 | gene=NCLIV_041000 | organism=Neospora_caninum_Liverpool | gene_product=ribosomal RNA small subunit methyltransferase F (RRNA(Cytosine-C)), related | transcript_product=ribosomal RNA small subunit met	1	1	1	1	1	1	1	1	1	1	1.4	1.4	1.4	87.607	803	803	1	4	0.0036166	6.445	By matching	By matching	1.4	1.4	877270	146170	68263	22494	3748	1750.3	0	357900	0	0	2				404	2245	TRUE	2464	8319;8320;8321;8322	6376;6377
NCLIV_041180-t26_1-p1	NCLIV_041180-t26_1-p1	4	4	4	>NCLIV_041180-t26_1-p1 | transcript=NCLIV_041180-t26_1 | gene=NCLIV_041180 | organism=Neospora_caninum_Liverpool | gene_product=60s ribosomal protein L10, related | transcript_product=60s ribosomal protein L10, related | location=FR823385:2215512-2217994(-	1	4	4	4	4	2	4	2	4	2	13.6	13.6	13.6	24.758	221	221	1	22	0	25.7	By MS/MS	By MS/MS	13.6	9.5	62661000	15503000	1746200	7832700	1937900	218270	12848000	11380000	2	1	10				405	446;447;1376;2108	True;True;True;True	482;483;1501;1502;2310	1580;1581;1582;1583;1584;1585;1586;1587;1588;4903;4904;4905;4906;4907;4908;4909;4910;4911;4912;7798;7799;7800	1172;1173;1174;1175;1176;1177;1178;3697;3698;3699;5953;5954
NCLIV_041780-t26_1-p1	NCLIV_041780-t26_1-p1	6	6	6	>NCLIV_041780-t26_1-p1 | transcript=NCLIV_041780-t26_1 | gene=NCLIV_041780 | organism=Neospora_caninum_Liverpool | gene_product=lsu ribosomal protein L19E, related | transcript_product=lsu ribosomal protein L19E, related | location=FR823385:2770711-2773376	1	6	6	6	5	3	5	3	5	3	28.5	28.5	28.5	22.13	186	186	1	30	0	41.312	By MS/MS	By MS/MS	24.7	14	191510000	45618000	10313000	23939000	5702200	1289100	73135000	119350000	6	2	16				411	168;169;982;1295;1764;2143	True;True;True;True;True;True	182;183;1055;1056;1057;1395;1937;2348	634;635;636;637;638;639;640;3522;3523;3524;3525;3526;3527;3528;3529;3530;3531;3532;4575;4576;4577;6381;6382;6383;7924;7925;7926;7927;7928;7929	474;475;476;2661;2662;2663;2664;2665;2666;2667;2668;3452;3453;3454;4835;6063;6064;6065;6066
NCLIV_042450-t26_1-p1	NCLIV_042450-t26_1-p1	8	8	8	>NCLIV_042450-t26_1-p1 | transcript=NCLIV_042450-t26_1 | gene=NCLIV_042450 | organism=Neospora_caninum_Liverpool | gene_product=putative opine dehydrogenase | transcript_product=putative opine dehydrogenase | location=FR823385:3288506-3292810(-) | protein_	1	8	8	8	8	2	8	2	8	2	23.7	23.7	23.7	47.806	435	435	1	30	0	118.92	By MS/MS	By matching	23.7	6.4	99591000	9357200	749530	4979600	467860	37477	8920000	4276400	6	0	22				417	430;648;1203;1256;1942;1959;2121;2122	True;True;True;True;True;True;True;True	463;699;700;1299;1353;2131;2152;2324;2325	1517;1518;2357;2358;2359;2360;4274;4275;4276;4277;4442;4443;4444;7171;7172;7173;7253;7254;7255;7256;7257;7835;7836;7837;7838;7839;7840;7841;7842;7843	1135;1136;1137;1754;1755;1756;3239;3240;3369;5449;5512;5513;5514;5515;5516;5517;5983;5984;5985;5986;5987;5988;5989;5990;5991;5992
NCLIV_042780-t26_1-p1	NCLIV_042780-t26_1-p1	1	1	1	>NCLIV_042780-t26_1-p1 | transcript=NCLIV_042780-t26_1 | gene=NCLIV_042780 | organism=Neospora_caninum_Liverpool | gene_product=conserved hypothetical protein | transcript_product=conserved hypothetical protein | location=FR823385:3572158-3575998(+) | prot	1	1	1	1	1	1	1	1	1	1	1.4	1.4	1.4	77.826	718	718	1	3	0.0063796	6.0586	By MS/MS	By MS/MS	1.4	1.4	3816500	2376600	455180	127220	79220	15173	0	2386500	1	1	3				422	1591	TRUE	1749	5759;5760;5761	4364;4365;4366
NCLIV_043260-t26_1-p1	NCLIV_043260-t26_1-p1	2	2	2	>NCLIV_043260-t26_1-p1 | transcript=NCLIV_043260-t26_1 | gene=NCLIV_043260 | organism=Neospora_caninum_Liverpool | gene_product=salivary proline-rich protein, related | transcript_product=salivary proline-rich protein, related | location=FR823385:4009180-4	1	2	2	2	1	2	1	2	1	2	3.4	3.4	3.4	74.951	739	739	1	7	0	15.834	By MS/MS	By matching	2	3.4	14381000	1115000	429160	319580	24777	9536.9	0	1861300	1	0	4				424	1519;2002	True;True	1673;2202	5524;5525;5526;7431;7432;7433;7434	4194;5635;5636;5637
NCLIV_043620-t26_1-p1	NCLIV_043620-t26_1-p1	13	13	13	>NCLIV_043620-t26_1-p1 | transcript=NCLIV_043620-t26_1 | gene=NCLIV_043620 | organism=Neospora_caninum_Liverpool | gene_product=hypothetical protein | transcript_product=hypothetical protein | location=FR823385:4284557-4290652(+) | protein_length=673 | seq	1	13	13	13	13	8	13	8	13	8	21.5	21.5	21.5	74.924	673	673	1	48	0	219.11	By MS/MS	By MS/MS	21.5	11.9	91872000	53328000	7543300	1997200	1159300	163980	44651000	47661000	15	3	27				429	158;476;651;741;918;993;1075;1261;1500;1629;1632;1684;1907	True;True;True;True;True;True;True;True;True;True;True;True;True	170;512;704;799;987;1070;1157;1359;1651;1796;1797;1800;1854;2093	588;589;590;591;1675;1676;1677;1678;2367;2368;2369;2671;2672;2673;3301;3302;3303;3559;3560;3561;3836;3837;3838;4454;4455;4456;4457;5461;5462;5463;5464;5465;5915;5916;5917;5918;5919;5920;5931;5932;6081;6082;6083;6084;7051;7052;7053;7054	435;436;1244;1763;1984;1985;2501;2686;2687;2878;2879;3377;3378;4143;4144;4145;4146;4147;4475;4476;4484;4485;4486;4602;4603;5371;5372;5373
NCLIV_044000-t26_1-p1	NCLIV_044000-t26_1-p1	7	7	7	>NCLIV_044000-t26_1-p1 | transcript=NCLIV_044000-t26_1 | gene=NCLIV_044000 | organism=Neospora_caninum_Liverpool | gene_product=hypothetical protein | transcript_product=hypothetical protein | location=FR823385:4601972-4604859(+) | protein_length=268 | seq	1	7	7	7	6	3	6	3	6	3	25.7	25.7	25.7	29.218	268	268	1	39	0	103.91	By MS/MS	By MS/MS	21.6	11.9	354200000	97473000	10142000	25300000	6962400	724410	77373000	37174000	11	4	31				431	80;735;848;1252;1253;1786;1983	True;True;True;True;True;True;True	86;793;909;910;1349;1350;1960;2178	294;2653;2654;2982;2983;2984;2985;2986;2987;2988;2989;2990;2991;2992;2993;2994;2995;2996;2997;2998;2999;3000;3001;3002;4427;4428;4429;4430;4431;4432;4433;4434;6454;6455;6456;7349;7350;7351;7352	234;1971;2218;2219;2220;2221;2222;2223;2224;2225;2226;2227;2228;2229;2230;2231;3352;3353;3354;3355;3356;3357;3358;3359;3360;3361;3362;4886;4887;4888;4889;5578;5579
NCLIV_045440-t26_1-p1	NCLIV_045440-t26_1-p1	1	1	1	>NCLIV_045440-t26_1-p1 | transcript=NCLIV_045440-t26_1 | gene=NCLIV_045440 | organism=Neospora_caninum_Liverpool | gene_product=putative proteasome PCI domain-containing protein | transcript_product=putative proteasome PCI domain-containing protein | locat	1	1	1	1	1	1	1	1	1	1	3	3	3	51.461	473	473	1	4	0.0041322	9.1378	By MS/MS	By matching	3	3	10258000	1466900	243240	427410	61119	10135	0	1275300	1	0	2				444	213	TRUE	232	775;776;777;778	594;595
NCLIV_045670-t26_1-p1	NCLIV_045670-t26_1-p1	3	3	3	>NCLIV_045670-t26_1-p1 | transcript=NCLIV_045670-t26_1 | gene=NCLIV_045670 | organism=Neospora_caninum_Liverpool | gene_product=hypothetical protein | transcript_product=hypothetical protein | location=FR823391:755072-757145(-) | protein_length=134 | seque	1	3	3	3	3	3	3	3	3	3	20.9	20.9	20.9	15.365	134	134	1	21	0	33.519	By MS/MS	By MS/MS	20.9	20.9	162440000	51962000	20025000	40609000	12991000	5006300	43367000	118250000	6	3	19				449	75;166;2253	True;True;True	81;180;2472	281;282;283;284;621;622;623;624;625;626;627;628;629;8342;8343;8344;8345;8346;8347;8348;8349	226;227;228;460;461;462;463;464;465;466;467;468;469;470;6392;6393;6394;6395;6396;6397
NCLIV_045720-t26_1-p1	NCLIV_045720-t26_1-p1	1	1	1	>NCLIV_045720-t26_1-p1 | transcript=NCLIV_045720-t26_1 | gene=NCLIV_045720 | organism=Neospora_caninum_Liverpool | gene_product=putative mRNA decapping protein | transcript_product=putative mRNA decapping protein | location=FR823391:786196-793202(+) | prot	1	1	1	1	0	1	0	1	0	1	0.7	0.7	0.7	208.87	1990	1990	1	1	0.006462	6.0813	By matching	By MS/MS	0	0.7	382600	0	382600	3788.2	0	3788.2	0	2006000	0	1	1				451	2034	TRUE	2235	7540	5711
NCLIV_045800-t26_1-p1	NCLIV_045800-t26_1-p1	11	11	11	>NCLIV_045800-t26_1-p1 | transcript=NCLIV_045800-t26_1 | gene=NCLIV_045800 | organism=Neospora_caninum_Liverpool | gene_product=60S ribosomal protein L3, related | transcript_product=60S ribosomal protein L3, related | location=FR823391:852596-856092(-) |	1	11	11	11	9	5	9	5	9	5	29.4	29.4	29.4	45.009	398	398	1	53	0	144.45	By MS/MS	By MS/MS	21.6	9.3	362440000	41944000	4350000	17259000	1997300	207140	39843000	28734000	8	3	27				452	147;182;298;353;778;811;985;1348;1428;2196;2312	True;True;True;True;True;True;True;True;True;True;True	159;198;319;375;838;871;1060;1464;1465;1568;2410;2532	546;547;548;684;685;1071;1072;1073;1256;2794;2795;2796;2797;2798;2885;2886;3535;3536;3537;3538;4780;4781;4782;4783;4784;4785;4786;4787;4788;4789;4790;4791;4792;4793;4794;4795;4796;5183;5184;5185;5186;5187;5188;5189;5190;5191;8141;8142;8143;8144;8543;8544;8545	414;415;525;526;830;977;2077;2078;2079;2142;2671;2672;2673;3611;3612;3613;3614;3615;3616;3617;3618;3619;3950;3951;3952;3953;3954;3955;3956;3957;6225;6226;6545
NCLIV_045980-t26_1-p1	NCLIV_045980-t26_1-p1	1	1	1	>NCLIV_045980-t26_1-p1 | transcript=NCLIV_045980-t26_1 | gene=NCLIV_045980 | organism=Neospora_caninum_Liverpool | gene_product=conserved hypothetical protein | transcript_product=conserved hypothetical protein | location=FR823391:979900-981478(+) | protei	1	1	1	1	1	1	1	1	1	1	4.7	4.7	4.7	18.641	170	170	1	3	0.0035336	6.3465	By matching	By matching	4.7	4.7	2249600	951080	482910	204510	86462	43901	0	2531900	0	0	0				454	2089	TRUE	2291	7735;7736;7737	5900
NCLIV_046010-t26_1-p1	NCLIV_046010-t26_1-p1	3	3	3	>NCLIV_046010-t26_1-p1 | transcript=NCLIV_046010-t26_1 | gene=NCLIV_046010 | organism=Neospora_caninum_Liverpool | gene_product=conserved hypothetical protein | transcript_product=conserved hypothetical protein | location=FR823391:994849-1004627(+) | prote	1	3	3	3	2	2	2	2	2	2	3.5	3.5	3.5	120.97	1102	1102	1	14	0	18.773	By matching	By matching	2.4	2.4	9126400	299990	461510	138280	4545.2	6992.6	690900	2280100	0	0	7				455	222;1400;1965	True;True;True	241;1537;1538;2159	799;800;801;802;803;804;5054;5055;5056;5057;5058;7278;7279;7280	611;612;613;3809;3810;3811;5534
NCLIV_046040-t26_1-p1	NCLIV_046040-t26_1-p1	5	5	5	>NCLIV_046040-t26_1-p1 | transcript=NCLIV_046040-t26_1 | gene=NCLIV_046040 | organism=Neospora_caninum_Liverpool | gene_product=hypothetical protein | transcript_product=hypothetical protein | location=FR823391:1026353-1029163(-) | protein_length=161 | seq	1	5	5	5	5	3	5	3	5	3	24.8	24.8	24.8	18.649	161	161	1	21	0	36.039	By MS/MS	By MS/MS	24.8	17.4	72683000	16877000	4078200	7268300	1687700	407820	21375000	17510000	4	1	9				457	77;260;424;1506;1549	True;True;True;True;True	83;279;455;1658;1704	286;287;288;289;290;291;921;922;923;924;1491;1492;1493;1494;1495;5481;5482;5606;5607;5608;5609	230;231;701;702;703;704;1117;1118;4163;4246
NCLIV_046130-t26_1-p1	NCLIV_046130-t26_1-p1	1	1	1	>NCLIV_046130-t26_1-p1 | transcript=NCLIV_046130-t26_1 | gene=NCLIV_046130 | organism=Neospora_caninum_Liverpool | gene_product=Beta-tubulin, related | transcript_product=Beta-tubulin, related | location=FR823391:1110870-1118338(-) | protein_length=461 | s	1	1	1	1	1	1	1	1	1	1	2.4	2.4	2.4	51.836	461	461	1	4	0	14.295	By matching	By matching	2.4	2.4	5623000	1663200	277770	224920	66527	11111	0	1456300	0	0	0				461	2259	TRUE	2478	8361;8362;8363;8364	6407;6408
NCLIV_046690-t26_1-p1	NCLIV_046690-t26_1-p1	12	12	12	>NCLIV_046690-t26_1-p1 | transcript=NCLIV_046690-t26_1 | gene=NCLIV_046690 | organism=Neospora_caninum_Liverpool | gene_product=VASA RNA helicase, related | transcript_product=VASA RNA helicase, related | location=FR823391:1580801-1583636(+) | protein_leng	1	12	12	12	10	5	10	5	10	5	19.9	19.9	19.9	81.822	769	769	1	53	0	114.04	By MS/MS	By MS/MS	15.9	7.9	252880000	76840000	10141000	5380500	1634900	215760	71343000	68067000	9	6	41				466	6;104;237;388;1285;1369;1374;1491;1564;2008;2101;2181	True;True;True;True;True;True;True;True;True;True;True;True	6;7;111;256;413;414;1384;1493;1498;1499;1641;1721;1722;2208;2303;2392	21;22;23;24;374;861;862;863;1354;1355;1356;1357;1358;1359;4544;4545;4546;4885;4893;4894;4895;4896;4897;4898;4899;4900;4901;5432;5433;5434;5673;5674;5675;5676;5677;5678;5679;7460;7461;7462;7463;7464;7465;7466;7467;7778;7779;7780;7781;8074;8075;8076;8077	23;24;284;285;657;1035;1036;1037;3432;3682;3687;3688;3689;3690;3691;3692;3693;3694;3695;4122;4123;4124;4299;4300;4301;4302;5656;5657;5658;5659;5660;5661;5662;5937;5938;5939;5940;6174;6175;6176;6177
NCLIV_046790-t26_1-p1	NCLIV_046790-t26_1-p1	2	2	2	>NCLIV_046790-t26_1-p1 | transcript=NCLIV_046790-t26_1 | gene=NCLIV_046790 | organism=Neospora_caninum_Liverpool | gene_product=Calmodulin, related | transcript_product=Calmodulin, related | location=FR823391:1665946-1666455(+) | protein_length=169 | seque	1	2	2	2	2	2	2	2	2	2	10.1	10.1	10.1	19.273	169	169	1	6	0	12.671	By MS/MS	By matching	10.1	10.1	1316100	487430	191960	119650	44312	17451	465710	982730	2	0	2				467	62;2219	True;True	68;2436	247;248;249;8228;8229;8230	195;6307
NCLIV_046950-t26_1-p1	NCLIV_046950-t26_1-p1	1	1	1	>NCLIV_046950-t26_1-p1 | transcript=NCLIV_046950-t26_1 | gene=NCLIV_046950 | organism=Neospora_caninum_Liverpool | gene_product=UDP-glucose 4-epimerase, related | transcript_product=UDP-glucose 4-epimerase, related | location=FR823391:1781036-1785006(+) |	1	1	1	1	1	1	1	1	1	1	5.5	5.5	5.5	40.009	364	364	1	3	0	14.579	By MS/MS	By matching	5.5	5.5	1594900	1469600	125300	79745	73480	6264.8	0	656930	1	0	2				469	106	TRUE	113	378;379;380	287;288
NCLIV_047040-t26_1-p1	NCLIV_047040-t26_1-p1	1	1	1	>NCLIV_047040-t26_1-p1 | transcript=NCLIV_047040-t26_1 | gene=NCLIV_047040 | organism=Neospora_caninum_Liverpool | gene_product=conserved hypothetical protein | transcript_product=conserved hypothetical protein | location=FR823391:1852115-1854501(+) | prot	1	1	1	1	1	1	1	1	1	1	6.9	6.9	6.9	21.242	189	189	1	4	0.0036364	6.4647	By matching	By matching	6.9	6.9	427940	148870	31836	35661	12406	2653	0	166920	0	0	1				470	1403	TRUE	1541	5064;5065;5066;5067	3815
NCLIV_047500-t26_1-p1	NCLIV_047500-t26_1-p1	12	12	12	>NCLIV_047500-t26_1-p1 | transcript=NCLIV_047500-t26_1 | gene=NCLIV_047500 | organism=Neospora_caninum_Liverpool | gene_product=putative Trichohyalin | transcript_product=putative Trichohyalin | location=FR823391:2215674-2237623(+) | protein_length=1494 |	1	12	12	12	2	3	2	3	2	3	9.8	9.8	9.8	162.87	1494	1494	1	26	0	103.18	By matching	By matching	1.1	2	171500000	3096100	932840	2017600	36425	10975	3081800	4284900	0	0	17				472	313;591;762;1173;1225;1258;1370;1407;1595;1809;1890;2319	True;True;True;True;True;True;True;True;True;True;True;True	335;640;822;1262;1321;1355;1356;1494;1545;1754;1983;2074;2539	1122;1123;2123;2124;2743;2744;2745;4158;4159;4160;4339;4340;4341;4449;4450;4886;5075;5076;5077;5773;5774;5775;5776;6533;7000;8560	853;854;1568;1569;1570;2041;2042;3132;3133;3134;3135;3291;3373;3374;3683;3822;4375;4944;5333;6555
NCLIV_047630-t26_1-p1	NCLIV_047630-t26_1-p1	4	4	4	>NCLIV_047630-t26_1-p1 | transcript=NCLIV_047630-t26_1 | gene=NCLIV_047630 | organism=Neospora_caninum_Liverpool | gene_product=putative 40S ribosomal protein S18 | transcript_product=putative 40S ribosomal protein S18 | location=FR823391:2345912-2347167(+	1	4	4	4	4	2	4	2	4	2	31.4	31.4	31.4	17.764	156	156	1	13	0	26.469	By MS/MS	By matching	31.4	14.7	34723000	4482600	829480	3858100	498070	92164	4973200	5439100	2	0	10				473	88;895;1735;2241	True;True;True;True	94;960;1908;2460	322;323;324;325;3202;3203;3204;6281;6282;8308;8309;8310;8311	250;2400;2401;4748;4749;4750;6364;6365;6366;6367
NCLIV_048140-t26_1-p1	NCLIV_048140-t26_1-p1	1	1	1	>NCLIV_048140-t26_1-p1 | transcript=NCLIV_048140-t26_1 | gene=NCLIV_048140 | organism=Neospora_caninum_Liverpool | gene_product=putative splicing factor | transcript_product=putative splicing factor | location=FR823391:2800329-2804752(-) | protein_length=5	1	1	1	1	1	1	1	1	1	1	1.8	1.8	1.8	55.005	550	550	1	5	0.0038095	6.8497	By MS/MS	By matching	1.8	1.8	7313500	3751300	325780	487570	250090	21718	0	1708000	1	0	3				479	1367	TRUE	1490;1491	4875;4876;4877;4878;4879	3676;3677;3678;3679
NCLIV_048570-t26_1-p1	NCLIV_048570-t26_1-p1	2	2	2	>NCLIV_048570-t26_1-p1 | transcript=NCLIV_048570-t26_1 | gene=NCLIV_048570 | organism=Neospora_caninum_Liverpool | gene_product=conserved hypothetical protein | transcript_product=conserved hypothetical protein | location=FR823391:3237449-3238204(-) | prot	1	2	2	2	1	1	1	1	1	1	12	12	12	28.138	251	251	1	5	0	69.797	By MS/MS	By MS/MS	4.4	4.4	10144000	3678000	1375900	724570	262710	98278	0	7213700	1	1	4				484	1058;1571	True;True	1139;1729	3765;5698;5699;5700;5701	2809;4317;4318;4319
NCLIV_049900-t26_1-p1	NCLIV_049900-t26_1-p1	17	17	17	>NCLIV_049900-t26_1-p1 | transcript=NCLIV_049900-t26_1 | gene=NCLIV_049900 | organism=Neospora_caninum_Liverpool | gene_product=hypothetical protein | transcript_product=hypothetical protein | location=FR823391:4477271-4482569(+) | protein_length=831 | seq	1	17	17	17	10	4	10	4	10	4	23	23	23	93.1	831	831	1	52	0	271.26	By MS/MS	By MS/MS	12.2	5.1	319400000	34250000	8647900	7428000	796510	201110	34541000	48291000	10	3	44				496	143;238;384;473;572;573;596;786;925;949;1008;1051;1320;1487;1648;1796;1797	True;True;True;True;True;True;True;True;True;True;True;True;True;True;True;True;True	155;257;409;509;621;622;645;646;846;994;995;1020;1086;1131;1423;1637;1817;1970;1971	525;526;527;528;529;530;531;864;865;1348;1349;1350;1667;2041;2042;2043;2044;2045;2140;2141;2142;2143;2144;2145;2146;2147;2814;3320;3321;3322;3405;3406;3407;3408;3592;3593;3594;3726;3727;3728;3729;3730;3731;4658;4659;4660;5425;5979;6487;6488;6489;6490	400;401;402;403;404;405;406;658;659;660;1030;1031;1240;1502;1503;1504;1505;1506;1507;1578;1579;1580;1581;1582;1583;1584;1585;2090;2513;2514;2515;2582;2583;2584;2706;2785;2786;2787;3515;4117;4522;4911;4912;4913;4914
NCLIV_050620-t26_1-p1	NCLIV_050620-t26_1-p1	5	5	5	>NCLIV_050620-t26_1-p1 | transcript=NCLIV_050620-t26_1 | gene=NCLIV_050620 | organism=Neospora_caninum_Liverpool | gene_product=putative lysine decarboxylase domain-containing protein | transcript_product=putative lysine decarboxylase domain-containing pro	1	5	5	5	5	1	5	1	5	1	13.9	13.9	13.9	43.537	395	395	1	22	0	38.272	By MS/MS	By matching	13.9	3.8	27760000	9261900	85151	1388000	463090	4257.6	4888000	3727500	2	0	8				504	281;373;1851;2141;2286	True;True;True;True;True	300;397;2031;2346;2505	995;996;997;998;999;1000;1001;1323;1324;1325;6844;6845;6846;6847;6848;6849;7918;7919;7920;8446;8447;8448	773;774;1013;5233;5234;6061;6463;6464;6465
NCLIV_050680-t26_1-p1	NCLIV_050680-t26_1-p1	17	17	17	>NCLIV_050680-t26_1-p1 | transcript=NCLIV_050680-t26_1 | gene=NCLIV_050680 | organism=Neospora_caninum_Liverpool | gene_product=hypothetical protein | transcript_product=hypothetical protein | location=FR823391:5061737-5065750(-) | protein_length=578 | seq	1	17	17	17	16	5	16	5	16	5	30.4	30.4	30.4	63.106	578	578	1	80	0	172.27	By MS/MS	By MS/MS	27.3	8.1	258240000	42384000	5458900	8069800	1324500	170590	36306000	15090000	14	0	49				506	294;394;501;642;653;688;716;858;887;888;1115;1368;1484;1514;1663;1713;2238	True;True;True;True;True;True;True;True;True;True;True;True;True;True;True;True;True	314;422;423;538;693;706;743;774;921;951;952;1201;1492;1633;1634;1666;1667;1668;1832;1833;1884;2457	1042;1043;1044;1045;1046;1047;1395;1396;1397;1398;1399;1400;1401;1402;1773;1774;1775;1776;2334;2335;2336;2337;2373;2374;2375;2502;2596;2597;2598;3049;3050;3051;3052;3053;3054;3154;3155;3156;3157;3158;3159;3160;3161;3162;3163;3164;3165;3966;3967;3968;3969;4880;4881;4882;4883;4884;5416;5417;5418;5419;5420;5421;5422;5511;5512;5513;5514;5515;5516;5517;6019;6020;6021;6022;6186;6187;6188;8302;8303;8304	807;808;809;810;811;1062;1063;1316;1738;1739;1766;1767;1867;1935;2272;2273;2274;2275;2276;2277;2278;2367;2368;2369;2370;2371;2372;2373;2374;2984;2985;2986;2987;2988;3680;3681;4110;4111;4112;4113;4114;4182;4183;4184;4185;4186;4187;4557;4558;4668;4669;4670;6360;6361
NCLIV_050850-t26_1-p1	NCLIV_050850-t26_1-p1	1	1	1	>NCLIV_050850-t26_1-p1 | transcript=NCLIV_050850-t26_1 | gene=NCLIV_050850 | organism=Neospora_caninum_Liverpool | gene_product=conserved hypothetical protein | transcript_product=conserved hypothetical protein | location=FR823391:5191836-5192829(-) | prot	1	1	1	1	1	1	1	1	1	1	10.8	10.8	10.8	12.432	111	111	1	9	0.0040241	7.6038	By MS/MS	By MS/MS	10.8	10.8	26445000	6656000	2063300	8814900	2218700	687780	0	5880000	4	4	16				507	1388	TRUE	1519;1520	4982;4983;4984;4985;4986;4987;4988;4989;4990	3748;3749;3750;3751;3752;3753;3754;3755;3756;3757;3758;3759;3760;3761;3762;3763
NCLIV_051110-t26_1-p1	NCLIV_051110-t26_1-p1	1	1	1	>NCLIV_051110-t26_1-p1 | transcript=NCLIV_051110-t26_1 | gene=NCLIV_051110 | organism=Neospora_caninum_Liverpool | gene_product=conserved hypothetical protein | transcript_product=conserved hypothetical protein | location=FR823391:5389301-5391059(+) | prot	1	1	1	1	1	1	1	1	1	1	4.6	4.6	4.6	28.423	260	260	1	10	0.0039062	7.1117	By MS/MS	By matching	4.6	4.6	7274600	967560	199190	661330	87960	18108	0	1044400	1	0	3				509	1330	TRUE	1436	4688;4689;4690;4691;4692;4693;4694;4695;4696;4697	3542;3543;3544;3545
NCLIV_051370-t26_1-p1	NCLIV_051370-t26_1-p1	1	1	1	>NCLIV_051370-t26_1-p1 | transcript=NCLIV_051370-t26_1 | gene=NCLIV_051370 | organism=Neospora_caninum_Liverpool | gene_product=hypothetical protein | transcript_product=hypothetical protein | location=FR823391:5620159-5623326(+) | protein_length=1055 | se	1	1	1	1	0	1	0	1	0	1	0.8	0.8	0.8	109.17	1055	1055	1	2	0.0049261	6.1188	By matching	By MS/MS	0	0.8	145330000	0	42118000	2965900	0	859550	0	220820000	0	1	2				511	1057	TRUE	1138	3763;3764	2807;2808
NCLIV_051450-t26_1-p1	NCLIV_051450-t26_1-p1	1	1	1	>NCLIV_051450-t26_1-p1 | transcript=NCLIV_051450-t26_1 | gene=NCLIV_051450 | organism=Neospora_caninum_Liverpool | gene_product=putative centromere/microtubule binding protein | transcript_product=putative centromere/microtubule binding protein | location=	1	1	1	1	1	1	1	1	1	1	1.6	1.6	1.6	56.483	503	503	1	4	0.0036496	6.4792	By matching	By matching	1.6	1.6	9558800	1238800	229310	329610	42717	7907.2	0	1202300	0	0	1				512	1142	TRUE	1230	4069;4070;4071;4072	3062
NCLIV_051460-t26_1-p1	NCLIV_051460-t26_1-p1	2	2	2	>NCLIV_051460-t26_1-p1 | transcript=NCLIV_051460-t26_1 | gene=NCLIV_051460 | organism=Neospora_caninum_Liverpool | gene_product=conserved hypothetical protein | transcript_product=conserved hypothetical protein | location=FR823391:5695803-5696869(+) | prot	1	2	2	2	2	2	2	2	2	2	23.2	23.2	23.2	12.167	112	112	1	8	0	150.68	By MS/MS	By MS/MS	23.2	23.2	46268000	8232200	896440	7711400	1372000	149410	8542800	5693000	2	1	10				513	246;2001	True;True	265;2201	883;884;885;886;7427;7428;7429;7430	673;674;675;676;677;678;679;680;5631;5632;5633;5634
NCLIV_052380-t26_1-p1	NCLIV_052380-t26_1-p1	7	7	7	>NCLIV_052380-t26_1-p1 | transcript=NCLIV_052380-t26_1 | gene=NCLIV_052380 | organism=Neospora_caninum_Liverpool | gene_product=hypothetical protein | transcript_product=hypothetical protein | location=FR823391:6498193-6499546(-) | protein_length=135 | seq	1	7	7	7	7	3	7	3	7	3	43.7	43.7	43.7	15.137	135	135	1	51	0	182.15	By MS/MS	By MS/MS	43.7	27.4	989310000	309360000	36065000	141330000	44195000	5152200	347170000	81107000	20	6	62				519	53;1010;1132;1559;1810;1811;2209	True;True;True;True;True;True;True	57;1088;1220;1714;1984;1985;1986;1987;2423	205;206;207;208;209;210;211;212;213;214;215;216;217;3600;3601;3602;3603;3604;4034;4035;4036;5638;5639;5640;5641;5642;5643;5644;5645;6534;6535;6536;6537;6538;6539;6540;6541;6542;6543;6544;6545;6546;6547;6548;6549;6550;6551;8178;8179;8180;8181	147;148;149;150;151;152;153;154;155;156;157;158;159;160;161;162;163;164;165;166;167;168;169;2710;2711;3038;3039;3040;4269;4270;4271;4272;4273;4274;4275;4276;4277;4945;4946;4947;4948;4949;4950;4951;4952;4953;4954;4955;4956;4957;4958;4959;4960;4961;4962;4963;4964;4965;4966;6253;6254;6255;6256
NCLIV_053580-t26_1-p1	NCLIV_053580-t26_1-p1	16	16	16	>NCLIV_053580-t26_1-p1 | transcript=NCLIV_053580-t26_1 | gene=NCLIV_053580 | organism=Neospora_caninum_Liverpool | gene_product=50S ribosomal protein L4P, related | transcript_product=50S ribosomal protein L4P, related | location=FR823392:362537-363787(-)	1	16	16	16	16	8	16	8	16	8	41.3	41.3	41.3	45.678	416	416	1	71	0	264.71	By MS/MS	By MS/MS	41.3	20.2	1633500000	588760000	34039000	68061000	24532000	1418300	623690000	58854000	24	6	80				532	107;160;263;558;631;707;830;885;984;1233;1327;1604;1612;1653;1666;2070	True;True;True;True;True;True;True;True;True;True;True;True;True;True;True;True	114;115;172;173;282;603;682;765;890;949;1059;1329;1431;1432;1768;1778;1822;1836;2272	381;382;383;384;385;386;387;594;595;596;597;598;599;600;934;935;936;937;938;939;940;1981;1982;1983;2288;2289;2290;2291;2561;2562;2563;2564;2565;2933;2934;2935;3147;3148;3149;3150;3534;4364;4365;4366;4367;4677;4678;4679;4680;4681;5828;5829;5830;5831;5832;5833;5852;5853;5988;5989;5990;5991;5992;5993;6029;6030;6031;6032;7667;7668;7669	289;290;291;292;438;439;440;441;442;443;709;710;711;712;713;714;715;716;717;718;1457;1458;1714;1715;1910;1911;1912;1913;1914;1915;2177;2178;2179;2180;2358;2359;2360;2361;2362;2363;2364;2670;3308;3309;3310;3311;3312;3533;3534;3535;3536;3537;4409;4410;4411;4412;4413;4414;4415;4416;4417;4418;4419;4420;4421;4438;4527;4528;4529;4530;4531;4532;4533;4534;4535;4536;4537;4563;4564;4565;4566;4567;5852
NCLIV_053840-t26_1-p1	NCLIV_053840-t26_1-p1	6	6	5	>NCLIV_053840-t26_1-p1 | transcript=NCLIV_053840-t26_1 | gene=NCLIV_053840 | organism=Neospora_caninum_Liverpool | gene_product=unspecified product | transcript_product=unspecified product | location=FR823392:570670-571737(+) | protein_length=355 | sequenc	1	6	6	5	4	4	4	4	3	3	20.6	20.6	17.5	38.82	355	355	1	23	0	38.092	By MS/MS	By MS/MS	13	13	54601000	6332700	2615800	4963700	575700	237800	3719500	16310000	3	3	18				537	453;695;789;1789;1790;2102	True;True;True;True;True;True	489;750;751;849;1963;1964;2304	1601;1602;1603;2513;2514;2515;2516;2517;2518;2519;2820;2821;2822;2823;2824;2825;2826;2827;6464;6465;6466;6467;7782	1192;1193;1194;1875;1876;1877;1878;1879;1880;1881;1882;1883;1884;2094;2095;2096;2097;2098;2099;2100;2101;4893;4894;5941
NCLIV_053870-t26_1-p1	NCLIV_053870-t26_1-p1	4	4	4	>NCLIV_053870-t26_1-p1 | transcript=NCLIV_053870-t26_1 | gene=NCLIV_053870 | organism=Neospora_caninum_Liverpool | gene_product=hypothetical protein | transcript_product=hypothetical protein | location=FR823392:590815-592169(-) | protein_length=132 | seque	1	4	4	4	4	3	4	3	4	3	26.5	26.5	26.5	14.426	132	132	1	15	0	44.369	By MS/MS	By MS/MS	26.5	19.7	66603000	27829000	5470600	11101000	4638200	911770	29608000	7124200	3	1	8				538	151;282;579;2266	True;True;True;True	163;301;628;2485	560;561;562;563;1002;1003;1004;1005;2061;2062;2063;8380;8381;8382;8383	421;775;776;777;1522;6417;6418;6419;6420;6421
NCLIV_053880-t26_1-p1	NCLIV_053880-t26_1-p1	5	5	5	>NCLIV_053880-t26_1-p1 | transcript=NCLIV_053880-t26_1 | gene=NCLIV_053880 | organism=Neospora_caninum_Liverpool | gene_product=cDNA FLJ54097, highly similar to Succinyl-CoA ligase (ADP-forming) beta-chain, mitochondrial, related | transcript_product=cDNA	1	5	5	5	5	2	5	2	5	2	11.3	11.3	11.3	53.149	495	495	1	20	0	37.837	By MS/MS	By matching	11.3	4.6	84896000	25376000	264500	3265200	976010	10173	23381000	3942600	7	0	11				539	534;1200;1391;1679;2051	True;True;True;True;True	575;1295;1523;1524;1849;2253	1885;1886;1887;4262;4263;4264;5000;5001;5002;5003;5004;5005;5006;5007;6072;6073;7608;7609;7610;7611	1392;3227;3774;3775;3776;3777;3778;3779;4596;5787;5788
NCLIV_053940-t26_1-p1	NCLIV_053940-t26_1-p1	2	2	2	>NCLIV_053940-t26_1-p1 | transcript=NCLIV_053940-t26_1 | gene=NCLIV_053940 | organism=Neospora_caninum_Liverpool | gene_product=60S acidic ribosomal protein P2, related | transcript_product=60S acidic ribosomal protein P2, related | location=FR823392:63293	1	2	2	2	2	2	2	2	2	2	33.3	33.3	33.3	11.582	111	111	1	14	0	29.725	By MS/MS	By MS/MS	33.3	33.3	50592000	4876100	645170	10118000	975210	129030	4859800	3644700	2	1	8				542	1962;2189	True;True	2155;2156;2403	7266;7267;7268;7269;7270;7271;7272;8110;8111;8112;8113;8114;8115;8116	5524;5525;5526;5527;6199;6200;6201;6202;6203;6204
NCLIV_054800-t26_1-p1	NCLIV_054800-t26_1-p1	3	3	3	>NCLIV_054800-t26_1-p1 | transcript=NCLIV_054800-t26_1 | gene=NCLIV_054800 | organism=Neospora_caninum_Liverpool | gene_product=conserved hypothetical protein | transcript_product=conserved hypothetical protein | location=FR823392:1356942-1361398(+) | prot	1	3	3	3	3	2	3	2	3	2	7.1	7.1	7.1	67.572	623	623	1	15	0	37.427	By MS/MS	By MS/MS	7.1	5.1	26913000	4807100	1324800	841030	150220	41399	3375800	11188000	4	2	13				553	374;1509;1966	True;True;True	398;1661;2160	1326;1327;1328;5487;5488;5489;5490;5491;5492;5493;5494;7281;7282;7283;7284	1014;1015;1016;4168;4169;4170;4171;4172;4173;5535;5536;5537;5538
NCLIV_055160-t26_1-p1	NCLIV_055160-t26_1-p1	9	9	9	>NCLIV_055160-t26_1-p1 | transcript=NCLIV_055160-t26_1 | gene=NCLIV_055160 | organism=Neospora_caninum_Liverpool | gene_product=conserved hypothetical protein | transcript_product=conserved hypothetical protein | location=FR823392:1652122-1670643(+) | prot	1	9	9	9	7	7	7	7	7	7	2.7	2.7	2.7	479.26	4555	4555	1	30	0	103.36	By MS/MS	By MS/MS	2	2	42832000	5538300	14172000	221930	28696	73428	6125000	65881000	6	5	24				554	108;470;495;1329;1406;1553;1626;1775;1806	True;True;True;True;True;True;True;True;True	116;506;531;1435;1544;1708;1793;1949;1980	388;389;390;1663;1745;1746;1747;1748;4685;4686;4687;5072;5073;5074;5620;5621;5622;5623;5624;5902;5903;5904;6416;6417;6418;6419;6521;6522;6523;6524	293;294;295;1237;1292;1293;3540;3541;3819;3820;3821;4255;4256;4257;4258;4259;4260;4468;4861;4862;4863;4936;4937;4938;4939
NCLIV_055330-t26_1-p1	NCLIV_055330-t26_1-p1	12	12	12	>NCLIV_055330-t26_1-p1 | transcript=NCLIV_055330-t26_1 | gene=NCLIV_055330 | organism=Neospora_caninum_Liverpool | gene_product=Fibrillarin superfamily, related | transcript_product=Fibrillarin superfamily, related | location=FR823392:1831729-1833425(-) |	1	12	12	12	11	6	11	6	11	6	40.3	40.3	40.3	28.508	263	263	1	71	0	163.46	By MS/MS	By MS/MS	40.3	19.8	574320000	184660000	7188300	35895000	11541000	449270	140390000	49504000	25	3	53				557	365;515;564;958;1092;1093;1472;1473;1598;1599;1658;1725	True;True;True;True;True;True;True;True;True;True;True;True	389;554;611;612;1030;1175;1176;1177;1616;1617;1618;1619;1760;1761;1827;1896	1290;1291;1292;1293;1294;1295;1296;1821;1822;1823;2007;2008;2009;2010;2011;2012;2013;2014;2015;2016;2017;3440;3441;3442;3443;3888;3889;3890;3891;3892;3893;3894;3895;3896;3897;3898;3899;5360;5361;5362;5363;5364;5365;5366;5367;5368;5369;5370;5371;5372;5373;5374;5375;5376;5377;5378;5793;5794;5795;5796;5797;5798;5799;5800;5801;5802;6012;6013;6014;6244;6245	994;995;996;997;998;999;1348;1475;1476;1477;1478;1479;1480;1481;1482;2606;2607;2918;2919;2920;2921;2922;2923;2924;2925;2926;2927;2928;2929;2930;4072;4073;4074;4075;4076;4077;4078;4079;4080;4081;4082;4083;4084;4383;4384;4385;4386;4387;4388;4389;4390;4391;4392;4393;4394;4395;4551;4722
NCLIV_055360-t26_1-p1	NCLIV_055360-t26_1-p1	7	7	7	>NCLIV_055360-t26_1-p1 | transcript=NCLIV_055360-t26_1 | gene=NCLIV_055360 | organism=Neospora_caninum_Liverpool | gene_product=unspecified product | transcript_product=unspecified product | location=FR823392:1847967-1867571(-) | protein_length=1640 | sequ	1	7	7	7	6	4	6	4	6	4	5.5	5.5	5.5	181.08	1640	1640	1	23	0	71.309	By MS/MS	By matching	4.4	2.9	46482000	16471000	4391500	573850	203340	54216	12803000	12441000	4	0	18				558	626;861;934;1468;1845;2125;2168	True;True;True;True;True;True;True	677;924;1004;1610;2025;2328;2375	2274;2275;2276;2277;3060;3061;3062;3063;3354;3355;5334;5335;6825;7847;7848;7849;7850;7851;7852;8017;8018;8019;8020	1702;1703;2282;2546;4056;5214;5996;5997;5998;5999;6000;6001;6002;6003;6004;6136;6137;6138
NCLIV_055490-t26_1-p1	NCLIV_055490-t26_1-p1	24	24	22	>NCLIV_055490-t26_1-p1 | transcript=NCLIV_055490-t26_1 | gene=NCLIV_055490 | organism=Neospora_caninum_Liverpool | gene_product=Heat shock protein 70 (Precursor), related | transcript_product=Heat shock protein 70 (Precursor), related | location=FR823392:1	1	24	24	22	18	12	18	12	16	11	32.3	32.3	29.7	72.977	666	666	1	110	0	323.31	By MS/MS	By MS/MS	27.2	21	510740000	83322000	8254800	16475000	2687800	266280	79913000	25029000	27	6	87				559	131;345;378;423;522;563;693;865;866;952;954;955;1130;1272;1362;1424;1432;1439;1440;1444;1542;1643;1800;2128	True;True;True;True;True;True;True;True;True;True;True;True;True;True;True;True;True;True;True;True;True;True;True;True	143;367;402;454;561;610;748;928;929;1023;1025;1026;1218;1370;1482;1563;1564;1572;1580;1581;1585;1697;1812;1974;2331;2332	500;1225;1226;1227;1228;1229;1334;1487;1488;1489;1490;1844;1845;2006;2509;2510;2511;3076;3077;3078;3079;3080;3081;3082;3083;3084;3085;3086;3087;3088;3089;3412;3413;3414;3415;3416;3417;3418;3419;3422;3423;3424;3425;3426;3427;3428;3429;3430;3431;3432;3433;4030;4031;4032;4493;4494;4495;4847;4848;4849;4850;5165;5166;5167;5168;5169;5170;5171;5202;5203;5204;5205;5206;5207;5208;5228;5229;5230;5231;5232;…	379;948;949;950;951;1021;1116;1359;1474;1873;2289;2290;2291;2292;2293;2294;2295;2296;2297;2298;2299;2300;2301;2302;2303;2304;2305;2306;2307;2308;2309;2310;2587;2588;2589;2590;2591;2593;2594;2595;2596;2597;2598;2599;2600;2601;2602;3035;3036;3399;3648;3649;3934;3935;3936;3937;3938;3939;3940;3941;3964;3965;3966;3967;3968;3969;3970;3971;3972;3973;3974;3987;3988;3989;3990;3991;3998;4235;4513;4514;4515…
NCLIV_056020-t26_1-p1	NCLIV_056020-t26_1-p1	4	4	4	>NCLIV_056020-t26_1-p1 | transcript=NCLIV_056020-t26_1 | gene=NCLIV_056020 | organism=Neospora_caninum_Liverpool | gene_product=hypothetical protein | transcript_product=hypothetical protein | location=FR823392:2466349-2470388(+) | protein_length=248 | seq	1	4	4	4	3	2	3	2	3	2	19.4	19.4	19.4	27.853	248	248	1	12	0	26.484	By matching	By MS/MS	16.1	8.9	12593000	991990	246210	839510	66132	16414	1410300	2041900	0	1	7				564	89;231;541;604	True;True;True;True	95;250;585;654	326;327;328;842;843;844;845;1927;1928;1929;2198;2199	251;640;641;642;643;1415;1648
NCLIV_056060-t26_1-p1	NCLIV_056060-t26_1-p1	10	10	10	>NCLIV_056060-t26_1-p1 | transcript=NCLIV_056060-t26_1 | gene=NCLIV_056060 | organism=Neospora_caninum_Liverpool | gene_product=hypothetical protein | transcript_product=hypothetical protein | location=FR823392:2507406-2509600(+) | protein_length=642 | seq	1	10	10	10	10	6	10	6	10	6	17.9	17.9	17.9	70.228	642	642	1	35	0	142.37	By MS/MS	By MS/MS	17.9	10.7	88823000	38997000	8768800	3172200	1392700	313170	26109000	69864000	9	3	16				565	351;552;907;923;1162;1499;1562;1608;2105;2282	True;True;True;True;True;True;True;True;True;True	373;596;976;992;1250;1650;1717;1774;2307;2501	1247;1248;1249;1250;1251;1252;1959;1960;1961;1962;3258;3259;3260;3261;3262;3263;3318;4130;5457;5458;5459;5460;5648;5649;5650;5651;5843;7789;7790;7791;7792;8431;8432;8433;8434	970;971;972;973;974;975;1439;2461;2462;2463;2511;3106;4142;4281;4282;4431;5947;6455
NCLIV_056440-t26_1-p1	NCLIV_056440-t26_1-p1	2	2	2	>NCLIV_056440-t26_1-p1 | transcript=NCLIV_056440-t26_1 | gene=NCLIV_056440 | organism=Neospora_caninum_Liverpool | gene_product=Signal recognition particle GTPase, related | transcript_product=Signal recognition particle GTPase, related | location=FR823392	1	2	2	2	1	1	1	1	1	1	6.7	6.7	6.7	62.94	583	583	1	5	0	20.886	By MS/MS	By matching	3.4	3.4	691440	137980	27306	20337	4058.2	803.11	0	143160	1	0	4				568	721;1177	True;True	779;1267	2611;4175;4176;4177;4178	1942;3150;3151;3152
NCLIV_056670-t26_1-p1	NCLIV_056670-t26_1-p1	7	7	7	>NCLIV_056670-t26_1-p1 | transcript=NCLIV_056670-t26_1 | gene=NCLIV_056670 | organism=Neospora_caninum_Liverpool | gene_product=conserved hypothetical protein | transcript_product=conserved hypothetical protein | location=FR823392:3052229-3054008(+) | prot	1	7	7	7	6	2	6	2	6	2	34.7	34.7	34.7	31.66	274	274	1	31	0	312.62	By MS/MS	By MS/MS	31.8	9.1	91101000	26868000	2861900	6073400	1791200	190800	24854000	17209000	9	1	26				574	464;612;880;1128;1219;1741;1974	True;True;True;True;True;True;True	500;662;944;1216;1315;1914;2168;2169	1645;1646;2221;2222;2223;2224;3137;3138;4021;4022;4023;4024;4025;4026;4321;4322;4323;6312;6313;7300;7301;7302;7303;7304;7305;7306;7307;7308;7309;7310;7311	1227;1228;1229;1230;1664;1665;1666;1667;2341;2342;3028;3029;3030;3031;3032;3033;3279;4781;5547;5548;5549;5550;5551;5552;5553;5554
NCLIV_056950-t26_1-p1	NCLIV_056950-t26_1-p1	1	1	1	>NCLIV_056950-t26_1-p1 | transcript=NCLIV_056950-t26_1 | gene=NCLIV_056950 | organism=Neospora_caninum_Liverpool | gene_product=hypothetical protein | transcript_product=hypothetical protein | location=FR823392:3306448-3312364(-) | protein_length=1007 | se	1	1	1	1	1	1	1	1	1	1	1.4	1.4	1.4	106.59	1007	1007	1	3	0.0037175	6.6395	By matching	By matching	1.4	1.4	4265500	1786000	323380	101560	42524	7699.6	0	1695500	0	0	1				578	2098	TRUE	2300	7771;7772;7773	5933
NCLIV_057030-t26_1-p1	NCLIV_057030-t26_1-p1	1	1	1	>NCLIV_057030-t26_1-p1 | transcript=NCLIV_057030-t26_1 | gene=NCLIV_057030 | organism=Neospora_caninum_Liverpool | gene_product=conserved hypothetical protein | transcript_product=conserved hypothetical protein | location=FR823392:3395988-3397394(-) | prot	1	1	1	1	1	1	1	1	1	1	2.8	2.8	2.8	47.674	468	468	1	5	0.0037807	6.7763	By MS/MS	By MS/MS	2.8	2.8	1488500	370210	101000	248080	61701	16833	0	529540	2	3	7				579	1385	TRUE	1515	4971;4972;4973;4974;4975	3736;3737;3738;3739;3740;3741;3742
NCLIV_058200-t26_1-p1	NCLIV_058200-t26_1-p1	2	2	2	>NCLIV_058200-t26_1-p1 | transcript=NCLIV_058200-t26_1 | gene=NCLIV_058200 | organism=Neospora_caninum_Liverpool | gene_product=conserved hypothetical protein | transcript_product=conserved hypothetical protein | location=FR823392:4402188-4403561(+) | prot	1	2	2	2	2	2	2	2	2	2	5	5	5	51.161	457	457	1	8	0	13.099	By MS/MS	By MS/MS	5	5	15518000	3237300	902030	912830	190430	53061	3323400	3890100	1	1	6				590	611;1843	True;True	661;2023	2217;2218;2219;2220;6814;6815;6816;6817	1662;1663;5204;5205;5206;5207;5208
NCLIV_058360-t26_1-p1	NCLIV_058360-t26_1-p1	1	1	1	>NCLIV_058360-t26_1-p1 | transcript=NCLIV_058360-t26_1 | gene=NCLIV_058360 | organism=Neospora_caninum_Liverpool | gene_product=hypothetical protein | transcript_product=hypothetical protein | location=FR823392:4533070-4535493(+) | protein_length=299 | seq	1	1	1	1	1	1	1	1	1	1	3	3	3	34.45	299	299	1	4	0.0034904	6.2819	By MS/MS	By matching	3	3	3191800	1477600	128500	245520	113660	9884.5	0	673710	1	0	1				592	879	TRUE	943	3133;3134;3135;3136	2340
NCLIV_058730-t26_1-p1	NCLIV_058730-t26_1-p1	1	1	1	>NCLIV_058730-t26_1-p1 | transcript=NCLIV_058730-t26_1 | gene=NCLIV_058730 | organism=Neospora_caninum_Liverpool | gene_product=conserved hypothetical protein | transcript_product=conserved hypothetical protein | location=FR823392:4801501-4803319(+) | prot	1	1	1	1	1	1	1	1	1	1	2.8	2.8	2.8	43.171	390	390	1	3	0.0078616	6.0062	By MS/MS	By matching	2.8	2.8	1285800	624080	193170	71431	34671	10731	0	1012800	1	0	1				595	1879	TRUE	2061	6954;6955;6956	5302
NCLIV_058890-t26_1-p1;NCLIV_031800-t26_1-p1	NCLIV_058890-t26_1-p1	15;2	15;2	15;2	>NCLIV_058890-t26_1-p1 | transcript=NCLIV_058890-t26_1 | gene=NCLIV_058890 | organism=Neospora_caninum_Liverpool | gene_product=tubulin alpha chain | transcript_product=tubulin alpha chain | location=FR823392:4888490-4890511(+) | protein_length=453 | seque	2	15	15	15	12	5	12	5	12	5	40.6	40.6	40.6	50.113	453	453;333	1	75	0	197.48	By MS/MS	By MS/MS	32.7	12.1	1013900000	178760000	56812000	48282000	8512500	2705300	207670000	227950000	11	3	47				597	293;326;332;338;426;457;482;559;781;857;1334;1458;1524;1920;2339	True;True;True;True;True;True;True;True;True;True;True;True;True;True;True	312;313;348;354;360;457;493;518;604;841;920;1440;1441;1442;1600;1678;2107;2560;2561	1036;1037;1038;1039;1040;1041;1169;1183;1184;1185;1186;1199;1200;1497;1498;1499;1500;1501;1502;1503;1619;1620;1621;1622;1623;1624;1625;1626;1697;1698;1699;1700;1984;1985;1986;1987;1988;1989;2803;3047;3048;4707;4708;4709;4710;4711;4712;4713;4714;4715;4716;4717;4718;4719;4720;4721;4722;4723;5297;5298;5299;5300;5301;5302;5536;7099;7100;7101;8636;8637;8638;8639;8640;8641;8642	804;805;806;902;912;913;914;915;921;922;1120;1121;1122;1123;1124;1215;1216;1217;1218;1257;1258;1259;1260;1261;1459;1460;2083;2271;3551;3552;3553;3554;3555;3556;3557;3558;3559;4024;4025;4026;4027;4028;4029;4199;5407;6608;6609;6610
NCLIV_059600-t26_1-p1	NCLIV_059600-t26_1-p1	15	15	15	>NCLIV_059600-t26_1-p1 | transcript=NCLIV_059600-t26_1 | gene=NCLIV_059600 | organism=Neospora_caninum_Liverpool | gene_product=putative KH domain-containing protein | transcript_product=putative KH domain-containing protein | location=FR823392:5496406-550	1	15	15	15	7	4	7	4	7	4	22.2	22.2	22.2	101.11	950	950	1	34	0	270.96	By MS/MS	By MS/MS	8.3	4.1	118650000	5833700	1112900	2238800	110070	20999	5829900	12061000	4	2	24				602	111;134;505;514;516;521;544;667;1000;1333;1540;1605;1609;1921;2232	True;True;True;True;True;True;True;True;True;True;True;True;True;True;True	120;146;544;553;555;560;588;720;1078;1439;1695;1769;1775;2108;2450	412;413;414;507;508;509;1789;1790;1791;1817;1818;1819;1820;1824;1825;1826;1827;1842;1843;1935;2413;3581;3582;4705;4706;5581;5834;5844;7102;7103;8272;8273;8274;8275	306;307;308;309;384;385;1328;1345;1346;1347;1349;1358;1420;1792;1793;1794;2698;3550;4233;4422;4432;5408;5409;6342;6343;6344
NCLIV_060140-t26_1-p1	NCLIV_060140-t26_1-p1	11	11	11	>NCLIV_060140-t26_1-p1 | transcript=NCLIV_060140-t26_1 | gene=NCLIV_060140 | organism=Neospora_caninum_Liverpool | gene_product=putative inner membrane complex protein IMC3 | transcript_product=putative inner membrane complex protein IMC3 | location=FR8233	1	11	11	11	10	8	10	8	10	8	19.3	19.3	19.3	57.927	535	535	1	66	0	237.07	By MS/MS	By MS/MS	15.9	15.7	721470000	144190000	68518000	45092000	9011700	4282400	132900000	284210000	14	10	46				604	545;550;551;744;745;966;1511;1654;1691;1946;2170	True;True;True;True;True;True;True;True;True;True;True	589;594;595;802;803;804;805;1038;1663;1823;1861;2137;2138;2377	1936;1937;1938;1939;1954;1955;1956;1957;1958;2678;2679;2680;2681;2682;2683;2684;2685;2686;2687;2688;2689;2690;2691;2692;2693;2694;3463;3464;3465;3466;3467;3468;3469;3470;5499;5500;5501;5502;5503;5504;5505;5994;5995;5996;6103;6104;6105;6106;6107;6108;6109;6110;7201;7202;7203;7204;7205;7206;7207;7208;7209;7210;7211;7212;7213;8032	1421;1436;1437;1438;1991;1992;1993;1994;1995;1996;1997;1998;1999;2622;2623;2624;2625;2626;2627;2628;2629;4175;4176;4177;4178;4538;4616;4617;4618;4619;4620;4621;4622;4623;5470;5471;5472;5473;5474;5475;5476;5477;5478;5479;5480;5481;5482;5483;6144;6145
NCLIV_060640-t26_1-p1	NCLIV_060640-t26_1-p1	1	1	1	>NCLIV_060640-t26_1-p1 | transcript=NCLIV_060640-t26_1 | gene=NCLIV_060640 | organism=Neospora_caninum_Liverpool | gene_product=putative Gpi16 subunit, GPI transamidase domain-containing protein | transcript_product=putative Gpi16 subunit, GPI transamidase	1	1	1	1	0	1	0	1	0	1	2.1	2.1	2.1	78.387	717	717	1	3	0.0040161	7.5867	By matching	By MS/MS	0	2.1	4643300	0	429620	145100	0	13426	0	2252500	0	1	2				607	2029	TRUE	2230	7529;7530;7531	5701;5702;5703
NCLIV_061160-t26_1-p1	NCLIV_061160-t26_1-p1	8	8	8	>NCLIV_061160-t26_1-p1 | transcript=NCLIV_061160-t26_1 | gene=NCLIV_061160 | organism=Neospora_caninum_Liverpool | gene_product=putative acid phosphatase | transcript_product=putative acid phosphatase | location=FR823393:711419-714071(-) | protein_length=4	1	8	8	8	6	4	6	4	6	4	25	25	25	46.94	436	436	1	36	0	123.31	By MS/MS	By MS/MS	17	12.8	365050000	57913000	4797500	15872000	2518000	208590	53788000	36360000	8	1	28				616	629;657;881;1053;1307;1882;1883;2364	True;True;True;True;True;True;True;True	680;710;945;1134;1409;2065;2066;2590;2591	2282;2283;2284;2381;3139;3742;3743;3744;3745;3746;3747;4612;4613;4614;4615;4616;4617;4618;4619;6969;6970;6971;6972;6973;6974;6975;6976;6977;6978;6979;6980;8723;8724;8725;8726;8727	1706;1707;1708;1709;1771;2343;2792;2793;2794;2795;2796;3484;3485;3486;3487;3488;3489;5311;5312;5313;5314;5315;5316;5317;5318;5319;6668;6669;6670;6671
NCLIV_061540-t26_1-p1	NCLIV_061540-t26_1-p1	1	1	1	>NCLIV_061540-t26_1-p1 | transcript=NCLIV_061540-t26_1 | gene=NCLIV_061540 | organism=Neospora_caninum_Liverpool | gene_product=putative mismatch repair protein | transcript_product=putative mismatch repair protein | location=FR823393:988513-999258(+) | pr	1	1	1	1	1	1	1	1	1	1	0.8	0.8	0.8	219.99	2073	2073	1	3	0	13.426	By matching	By matching	0.8	0.8	844480	200490	86180	8279.2	1965.6	844.9	0	451840	0	0	2				618	138	TRUE	150	517;518;519	392;393
NCLIV_061560-t26_1-p1	NCLIV_061560-t26_1-p1	1	1	1	>NCLIV_061560-t26_1-p1 | transcript=NCLIV_061560-t26_1 | gene=NCLIV_061560 | organism=Neospora_caninum_Liverpool | gene_product=conserved hypothetical protein | transcript_product=conserved hypothetical protein | location=FR823393:1011003-1012948(+) | prot	1	1	1	1	1	1	1	1	1	1	7.5	7.5	7.5	15.377	147	147	1	4	0.0079114	6.0301	By MS/MS	By matching	7.5	7.5	11720000	5349800	254400	1065500	486350	23128	0	1333800	1	0	1				619	1862	TRUE	2043	6894;6895;6896;6897	5267
NCLIV_061670-t26_1-p1	NCLIV_061670-t26_1-p1	1	1	1	>NCLIV_061670-t26_1-p1 | transcript=NCLIV_061670-t26_1 | gene=NCLIV_061670 | organism=Neospora_caninum_Liverpool | gene_product=Predicted P-loop ATPase fused to an acetyltransferase (ISS), related | transcript_product=Predicted P-loop ATPase fused to an ac	1	1	1	1	1	1	1	1	1	1	0.7	0.7	0.7	142.28	1300	1300	1	4	0.005102	6.2046	By matching	By matching	0.7	0.7	4219100	1450800	48107	65924	22668	751.68	0	252230	0	0	2				620	1537	TRUE	1692	5573;5574;5575;5576	4226;4227
NCLIV_061830-t26_1-p1	NCLIV_061830-t26_1-p1	4	4	4	>NCLIV_061830-t26_1-p1 | transcript=NCLIV_061830-t26_1 | gene=NCLIV_061830 | organism=Neospora_caninum_Liverpool | gene_product=60S acidic ribosomal protein P0 | transcript_product=60S acidic ribosomal protein P0 | location=FR823393:1253669-1255036(+) | pr	1	4	4	4	4	2	4	2	4	2	12.2	12.2	12.2	33.864	311	311	1	25	0	31.2	By MS/MS	By MS/MS	12.2	7.4	195460000	47684000	6735200	13962000	3406000	481080	35360000	20384000	3	3	14				623	465;1906;2163;2226	True;True;True;True	501;2091;2092;2368;2444	1647;1648;1649;1650;1651;7042;7043;7044;7045;7046;7047;7048;7049;7050;7989;7990;7991;7992;7993;7994;7995;7996;8260;8261;8262	1231;1232;5361;5362;5363;5364;5365;5366;5367;5368;5369;5370;6110;6111;6112;6113;6114;6115;6336
NCLIV_062350-t26_1-p1	NCLIV_062350-t26_1-p1	4	4	4	>NCLIV_062350-t26_1-p1 | transcript=NCLIV_062350-t26_1 | gene=NCLIV_062350 | organism=Neospora_caninum_Liverpool | gene_product=Ribosomal protein S27, related | transcript_product=Ribosomal protein S27, related | location=FR823393:1644351-1646006(+) | prot	1	4	4	4	4	2	4	2	4	2	45.1	45.1	45.1	9.0827	82	82	1	20	0	27.116	By MS/MS	By MS/MS	45.1	23.2	54334000	8757000	3031300	18111000	2919000	1010400	7372200	14360000	4	3	16				629	1122;1263;1341;1342	True;True;True;True	1209;1210;1361;1453;1454;1455;1456	4000;4001;4002;4003;4463;4464;4465;4466;4753;4754;4755;4756;4757;4758;4759;4760;4761;4762;4763;4764	3013;3014;3383;3384;3587;3588;3589;3590;3591;3592;3593;3594;3595;3596;3597;3598
NCLIV_062720-t26_1-p1	NCLIV_062720-t26_1-p1	11	11	11	>NCLIV_062720-t26_1-p1 | transcript=NCLIV_062720-t26_1 | gene=NCLIV_062720 | organism=Neospora_caninum_Liverpool | gene_product=hypothetical protein | transcript_product=hypothetical protein | location=FR823393:1987330-1990944(-) | protein_length=205 | seq	1	11	11	11	11	5	11	5	11	5	47.8	47.8	47.8	23.443	205	205	1	49	0	323.31	By MS/MS	By MS/MS	47.8	28.3	585650000	222680000	11419000	65073000	24742000	1268700	256060000	25389000	17	3	39				633	172;565;796;1071;1072;1135;1136;1156;1492;1706;1707	True;True;True;True;True;True;True;True;True;True;True	186;613;856;1153;1154;1223;1224;1244;1642;1877;1878	644;645;2018;2019;2020;2021;2022;2836;2837;2838;3819;3820;3821;3822;3823;3824;3825;3826;3827;3828;4048;4049;4050;4051;4052;4053;4054;4105;4106;4107;4108;4109;4110;4111;5435;5436;5437;5438;5439;6161;6162;6163;6164;6165;6166;6167;6168;6169;6170	479;1483;1484;2110;2861;2862;2863;2864;2865;2866;2867;2868;2869;2870;2871;2872;2873;2874;3049;3050;3051;3052;3083;3084;3085;3086;3087;3088;3089;3090;3091;3092;4125;4126;4127;4128;4129;4130;4131;4652;4653;4654;4655
NCLIV_062890-t26_1-p1	NCLIV_062890-t26_1-p1	3	3	3	>NCLIV_062890-t26_1-p1 | transcript=NCLIV_062890-t26_1 | gene=NCLIV_062890 | organism=Neospora_caninum_Liverpool | gene_product=hypothetical protein | transcript_product=hypothetical protein | location=FR823393:2131925-2133995(-) | protein_length=154 | seq	1	3	3	3	3	2	3	2	3	2	16.2	16.2	16.2	17.321	154	154	1	21	0	21.069	By MS/MS	By matching	16.2	14.3	64492000	10095000	1110800	16123000	2523800	277690	8349800	7864800	1	0	7				634	524;637;638	True;True;True	563;564;688;689	1849;1850;1851;1852;1853;1854;1855;1856;1857;1858;1859;2309;2310;2311;2312;2313;2314;2315;2316;2317;2318	1361;1362;1363;1364;1723;1724;1725;1726;1727
NCLIV_062910-t26_1-p1	NCLIV_062910-t26_1-p1	6	6	6	>NCLIV_062910-t26_1-p1 | transcript=NCLIV_062910-t26_1 | gene=NCLIV_062910 | organism=Neospora_caninum_Liverpool | gene_product=conserved hypothetical protein | transcript_product=conserved hypothetical protein | location=FR823393:2138362-2140985(-) | prot	1	6	6	6	4	2	4	2	4	2	19.8	19.8	19.8	45.985	420	420	1	16	0	55.866	By MS/MS	By MS/MS	12.6	7.4	27695000	5511000	984980	1204100	239610	42825	4629600	7341000	1	1	9				635	732;1378;1383;1721;1995;2050	True;True;True;True;True;True	790;1504;1512;1892;2193;2252	2648;2649;4914;4956;6229;6230;6231;6232;6233;6234;7399;7400;7604;7605;7606;7607	1968;3701;3728;4710;4711;4712;5608;5784;5785;5786
NCLIV_063380-t26_1-p1	NCLIV_063380-t26_1-p1	2	2	2	>NCLIV_063380-t26_1-p1 | transcript=NCLIV_063380-t26_1 | gene=NCLIV_063380 | organism=Neospora_caninum_Liverpool | gene_product=hypothetical protein | transcript_product=hypothetical protein | location=FR823393:2517898-2520311(+) | protein_length=439 | seq	1	2	2	2	1	1	1	1	1	1	4.8	4.8	4.8	47.609	439	439	1	5	0.0021322	11.049	By matching	By matching	2.3	2.3	817890	236780	67686	43047	12462	3562.4	0	354880	0	0	2				641	1050;1324	True;True	1130;1428	3722;3723;3724;3725;4674	2784;3530
NCLIV_064310-t26_1-p1	NCLIV_064310-t26_1-p1	5	5	5	>NCLIV_064310-t26_1-p1 | transcript=NCLIV_064310-t26_1 | gene=NCLIV_064310 | organism=Neospora_caninum_Liverpool | gene_product=GTP-binding nuclear protein Ran, related | transcript_product=GTP-binding nuclear protein Ran, related | location=FR823393:32506	1	5	5	5	5	3	5	3	5	3	25.9	25.9	25.9	24.594	216	216	1	23	0	41.188	By MS/MS	By MS/MS	25.9	13.9	129980000	31466000	3081500	9284500	2247500	220100	28052000	19431000	6	1	15				645	1;785;1119;1271;1466	True;True;True;True;True	1;845;1205;1369;1608	4;5;6;7;8;2811;2812;2813;3983;3984;3985;3986;3987;3988;4488;4489;4490;4491;4492;5323;5324;5325;5326	3;4;5;6;7;8;9;2089;3003;3004;3005;3006;3396;3397;3398;4043;4044;4045;4046;4047
NCLIV_064540-t26_1-p1	NCLIV_064540-t26_1-p1	3	3	3	>NCLIV_064540-t26_1-p1 | transcript=NCLIV_064540-t26_1 | gene=NCLIV_064540 | organism=Neospora_caninum_Liverpool | gene_product=Ribosomal protein L37a, related | transcript_product=Ribosomal protein L37a, related | location=FR823393:3440037-3442215(+) | pr	1	3	3	3	3	3	3	3	3	3	17.7	17.7	17.7	10.534	96	96	1	11	0	19.788	By MS/MS	By MS/MS	17.7	17.7	105480000	33163000	15538000	21095000	6632600	3107600	12771000	117410000	2	2	8				648	840;1011;1573	True;True;True	900;1089;1731	2960;2961;2962;2963;3605;3606;3607;5703;5704;5705;5706	2200;2201;2202;2203;2712;2713;2714;4321
NCLIV_064700-t26_1-p1	NCLIV_064700-t26_1-p1	6	6	6	>NCLIV_064700-t26_1-p1 | transcript=NCLIV_064700-t26_1 | gene=NCLIV_064700 | organism=Neospora_caninum_Liverpool | gene_product=Ribosomal protein L18, related | transcript_product=Ribosomal protein L18, related | location=FR823393:3555747-3558693(+) | prot	1	6	6	6	5	2	5	2	5	2	30.5	30.5	30.5	21.069	187	187	1	21	0	49.781	By MS/MS	By MS/MS	26.7	14.4	113730000	14718000	1788500	12637000	1635400	198730	19703000	13652000	3	1	13				650	94;436;768;1129;1319;1956	True;True;True;True;True;True	100;472;828;1217;1422;2149	343;344;345;1547;1548;1549;1550;1551;1552;1553;2759;2760;2761;4027;4028;4029;4657;7244;7245;7246;7247	259;260;261;1153;1154;1155;1156;1157;2051;2052;2053;3034;3514;5503;5504;5505;5506
NCLIV_064840-t26_1-p1	NCLIV_064840-t26_1-p1	3	3	3	>NCLIV_064840-t26_1-p1 | transcript=NCLIV_064840-t26_1 | gene=NCLIV_064840 | organism=Neospora_caninum_Liverpool | gene_product=conserved hypothetical protein | transcript_product=conserved hypothetical protein | location=FR823393:3662051-3663948(+) | prot	1	3	3	3	2	2	2	2	2	2	11.3	11.3	11.3	30.018	283	283	1	12	0	121.53	By MS/MS	By matching	7.8	7.8	27370000	8213400	976210	2488200	746670	88746	6616000	5351900	1	0	6				652	478;1502;2248	True;True;True	514;1654;2467	1680;1681;1682;1683;1684;1685;1686;1687;5473;5474;5475;8327	1247;1248;1249;1250;1251;4158;6380
NCLIV_064880-t26_1-p1	NCLIV_064880-t26_1-p1	10	10	10	>NCLIV_064880-t26_1-p1 | transcript=NCLIV_064880-t26_1 | gene=NCLIV_064880 | organism=Neospora_caninum_Liverpool | gene_product=conserved hypothetical protein | transcript_product=conserved hypothetical protein | location=FR823393:3695754-3701982(-) | prot	1	10	10	10	9	4	9	4	9	4	9.3	9.3	9.3	132.02	1222	1222	1	39	0	72.701	By MS/MS	By MS/MS	8.3	3.4	89581000	13957000	6818300	2132900	332300	162340	14616000	36244000	4	1	18				653	445;475;639;662;712;719;1061;1082;1425;1812	True;True;True;True;True;True;True;True;True;True	481;511;690;715;770;777;1142;1164;1565;1988	1577;1578;1579;1671;1672;1673;1674;2319;2320;2321;2322;2323;2324;2325;2326;2391;2392;2393;2580;2581;2582;2604;2605;2606;3773;3774;3775;3776;3862;3863;3864;3865;5172;5173;5174;5175;6552;6553;6554	1170;1171;1243;1728;1729;1777;1923;1924;1925;1938;1939;2819;2820;2821;2822;2899;2900;3942;3943;4967;4968
NCLIV_064950-t26_1-p1	NCLIV_064950-t26_1-p1	12	12	12	>NCLIV_064950-t26_1-p1 | transcript=NCLIV_064950-t26_1 | gene=NCLIV_064950 | organism=Neospora_caninum_Liverpool | gene_product=hypothetical protein | transcript_product=hypothetical protein | location=FR823393:3745836-3749315(+) | protein_length=505 | seq	1	12	12	12	10	6	10	6	10	6	26.3	26.3	26.3	54.948	505	505	1	46	0	126.26	By MS/MS	By MS/MS	23.2	12.5	112500000	21227000	4831600	3879500	731950	166610	18484000	31352000	6	3	34				654	117;197;306;630;871;922;1286;1422;1734;2067;2203;2217	True;True;True;True;True;True;True;True;True;True;True;True	126;127;215;327;681;934;991;1385;1386;1561;1907;2269;2417;2433	422;423;424;425;426;427;428;732;733;734;735;1096;1097;1098;1099;2285;2286;2287;3099;3100;3101;3315;3316;3317;4547;4548;4549;4550;4551;4552;5119;5120;5121;6277;6278;6279;6280;7658;7659;8160;8215;8216;8217;8218;8219;8220	315;316;317;318;556;557;558;559;840;841;1710;1711;1712;1713;2315;2316;2510;3433;3434;3435;3436;3847;3848;3849;4746;4747;5845;5846;6235;6236;6292;6293;6294;6295;6296;6297
NCLIV_065240-t26_1-p1	NCLIV_065240-t26_1-p1	9	9	9	>NCLIV_065240-t26_1-p1 | transcript=NCLIV_065240-t26_1 | gene=NCLIV_065240 | organism=Neospora_caninum_Liverpool | gene_product=Fructose-1 6-biphosphatase, related | transcript_product=Fructose-1 6-biphosphatase, related | location=FR823393:3951756-3955597	1	9	9	9	8	5	8	5	8	5	31.2	31.2	31.2	38.489	349	349	1	46	0	79.49	By MS/MS	By MS/MS	26.4	13.5	192670000	50812000	3926700	10704000	2822900	218150	38729000	21936000	11	2	37				658	99;576;899;983;1073;1108;2188;2218;2324	True;True;True;True;True;True;True;True;True	105;625;964;965;1058;1155;1194;2401;2402;2434;2435;2545	353;354;2050;2051;2052;2053;3213;3214;3215;3216;3217;3218;3219;3220;3221;3222;3223;3224;3225;3226;3533;3829;3830;3831;3832;3945;3946;3947;3948;8103;8104;8105;8106;8107;8108;8109;8221;8222;8223;8224;8225;8226;8227;8579;8580;8581	269;1511;1512;1513;2408;2409;2410;2411;2412;2413;2414;2415;2416;2417;2418;2419;2420;2421;2422;2669;2875;2876;2968;2969;6194;6195;6196;6197;6198;6298;6299;6300;6301;6302;6303;6304;6305;6306;6574
NCLIV_065270-t26_1-p1	NCLIV_065270-t26_1-p1	10	10	10	>NCLIV_065270-t26_1-p1 | transcript=NCLIV_065270-t26_1 | gene=NCLIV_065270 | organism=Neospora_caninum_Liverpool | gene_product=hypothetical protein | transcript_product=hypothetical protein | location=FR823393:3977210-3981101(-) | protein_length=544 | seq	1	10	10	10	7	3	7	3	7	3	20.6	20.6	20.6	60.33	544	544	1	35	0	87.705	By MS/MS	By matching	14.5	5.9	388990000	37142000	1475900	13892000	1326500	52710	30092000	8130800	2	0	19				659	322;608;795;1125;1237;1332;1453;1463;1787;2343	True;True;True;True;True;True;True;True;True;True	344;658;855;1213;1334;1438;1595;1605;1961;2566	1154;1155;1156;1157;1158;2209;2210;2211;2212;2835;4009;4010;4011;4012;4013;4381;4699;4700;4701;4702;4703;4704;5277;5278;5311;5312;5313;5314;6457;6458;6459;8657;8658;8659;8660	889;890;891;1657;1658;2109;3017;3018;3318;3547;3548;3549;4012;4038;4890;6618;6619;6620;6621;6622
NCLIV_065290-t26_1-p1	NCLIV_065290-t26_1-p1	8	8	8	>NCLIV_065290-t26_1-p1 | transcript=NCLIV_065290-t26_1 | gene=NCLIV_065290 | organism=Neospora_caninum_Liverpool | gene_product=conserved hypothetical protein | transcript_product=conserved hypothetical protein | location=FR823393:3988383-3996763(-) | prot	1	8	8	8	7	6	7	6	7	6	5	5	5	252.66	2388	2388	1	34	0	244.41	By MS/MS	By MS/MS	4.3	4.1	54692000	26633000	2376200	719630	350430	31266	25914000	12614000	14	6	38				660	339;354;392;641;986;1104;1478;1717	True;True;True;True;True;True;True;True	361;376;420;692;1061;1190;1624;1625;1888	1201;1202;1203;1204;1257;1258;1390;1391;1392;1393;2330;2331;2332;2333;3539;3928;3929;3930;3931;3932;3933;3934;3935;5388;5389;5390;5391;5392;5393;5394;6201;6202;6203;6204	923;924;925;926;927;928;929;930;931;978;1059;1060;1731;1732;1733;1734;1735;1736;1737;2674;2949;2950;2951;2952;2953;2954;2955;2956;2957;2958;2959;2960;2961;4090;4091;4092;4093;4683;4684;4685
NCLIV_065440-t26_1-p1	NCLIV_065440-t26_1-p1	1	1	1	>NCLIV_065440-t26_1-p1 | transcript=NCLIV_065440-t26_1 | gene=NCLIV_065440 | organism=Neospora_caninum_Liverpool | gene_product=hypothetical protein | transcript_product=hypothetical protein | location=FR823393:4111435-4113113(-) | protein_length=149 | seq	1	1	1	1	1	1	1	1	1	1	8.7	8.7	8.7	16.805	149	149	1	3	0.0037383	6.6922	By matching	By matching	8.7	8.7	425430	147380	82975	47270	16375	9219.5	0	435040	0	0	1				662	52	TRUE	56	202;203;204	146
NCLIV_065470-t26_1-p1	NCLIV_065470-t26_1-p1	6	6	6	>NCLIV_065470-t26_1-p1 | transcript=NCLIV_065470-t26_1 | gene=NCLIV_065470 | organism=Neospora_caninum_Liverpool | gene_product=hypothetical protein | transcript_product=hypothetical protein | location=FR823393:4136106-4140598(+) | protein_length=458 | seq	1	6	6	6	4	3	4	3	4	3	11.4	11.4	11.4	50.595	458	458	1	16	0	38.198	By MS/MS	By MS/MS	9.4	5.5	66840000	10616000	2707800	2906100	461580	117730	9121200	12720000	1	1	9				664	136;1441;1660;1887;2112;2156	True;True;True;True;True;True	148;1582;1829;2070;2314;2361	513;514;5238;5239;5240;6016;6988;6989;6990;7806;7807;7808;7809;7970;7971;7972	387;3992;3993;4553;5323;5324;5960;6099;6100
NCLIV_065590-t26_1-p1	NCLIV_065590-t26_1-p1	7	7	7	>NCLIV_065590-t26_1-p1 | transcript=NCLIV_065590-t26_1 | gene=NCLIV_065590 | organism=Neospora_caninum_Liverpool | gene_product=putative NAD-specific glutamate dehydrogenase | transcript_product=putative NAD-specific glutamate dehydrogenase | location=FR82	1	7	7	7	4	2	4	2	4	2	7.2	7.2	7.2	126.5	1122	1122	1	18	0	56.001	By matching	By matching	4.6	1.9	47863000	1546200	138330	870230	28113	2515.1	1549500	1041600	0	0	8				665	360;412;1496;1586;2246;2263;2292	True;True;True;True;True;True;True	384;442;1647;1744;2465;2482;2511	1278;1279;1280;1281;1454;1455;1456;1457;5452;5453;5743;5744;8323;8371;8372;8373;8374;8458	988;989;1098;1099;4138;4349;6378;6413;6476
NCLIV_066350-t26_1-p1	NCLIV_066350-t26_1-p1	1	1	1	>NCLIV_066350-t26_1-p1 | transcript=NCLIV_066350-t26_1 | gene=NCLIV_066350 | organism=Neospora_caninum_Liverpool | gene_product=Os06g0732000 protein, related | transcript_product=Os06g0732000 protein, related | location=FR823393:4886922-4888648(-) | protei	1	1	1	1	1	1	1	1	1	1	6.5	6.5	6.5	14.251	123	123	1	4	0.0034483	6.2421	By MS/MS	By matching	6.5	6.5	127020000	20960000	8265100	31755000	5239900	2066300	0	43334000	0	0	1				669	2158	TRUE	2363	7974;7975;7976;7977	6102;6103
NCLIV_066370-t26_1-p1	NCLIV_066370-t26_1-p1	1	1	1	>NCLIV_066370-t26_1-p1 | transcript=NCLIV_066370-t26_1 | gene=NCLIV_066370 | organism=Neospora_caninum_Liverpool | gene_product=hypothetical protein | transcript_product=hypothetical protein | location=FR823393:4899833-4903264(+) | protein_length=402 | seq	1	1	1	1	1	1	1	1	1	1	3.2	3.2	3.2	43.726	402	402	1	4	0	20.404	By MS/MS	By MS/MS	3.2	3.2	13605000	5306400	1060100	1046500	408180	81547	0	5558100	1	1	4				670	269	TRUE	288	955;956;957;958	736;737;738;739
NCLIV_066600-t26_1-p1	NCLIV_066600-t26_1-p1	7	7	7	>NCLIV_066600-t26_1-p1 | transcript=NCLIV_066600-t26_1 | gene=NCLIV_066600 | organism=Neospora_caninum_Liverpool | gene_product=DEHA2F06798p, related | transcript_product=DEHA2F06798p, related | location=FR823393:5062403-5064624(+) | protein_length=454 | s	1	7	7	7	6	3	6	3	6	3	17	17	17	49.904	454	454	1	36	0	67.025	By MS/MS	By MS/MS	13.7	7	148240000	48880000	6089900	9265000	3055000	380620	38040000	29807000	9	2	26				671	128;369;1631;1859;1860;2176;2250	True;True;True;True;True;True;True	140;393;1799;2039;2040;2041;2385;2469	496;1308;1309;1310;1311;5924;5925;5926;5927;5928;5929;5930;6874;6875;6876;6877;6878;6879;6880;6881;6882;6883;6884;6885;6886;6887;6888;6889;6890;8051;8052;8053;8054;8332;8333;8334	376;1006;4479;4480;4481;4482;4483;5249;5250;5251;5252;5253;5254;5255;5256;5257;5258;5259;5260;5261;5262;5263;5264;5265;6156;6157;6158;6159;6382
NCLIV_066910-t26_1-p1;NCLIV_001070-t26_1-p1	NCLIV_066910-t26_1-p1;NCLIV_001070-t26_1-p1	7;7	7;7	7;7	>NCLIV_066910-t26_1-p1 | transcript=NCLIV_066910-t26_1 | gene=NCLIV_066910 | organism=Neospora_caninum_Liverpool | gene_product=Histone H2B, related | transcript_product=Histone H2B, related | location=FR823393:5264066-5264416(+) | protein_length=116 | seq	2	7	7	7	6	4	6	4	6	4	42.2	42.2	42.2	12.602	116	116;116	1	30	0	146.52	By MS/MS	By MS/MS	29.3	25.9	3069100000	316470000	20912000	438440000	45210000	2987400	290910000	473420000	6	5	32				54	70;1298;1640;1641;1646;1768;2146	True;True;True;True;True;True;True	76;1398;1808;1809;1815;1941;1942;2351	269;270;271;272;4580;4581;4582;4583;5950;5951;5952;5953;5954;5955;5956;5957;5958;5959;5960;5976;5977;6392;6393;6394;7937;7938;7939;7940;7941;7942	215;216;217;218;219;220;221;3457;3458;3459;3460;3461;3462;3463;3464;3465;3466;4502;4503;4504;4505;4506;4507;4508;4509;4519;4520;4841;4842;6072;6073;6074
NCLIV_066920-t26_1-p1	NCLIV_066920-t26_1-p1	1	1	1	>NCLIV_066920-t26_1-p1 | transcript=NCLIV_066920-t26_1 | gene=NCLIV_066920 | organism=Neospora_caninum_Liverpool | gene_product=hypothetical protein | transcript_product=hypothetical protein | location=FR823393:5265705-5270484(-) | protein_length=430 | seq	1	1	1	1	1	1	1	1	1	1	2.3	2.3	2.3	48.334	430	430	1	4	0.0035714	6.4068	By matching	By matching	2.3	2.3	1778700	131340	82705	84702	6254.3	3938.3	0	433620	0	0	0				674	17	TRUE	18	56;57;58;59	47
NCLIV_067745-t26_1-p1	NCLIV_067745-t26_1-p1	3	3	3	>NCLIV_067745-t26_1-p1 | transcript=NCLIV_067745-t26_1 | gene=NCLIV_067745 | organism=Neospora_caninum_Liverpool | gene_product=unspecified product | transcript_product=unspecified product | location=FR823393:5765163-5766097(+) | protein_length=64 | sequen	1	3	3	3	3	2	3	2	3	2	59.4	59.4	59.4	7.5104	64	64	1	11	0	25.192	By MS/MS	By MS/MS	59.4	34.4	40993000	8100900	1906300	13664000	2700300	635440	8579300	9699300	1	1	5				680	616;1168;1909	True;True;True	666;1257;2095	2236;2237;2238;2239;4144;4145;4146;4147;7059;7060;7061	1675;3122;3123;3124;3125;5379;5380;5381
NCLIV_068400-t26_1-p1	NCLIV_068400-t26_1-p1	8	8	1	>NCLIV_068400-t26_1-p1 | transcript=NCLIV_068400-t26_1 | gene=NCLIV_068400 | organism=Neospora_caninum_Liverpool | gene_product=unspecified product | transcript_product=unspecified product | location=FR823393:6239838-6241718(+) | protein_length=626 | seque	1	8	8	1	6	4	6	4	1	1	13.6	13.6	1.6	68.691	626	626	1	35	0	55.767	By MS/MS	By MS/MS	10.2	6.7	59439000	8095900	2879100	1748200	238120	84679	6091300	26572000	6	2	24				682	309;488;748;791;1088;1277;2024;2135	True;True;True;True;True;True;True;True	330;524;808;851;1171;1375;1376;2225;2340	1107;1108;1109;1110;1111;1725;2704;2705;2706;2707;2708;2709;2829;3879;3880;3881;4513;4514;4515;4516;4517;4518;4519;7510;7511;7512;7513;7514;7515;7516;7517;7518;7905;7906;7907	844;845;846;847;848;1282;2010;2011;2012;2103;2912;2913;2914;3414;3415;5690;5691;5692;5693;5694;6050;6051;6052;6053
NCLIV_068890-t26_1-p1;NCLIV_017420-t26_1-p1	NCLIV_068890-t26_1-p1;NCLIV_017420-t26_1-p1	1;1	1;1	1;1	>NCLIV_068890-t26_1-p1 | transcript=NCLIV_068890-t26_1 | gene=NCLIV_068890 | organism=Neospora_caninum_Liverpool | gene_product=unspecified product | transcript_product=unspecified product | location=CADU01000228:949-2610(+) | protein_length=553 | sequence	2	1	1	1	1	1	1	1	1	1	1.8	1.8	1.8	60.654	553	553;553	1	4	0.0064309	6.0707	By MS/MS	By matching	1.8	1.8	13334000	2651900	1034300	606080	120540	47015	0	5422900	1	0	2				188	1205	TRUE	1301	4279;4280;4281;4282	3242;3243
NCLIV_070010-t26_1-p1	NCLIV_070010-t26_1-p1	5	5	5	>NCLIV_070010-t26_1-p1 | transcript=NCLIV_070010-t26_1 | gene=NCLIV_070010 | organism=Neospora_caninum_Liverpool | gene_product=hypothetical protein, conserved | transcript_product=hypothetical protein, conserved | location=CADU01000332:14898-30177(-) | pr	1	5	5	5	4	3	4	3	4	3	2.1	2.1	2.1	327.87	2995	2995	1	22	0	32.571	By matching	By MS/MS	1.7	1.2	16355000	3904000	715430	104170	24866	4556.9	3591000	5287600	0	2	8				690	864;904;911;1033;2237	True;True;True;True;True	927;973;980;1111;2456	3069;3070;3071;3072;3073;3074;3075;3251;3252;3253;3267;3268;3269;3675;8294;8295;8296;8297;8298;8299;8300;8301	2286;2287;2288;2458;2467;2756;6357;6358;6359
NCLIV_070050-t26_1-p1	NCLIV_070050-t26_1-p1	1	1	1	>NCLIV_070050-t26_1-p1 | transcript=NCLIV_070050-t26_1 | gene=NCLIV_070050 | organism=Neospora_caninum_Liverpool | gene_product=hypothetical protein | transcript_product=hypothetical protein | location=CADU01000332:70394-77059(+) | protein_length=656 | seq	1	1	1	1	1	1	1	1	1	1	2	2	2	74.577	656	656	1	5	0.0037313	6.6784	By matching	By matching	2	2	5860900	2383500	332270	189060	76886	10718	0	1742100	0	0	2				692	2365	TRUE	2592;2593	8728;8729;8730;8731;8732	6672;6673
NCLIV_039400-t26_1-p1	NCLIV_039400-t26_1-p1	5	5	5	>NCLIV_039400-t26_1-p1 | transcript=NCLIV_039400-t26_1 | gene=NCLIV_039400 | organism=Neospora_caninum_Liverpool | gene_product=hypothetical protein | transcript_product=hypothetical protein | location=FR823385:771715-779367(+) | protein_length=704 | seque	1	5	5	5	4	2	4	2	4	2	8.1	8.1	8.1	78.641	704	704	1	16	0	29.89	By MS/MS	By matching	6	3	20638000	2456400	283510	557790	66389	7662.3	2291100	0	2	0	7				391	340;891;1750;2061;2140	True;True;True;True;True	362;955;1923;2263;2345	1205;1206;1207;3178;3179;3180;3181;3182;3183;3184;6336;6337;7644;7645;7646;7917	932;2391;2392;2393;4794;5832;6060
NCLIV_009060-t26_1-p1	NCLIV_009060-t26_1-p1	4	4	4	>NCLIV_009060-t26_1-p1 | transcript=NCLIV_009060-t26_1 | gene=NCLIV_009060 | organism=Neospora_caninum_Liverpool | gene_product=conserved hypothetical protein | transcript_product=conserved hypothetical protein | location=FR823390:607160-608092(-) | protei	1	4	4	4	2	2	2	2	2	2	32.4	32.4	32.4	16.169	142	142	1	10	0	44.517	By MS/MS	By MS/MS	16.2	11.3	42289000	594530	17406000	3844400	54049	1582400	0	0	1	1	5				312	13;567;1567;2224	True;True;True;True	14;616;1725;2442	44;45;46;2031;5685;5686;5687;8254;8255;8256	39;1494;4308;4309;6334
[truncated: 3 more columns]

## Sheet: grx5-BIRA
Protein IDs	Majority protein IDs	Peptide counts (all)	Peptide counts (razor+unique)	Peptide counts (unique)	Fasta headers	Number of proteins	Peptides	Razor + unique peptides	Unique peptides	Peptides GRX5_Bira	Peptides control_Bira	Razor + unique peptides GRX5_Bira	Razor + unique peptides control_Bira	Unique peptides GRX5_Bira	Unique peptides control_Bira	Sequence coverage [%]	Unique + razor sequence coverage [%]	Unique sequence coverage [%]	Mol. weight [kDa]	Sequence length	Sequence lengths	Fraction average	Fraction 1	Q-value	Score	Identification type GRX5_Bira	Identification type control_Bira	Sequence coverage GRX5_Bira [%]	Sequence coverage control_Bira [%]	Intensity	Intensity GRX5_Bira	Intensity control_Bira	iBAQ	iBAQ GRX5_Bira	iBAQ control_Bira	LFQ intensity GRX5_Bira	LFQ intensity control_Bira	MS/MS Count GRX5_Bira	MS/MS Count control_Bira	MS/MS Count	Only identified by site	Reverse	Potential contaminant	id	Peptide IDs	Peptide is razor	Mod. peptide IDs	Evidence IDs	MS/MS IDs
NCLIV_000010-t26_1-p1	NCLIV_000010-t26_1-p1	3	3	3	>NCLIV_000010-t26_1-p1 | transcript=NCLIV_000010-t26_1 | gene=NCLIV_000010 | organism=Neospora_caninum_Liverpool | gene_product=putative heat shock protein 90 | transcript_product=putative heat shock protein 90 | location=FR823380:15453-22922(+) | protein_	1	3	3	3	2	1	2	1	2	1	4.8	4.8	4.8	90.491	818	818	1	8	0	17.008	By MS/MS	By matching	2.9	1.5	14261000	2667200	412560	331650	62029	9594.3	2786900	0	1	0	4				44	276;299;1089	True;True;True	295;320;1172	978;979;980;981;1074;1075;1076;3882	758;759;831;832;2915
NCLIV_000300-t26_1-p1	NCLIV_000300-t26_1-p1	3	3	3	>NCLIV_000300-t26_1-p1 | transcript=NCLIV_000300-t26_1 | gene=NCLIV_000300 | organism=Neospora_caninum_Liverpool | gene_product=conserved hypothetical protein | transcript_product=conserved hypothetical protein | location=FR823380:269681-271050(-) | protei	1	3	3	3	3	3	3	3	3	3	13	13	13	27.217	254	254	1	18	0	32.755	By MS/MS	By MS/MS	13	13	144050000	36211000	13678000	13095000	3291900	1243400	31565000	51549000	7	4	18				48	1398;1759;2354	True;True;True	1534;1535;1932;2579;2580	5045;5046;5047;5048;5049;5050;5051;6364;6365;6366;6367;8688;8689;8690;8691;8692;8693;8694	3801;3802;3803;3804;3805;3806;3807;4816;4817;4818;4819;4820;6644;6645;6646;6647;6648;6649;6650
NCLIV_000830-t26_1-p1	NCLIV_000830-t26_1-p1	1	1	1	>NCLIV_000830-t26_1-p1 | transcript=NCLIV_000830-t26_1 | gene=NCLIV_000830 | organism=Neospora_caninum_Liverpool | gene_product=conserved hypothetical protein | transcript_product=conserved hypothetical protein | location=FR823380:694687-697392(-) | protei	1	1	1	1	1	0	1	0	1	0	7.8	7.8	7.8	25.251	232	232	1	2	0.0042017	9.7175	By matching	By matching	7.8	0	804900	111570	0	57493	7969.5	0	111570	0	0	0	0				51	2123	TRUE	2326	7844;7845	5993
NCLIV_001290-t26_1-p1	NCLIV_001290-t26_1-p1	2	2	2	>NCLIV_001290-t26_1-p1 | transcript=NCLIV_001290-t26_1 | gene=NCLIV_001290 | organism=Neospora_caninum_Liverpool | gene_product=conserved hypothetical protein | transcript_product=conserved hypothetical protein | location=FR823380:1173285-1185228(-) | prot	1	2	2	2	1	1	1	1	1	1	1.8	1.8	1.8	130.32	1221	1221	1	9	0	12.482	By MS/MS	By matching	0.9	0.9	6736700	1196700	238800	122490	21758	4341.9	1201500	1247200	2	0	7				55	1056;1305	True;True	1137;1407	3755;3756;3757;3758;3759;3760;3761;3762;4610	2801;2802;2803;2804;2805;2806;3482
NCLIV_001360-t26_1-p1	NCLIV_001360-t26_1-p1	1	1	1	>NCLIV_001360-t26_1-p1 | transcript=NCLIV_001360-t26_1 | gene=NCLIV_001360 | organism=Neospora_caninum_Liverpool | gene_product=conserved hypothetical protein | transcript_product=conserved hypothetical protein | location=FR823380:1232909-1235770(+) | prot	1	1	1	1	1	0	1	0	1	0	4.2	4.2	4.2	31.961	285	285	1	3	0.0049342	6.119	By MS/MS	By matching	4.2	0	2946600	833710	0	163700	46317	0	833710	0	1	0	2				57	1939	TRUE	2127	7160;7161;7162	5444;5445
NCLIV_001520-t26_1-p1	NCLIV_001520-t26_1-p1	6	6	6	>NCLIV_001520-t26_1-p1 | transcript=NCLIV_001520-t26_1 | gene=NCLIV_001520 | organism=Neospora_caninum_Liverpool | gene_product=eukaryotic translation initiation factor 3 subunit C, related | transcript_product=eukaryotic translation initiation factor 3 su	1	6	6	6	6	3	6	3	6	3	6.8	6.8	6.8	109.67	975	975	1	20	0	47.688	By MS/MS	By MS/MS	6.8	3.1	32372000	10686000	826770	789560	260630	20165	10522000	7871300	5	1	10				58	152;157;493;1193;1270;1535	True;True;True;True;True;True	164;169;529;1287;1368;1690	564;565;566;567;583;584;585;586;587;1739;1740;1741;4241;4242;4486;4487;5568;5569;5570;5571	422;431;432;433;434;1290;3208;3209;3395;4222;4223;4224
NCLIV_001550-t26_1-p1	NCLIV_001550-t26_1-p1	5	5	5	>NCLIV_001550-t26_1-p1 | transcript=NCLIV_001550-t26_1 | gene=NCLIV_001550 | organism=Neospora_caninum_Liverpool | gene_product=putative ribonucleoside-diphosphate reductase, large subunit | transcript_product=putative ribonucleoside-diphosphate reductase,	1	5	5	5	4	2	4	2	4	2	6.1	6.1	6.1	99.125	886	886	1	14	0	29.414	By matching	By matching	5	2.7	15934000	3107300	120290	331960	64735	2506	3273300	0	0	0	5				59	162;295;819;1861;2035	True;True;True;True;True	175;315;879;2042;2236	604;1048;1049;1050;1051;2903;2904;2905;6891;6892;6893;7541;7542;7543	445;812;2160;5266;5712
NCLIV_001600-t26_1-p1	NCLIV_001600-t26_1-p1	7	7	7	>NCLIV_001600-t26_1-p1 | transcript=NCLIV_001600-t26_1 | gene=NCLIV_001600 | organism=Neospora_caninum_Liverpool | gene_product=possible RNA-binding protein, related | transcript_product=possible RNA-binding protein, related | location=FR823380:1479258-148	1	7	7	7	7	6	7	6	7	6	7.7	7.7	7.7	122.76	1163	1163	1	43	0	89.961	By MS/MS	By MS/MS	7.7	6.6	189760000	97330000	14957000	3514000	1802400	276980	77382000	39662000	17	6	38				60	206;253;328;1365;1467;1529;2127	True;True;True;True;True;True;True	225;272;350;1486;1487;1609;1683;1684;2330	757;758;759;903;904;905;906;1174;1175;1176;1177;4861;4862;4863;4864;4865;4866;4867;4868;4869;5327;5328;5329;5330;5331;5332;5333;5546;5547;5548;5549;5550;5551;5552;5553;5554;5555;5556;5557;7857;7858;7859;7860	575;576;693;906;907;3659;3660;3661;3662;3663;3664;3665;3666;3667;3668;3669;3670;3671;4048;4049;4050;4051;4052;4053;4054;4055;4204;4205;4206;4207;4208;4209;4210;4211;4212;4213;4214;4215;6008
NCLIV_001690-t26_1-p1	NCLIV_001690-t26_1-p1	2	2	2	>NCLIV_001690-t26_1-p1 | transcript=NCLIV_001690-t26_1 | gene=NCLIV_001690 | organism=Neospora_caninum_Liverpool | gene_product=short-chain dehydrogenase/reductase SDR, related | transcript_product=short-chain dehydrogenase/reductase SDR, related | locatio	1	2	2	2	2	1	2	1	2	1	0.3	0.3	0.3	1071.4	9820	9820	1	7	0	11.368	By matching	By MS/MS	0.3	0.2	17761000	760240	126900	37313	1597.1	266.59	760240	0	0	1	2				63	72;2090	True;True	78;2292	274;275;276;277;7738;7739;7740	223;5901
NCLIV_001970-t26_1-p1	NCLIV_001970-t26_1-p1	16	16	16	>NCLIV_001970-t26_1-p1 | transcript=NCLIV_001970-t26_1 | gene=NCLIV_001970 | organism=Neospora_caninum_Liverpool | gene_product=unspecified product | transcript_product=unspecified product | location=FR823380:1801552-1803336(-) | protein_length=594 | seque	1	16	16	16	9	6	9	6	9	6	33.7	33.7	33.7	66.822	594	594	1	57	0	275.32	By MS/MS	By MS/MS	16	10.9	2353500000	13944000	2132900	78450000	464790	71097	13410000	9913400	2	1	53				64	407;444;467;502;654;661;709;766;773;915;1086;1165;1185;1449;1656;1807	True;True;True;True;True;True;True;True;True;True;True;True;True;True;True;True	437;480;503;539;540;707;714;767;826;833;984;1168;1169;1254;1277;1591;1825;1981	1443;1575;1576;1654;1655;1656;1777;1778;1779;2376;2387;2388;2389;2390;2570;2571;2572;2751;2752;2753;2754;2755;2770;2771;2772;2773;3286;3287;3288;3289;3290;3872;3873;3874;4138;4139;4140;4141;4207;4208;4209;4210;4211;5268;5269;6000;6001;6002;6003;6004;6005;6525;6526;6527;6528;6529;6530	1092;1169;1234;1317;1318;1319;1320;1321;1768;1775;1776;1917;1918;1919;1920;2048;2049;2059;2060;2061;2062;2063;2490;2491;2492;2493;2494;2495;2904;2905;2906;2907;2908;2909;3117;3118;3119;3177;3178;3179;3180;3181;3182;4007;4540;4541;4542;4543;4544;4545;4940;4941;4942
NCLIV_002520-t26_1-p1	NCLIV_002520-t26_1-p1	11	11	11	>NCLIV_002520-t26_1-p1 | transcript=NCLIV_002520-t26_1 | gene=NCLIV_002520 | organism=Neospora_caninum_Liverpool | gene_product=hypothetical protein | transcript_product=hypothetical protein | location=FR823381:82592-85514(-) | protein_length=263 | sequenc	1	11	11	11	10	6	10	6	10	6	39.9	39.9	39.9	30.017	263	263	1	68	0	122.27	By MS/MS	By MS/MS	35.7	19.4	232180000	51828000	4239400	12899000	2879300	235520	52026000	23383000	12	4	46				66	520;537;562;634;747;782;941;1249;1265;2103;2104	True;True;True;True;True;True;True;True;True;True;True	559;578;579;580;581;608;609;685;807;842;1011;1346;1363;2305;2306	1839;1840;1841;1893;1894;1895;1896;1897;1898;1899;1900;1901;1902;1903;1904;1905;1906;1907;1908;1909;1910;1911;1912;1913;1914;1998;1999;2000;2001;2002;2003;2004;2005;2298;2299;2300;2301;2302;2303;2696;2697;2698;2699;2700;2701;2702;2703;2804;3379;3380;3381;3382;3383;3384;4416;4417;4418;4419;4471;4472;4473;4474;7783;7784;7785;7786;7787;7788	1357;1395;1396;1397;1398;1399;1400;1401;1402;1403;1404;1405;1406;1407;1408;1464;1465;1466;1467;1468;1469;1470;1471;1472;1473;1718;1719;2001;2002;2003;2004;2005;2006;2007;2008;2009;2084;2563;2564;2565;2566;2567;2568;3347;3387;5942;5943;5944;5945;5946
NCLIV_002590-t26_1-p1	NCLIV_002590-t26_1-p1	5	5	5	>NCLIV_002590-t26_1-p1 | transcript=NCLIV_002590-t26_1 | gene=NCLIV_002590 | organism=Neospora_caninum_Liverpool | gene_product=phthalate dioxygenase reductase subunit, related | transcript_product=phthalate dioxygenase reductase subunit, related | locatio	1	5	5	5	5	1	5	1	5	1	8.1	8.1	8.1	73.51	681	681	1	11	0	28.596	By MS/MS	By matching	8.1	1.3	5430300	1715700	21466	132450	41847	523.55	711360	0	2	0	5				67	363;1505;2033;2227;2242	True;True;True;True;True	387;1657;2234;2445;2461	1285;1286;1287;5479;5480;7539;8263;8264;8265;8266;8312	992;4162;5710;6337;6368
NCLIV_003440-t26_1-p1	NCLIV_003440-t26_1-p1	15	15	15	>NCLIV_003440-t26_1-p1 | transcript=NCLIV_003440-t26_1 | gene=NCLIV_003440 | organism=Neospora_caninum_Liverpool | gene_product=actin, related | transcript_product=actin, related | location=FR823381:949756-951293(+) | protein_length=376 | sequence_SO=chrom	1	15	15	15	11	7	11	7	11	7	48.1	48.1	48.1	41.907	376	376	1	90	0	233.77	By MS/MS	By MS/MS	34.8	21.8	1906500000	322720000	43467000	82893000	14031000	1889900	233860000	175940000	29	9	104				72	47;109;297;336;391;462;497;755;981;1268;1481;1850;1993;2049;2344	True;True;True;True;True;True;True;True;True;True;True;True;True;True;True	51;117;318;358;417;418;419;498;533;534;815;1054;1366;1628;1629;1630;2030;2190;2191;2251;2567;2568	183;391;392;393;1065;1066;1067;1068;1069;1070;1194;1370;1371;1372;1373;1374;1375;1376;1377;1378;1379;1380;1381;1382;1383;1384;1385;1386;1387;1388;1389;1639;1640;1641;1753;1754;1755;1756;1757;1758;1759;1760;2725;2726;2727;2728;2729;2730;3521;4481;4482;5401;5402;5403;5404;5405;5406;5407;5408;5409;5410;6833;6834;6835;6836;6837;6838;6839;6840;6841;6842;6843;7388;7389;7390;7391;7392;7393;7394;7395;759…	128;296;821;822;823;824;825;826;827;828;829;919;1044;1045;1046;1047;1048;1049;1050;1051;1052;1053;1054;1055;1056;1057;1058;1224;1295;1296;1297;1298;1299;1300;1301;1302;1303;1304;1305;1306;1307;1308;2023;2024;2025;2026;2027;2028;2029;2030;2659;2660;3392;3393;4104;4105;4106;4107;5221;5222;5223;5224;5225;5226;5227;5228;5229;5230;5231;5232;5597;5598;5599;5600;5601;5602;5603;5604;5605;5606;5760;5761;5…
NCLIV_003670-t26_1-p1	NCLIV_003670-t26_1-p1	3	3	3	>NCLIV_003670-t26_1-p1 | transcript=NCLIV_003670-t26_1 | gene=NCLIV_003670 | organism=Neospora_caninum_Liverpool | gene_product=conserved hypothetical protein | transcript_product=conserved hypothetical protein | location=FR823381:1124063-1131797(+) | prot	1	3	3	3	2	3	2	3	2	3	2.1	2.1	2.1	171.75	1552	1552	1	10	0	18.61	By MS/MS	By MS/MS	1.4	2.1	8681700	3106800	921690	131540	47073	13965	3047000	3694800	1	1	4				76	224;258;496	True;True;True	243;277;532	808;809;810;811;917;918;1749;1750;1751;1752	617;618;619;698;1294
NCLIV_004920-t26_1-p1	NCLIV_004920-t26_1-p1	9	9	9	>NCLIV_004920-t26_1-p1 | transcript=NCLIV_004920-t26_1 | gene=NCLIV_004920 | organism=Neospora_caninum_Liverpool | gene_product=hypothetical protein | transcript_product=hypothetical protein | location=FR823382:310586-311938(-) | protein_length=248 | seque	1	9	9	9	9	6	9	6	9	6	29.4	29.4	29.4	27.361	248	248	1	57	0	227.2	By MS/MS	By MS/MS	29.4	20.6	678810000	287800000	26453000	56568000	23984000	2204400	250380000	98381000	23	5	53				82	318;319;401;503;582;951;1180;1181;2166	True;True;True;True;True;True;True;True;True	340;341;431;541;542;631;1022;1270;1271;1272;1273;2372;2373	1134;1135;1136;1137;1138;1139;1140;1141;1142;1143;1144;1429;1430;1431;1432;1780;1781;1782;1783;1784;1785;1786;1787;2071;2072;2073;3411;4181;4182;4183;4184;4185;4186;4187;4188;4189;4190;4191;4192;4193;4194;4195;4196;4197;4198;4199;4200;8006;8007;8008;8009;8010;8011;8012;8013;8014;8015	864;865;866;867;868;869;870;871;872;873;874;875;876;877;878;879;880;881;882;1083;1084;1085;1086;1322;1323;1324;1325;1326;1527;2586;3156;3157;3158;3159;3160;3161;3162;3163;3164;3165;3166;3167;3168;3169;3170;3171;6124;6125;6126;6127;6128;6129;6130;6131;6132;6133;6134
NCLIV_005040-t26_1-p1	NCLIV_005040-t26_1-p1	2	2	2	>NCLIV_005040-t26_1-p1 | transcript=NCLIV_005040-t26_1 | gene=NCLIV_005040 | organism=Neospora_caninum_Liverpool | gene_product=conserved hypothetical protein | transcript_product=conserved hypothetical protein | location=FR823382:402473-403926(+) | protei	1	2	2	2	2	0	2	0	2	0	13.1	13.1	13.1	17.812	160	160	1	6	0	11.811	By MS/MS	By matching	13.1	0	4776600	899630	0	477660	89963	0	920630	0	1	0	2				83	581;2142	True;True	630;2347	2068;2069;2070;7921;7922;7923	1526;6062
NCLIV_005150-t26_1-p1	NCLIV_005150-t26_1-p1	16	5	3	>NCLIV_005150-t26_1-p1 | transcript=NCLIV_005150-t26_1 | gene=NCLIV_005150 | organism=Neospora_caninum_Liverpool | gene_product=hypothetical protein | transcript_product=hypothetical protein | location=FR823382:484032-486385(-) | protein_length=449 | seque	1	16	5	3	15	9	5	1	3	1	36.5	13.4	7.8	50.065	449	449	1	27	0	146.52	By MS/MS	By matching	36.5	20	65330000	11211000	775320	3266500	560540	38766	7891300	0	9	0	18				84	105;123;177;483;529;602;603;901;913;1002;1064;1469;1495;1689;2212;2334	False;False;True;True;False;False;False;False;False;False;False;False;False;True;True;True	112;133;134;135;192;193;519;569;570;652;653;967;968;982;1080;1145;1611;1645;1646;1859;2427;2428;2555	375;376;377;439;440;441;442;443;444;445;446;447;448;449;450;451;452;453;454;455;456;457;458;459;460;461;462;463;464;465;466;467;468;469;470;471;472;473;474;475;476;477;478;479;480;481;482;483;484;663;664;665;666;667;668;669;670;671;1701;1702;1703;1704;1705;1706;1868;1869;1870;1871;1872;1873;1874;1875;2169;2170;2171;2172;2173;2174;2175;2176;2177;2178;2179;2180;2181;2182;2183;2184;2185;2186;2187;21…	286;326;327;328;329;330;331;332;333;334;335;336;337;338;339;340;341;342;343;344;345;346;347;348;349;350;351;352;353;354;355;356;357;358;359;360;361;362;363;364;365;366;367;505;506;507;508;509;510;511;512;513;1262;1263;1264;1265;1374;1375;1376;1377;1378;1379;1380;1381;1382;1383;1384;1385;1386;1607;1608;1609;1610;1611;1612;1613;1614;1615;1616;1617;1618;1619;1620;1621;1622;1623;1624;1625;1626;1627;1…
NCLIV_005160-t26_1-p1	NCLIV_005160-t26_1-p1	1	1	1	>NCLIV_005160-t26_1-p1 | transcript=NCLIV_005160-t26_1 | gene=NCLIV_005160 | organism=Neospora_caninum_Liverpool | gene_product=putative ppg3 | transcript_product=putative ppg3 | location=FR823382:492201-500491(-) | protein_length=1907 | sequence_SO=chromo	1	1	1	1	1	0	1	0	1	0	0.5	0.5	0.5	203.62	1907	1907	1	2	0.003643	6.4666	By matching	By matching	0.5	0	4887500	1583800	0	48875	15838	0	1583800	0	0	0	1				85	1158	TRUE	1246	4113;4114	3094
NCLIV_005400-t26_1-p1	NCLIV_005400-t26_1-p1	2	2	2	>NCLIV_005400-t26_1-p1 | transcript=NCLIV_005400-t26_1 | gene=NCLIV_005400 | organism=Neospora_caninum_Liverpool | gene_product=brx1, related | transcript_product=brx1, related | location=FR823382:749694-753833(-) | protein_length=482 | sequence_SO=chromos	1	2	2	2	2	1	2	1	2	1	3.5	3.5	3.5	54.683	482	482	1	7	0	11.593	By MS/MS	By matching	3.5	1.9	6271000	2802700	197420	232260	103800	7312	1758000	0	1	0	3				86	783;1625	True;True	843;1792	2805;2806;2807;5898;5899;5900;5901	2085;2086;4467
NCLIV_005620-t26_1-p1	NCLIV_005620-t26_1-p1	6	6	6	>NCLIV_005620-t26_1-p1 | transcript=NCLIV_005620-t26_1 | gene=NCLIV_005620 | organism=Neospora_caninum_Liverpool | gene_product=putative articulin 4 | transcript_product=putative articulin 4 | location=FR823382:957189-960150(+) | protein_length=466 | seque	1	6	6	6	6	3	6	3	6	3	13.3	13.3	13.3	50.455	466	466	1	25	0	42.411	By MS/MS	By MS/MS	13.3	6	103390000	35006000	10003000	4135700	1400200	400130	27891000	60881000	5	1	15				87	583;597;831;1414;1839;2264	True;True;True;True;True;True	632;647;891;1553;2018;2019;2483	2074;2075;2148;2149;2150;2936;2937;2938;2939;5096;5097;5098;6799;6800;6801;6802;6803;6804;6805;6806;6807;8375;8376;8377;8378	1528;1586;1587;1588;1589;1590;2181;3834;5193;5194;5195;5196;5197;5198;5199;6414;6415
NCLIV_006070-t26_1-p1	NCLIV_006070-t26_1-p1	7	7	7	>NCLIV_006070-t26_1-p1 | transcript=NCLIV_006070-t26_1 | gene=NCLIV_006070 | organism=Neospora_caninum_Liverpool | gene_product=30s ribosomal protein S10P, related | transcript_product=30s ribosomal protein S10P, related | location=FR823382:1343535-1345038	1	7	7	7	7	4	7	4	7	4	49.2	49.2	49.2	13.363	118	118	1	25	0	235.93	By MS/MS	By MS/MS	49.2	28	220740000	28371000	9447500	36790000	4728400	1574600	31298000	25236000	9	1	20				90	486;953;1116;1296;1464;1465;2054	True;True;True;True;True;True;True	522;1024;1202;1396;1606;1607;2256	1720;1721;1722;1723;3420;3421;3970;3971;3972;3973;3974;3975;3976;4578;5315;5316;5317;5318;5319;5320;5321;5322;7623;7624;7625	1279;1280;2592;2989;2990;2991;2992;2993;2994;2995;2996;2997;2998;2999;3455;4039;4040;4041;4042;5817
NCLIV_006150-t26_1-p1	NCLIV_006150-t26_1-p1	1	1	1	>NCLIV_006150-t26_1-p1 | transcript=NCLIV_006150-t26_1 | gene=NCLIV_006150 | organism=Neospora_caninum_Liverpool | gene_product=tRNAbinding domain containing protein, related | transcript_product=tRNAbinding domain containing protein, related | location=FR	1	1	1	1	1	0	1	0	1	0	2.3	2.3	2.3	47.094	434	434	1	3	0.0049751	6.1344	By matching	By matching	2.3	0	1600000	220220	0	76193	10487	0	220220	0	0	0	1				91	2274	TRUE	2493	8408;8409;8410	6439
NCLIV_006280-t26_1-p1	NCLIV_006280-t26_1-p1	5	5	5	>NCLIV_006280-t26_1-p1 | transcript=NCLIV_006280-t26_1 | gene=NCLIV_006280 | organism=Neospora_caninum_Liverpool | gene_product=conserved hypothetical protein | transcript_product=conserved hypothetical protein | location=FR823382:1554534-1559890(-) | prot	1	5	5	5	5	2	5	2	5	2	8.1	8.1	8.1	92.83	842	842	1	16	0	31.507	By MS/MS	By matching	8.1	2.9	18445000	3133300	560460	439170	74603	13344	2434200	0	2	0	7				92	14;262;1702;1840;2007	True;True;True;True;True	15;281;1873;2020;2207	47;48;49;931;932;933;6145;6146;6147;6148;6808;6809;6810;7457;7458;7459	40;41;708;4643;5200;5201;5655
NCLIV_006470-t26_1-p1	NCLIV_006470-t26_1-p1	7	7	7	>NCLIV_006470-t26_1-p1 | transcript=NCLIV_006470-t26_1 | gene=NCLIV_006470 | organism=Neospora_caninum_Liverpool | gene_product=conserved hypothetical protein | transcript_product=conserved hypothetical protein | location=FR823382:1730525-1733648(+) | prot	1	7	7	7	7	6	7	6	7	6	31.3	31.3	31.3	25.201	249	249	1	72	0	276.36	By MS/MS	By MS/MS	31.3	30.9	1171600000	757290000	113500000	90123000	58253000	8730600	479040000	653220000	24	18	64				93	669;1069;1657;1719;2041;2340;2341	True;True;True;True;True;True;True	722;723;724;1151;1826;1890;2242;2562;2563;2564	2422;2423;2424;2425;2426;2427;2428;2429;2430;2431;2432;2433;2434;2435;2436;2437;2438;2439;2440;2441;2442;2443;2444;3812;3813;3814;3815;6006;6007;6008;6009;6010;6011;6206;6207;6208;6209;6210;6211;6212;6213;6214;6215;6216;6217;6218;6219;6220;7558;7559;7560;7561;7562;7563;7564;7565;7566;7567;7568;8643;8644;8645;8646;8647;8648;8649;8650;8651;8652;8653;8654;8655	1805;1806;1807;1808;1809;1810;1811;1812;1813;1814;1815;1816;1817;1818;1819;1820;1821;1822;2856;2857;2858;2859;4546;4547;4548;4549;4550;4688;4689;4690;4691;4692;4693;4694;4695;4696;4697;4698;4699;4700;4701;4702;4703;5723;5724;5725;5726;5727;5728;5729;5730;5731;5732;5733;5734;5735;5736;5737;5738;5739;5740;5741;5742;6611;6612;6613;6614;6615;6616
NCLIV_006510-t26_1-p1	NCLIV_006510-t26_1-p1	3	3	3	>NCLIV_006510-t26_1-p1 | transcript=NCLIV_006510-t26_1 | gene=NCLIV_006510 | organism=Neospora_caninum_Liverpool | gene_product=putative TCP-1/cpn60 family chaperonin | transcript_product=putative TCP-1/cpn60 family chaperonin | location=FR823382:1783314-1	1	3	3	3	2	0	2	0	2	0	7.3	7.3	7.3	59.374	546	546	1	6	0	26.16	By MS/MS	By matching	5.1	0	9631000	368240	0	332110	12698	0	470060	0	1	0	5				94	137;1730;1891	True;True;True	149;1902;2075	515;516;6263;7001;7002;7003	388;389;390;391;4738;5334
NCLIV_006890-t26_1-p1	NCLIV_006890-t26_1-p1	1	1	1	>NCLIV_006890-t26_1-p1 | transcript=NCLIV_006890-t26_1 | gene=NCLIV_006890 | organism=Neospora_caninum_Liverpool | gene_product=dead-box helicase family protein, related | transcript_product=dead-box helicase family protein, related | location=FR823382:212	1	1	1	1	1	0	1	0	1	0	1.2	1.2	1.2	97.747	856	856	1	2	0.0064103	6.0648	By MS/MS	By matching	1.2	0	2062100	859970	0	52875	22051	0	859970	0	1	0	2				96	1677	TRUE	1847	6066;6067	4593;4594
NCLIV_007120-t26_1-p1	NCLIV_007120-t26_1-p1	12	12	12	>NCLIV_007120-t26_1-p1 | transcript=NCLIV_007120-t26_1 | gene=NCLIV_007120 | organism=Neospora_caninum_Liverpool | gene_product=hypothetical protein | transcript_product=hypothetical protein | location=FR823383:200691-208016(-) | protein_length=762 | seque	1	12	12	12	11	6	11	6	11	6	21	21	21	82.575	762	762	1	43	0	98.455	By MS/MS	By MS/MS	19.8	10.1	50623000	17031000	952460	1205300	405500	22678	10958000	8103200	14	2	33				100	23;85;179;350;440;644;818;1067;1081;1587;1972;2287	True;True;True;True;True;True;True;True;True;True;True;True	24;91;195;372;476;695;878;1149;1163;1745;2166;2506	78;79;80;81;314;315;675;676;677;1242;1243;1244;1245;1246;1563;1564;1565;2339;2340;2341;2342;2343;2344;2345;2900;2901;2902;3805;3806;3807;3808;3860;3861;5745;5746;5747;5748;5749;5750;5751;5752;7296;8449	56;57;58;244;245;246;515;516;517;518;519;966;967;968;969;1162;1163;1164;1741;1742;1743;1744;2159;2851;2852;2898;4350;4351;4352;4353;4354;4355;4356;4357;4358;5544;6466
NCLIV_007180-t26_1-p1	NCLIV_007180-t26_1-p1	3	3	3	>NCLIV_007180-t26_1-p1 | transcript=NCLIV_007180-t26_1 | gene=NCLIV_007180 | organism=Neospora_caninum_Liverpool | gene_product=hypothetical protein | transcript_product=hypothetical protein | location=FR823383:230166-231733(-) | protein_length=91 | sequen	1	3	3	3	2	3	2	3	2	3	20.9	20.9	20.9	10.802	91	91	1	9	0	18.213	By MS/MS	By MS/MS	9.9	20.9	11870000	3972300	2678900	2373900	794470	535770	6868600	11417000	1	2	6				101	660;1709;1710	True;True;True	713;1880;1881	2385;2386;6173;6174;6175;6176;6177;6178;6179	1774;4659;4660;4661;4662;4663;4664
NCLIV_007390-t26_1-p1	NCLIV_007390-t26_1-p1	5	5	5	>NCLIV_007390-t26_1-p1 | transcript=NCLIV_007390-t26_1 | gene=NCLIV_007390 | organism=Neospora_caninum_Liverpool | gene_product=mgc78841 protein, related | transcript_product=mgc78841 protein, related | location=FR823383:411096-417487(+) | protein_length=5	1	5	5	5	5	3	5	3	5	3	9.4	9.4	9.4	60.452	554	554	1	21	0	36.519	By MS/MS	By MS/MS	9.4	6	183790000	17461000	4635300	8751800	831470	220730	23660000	51020000	4	3	13				102	1222;1289;1429;1825;2014	True;True;True;True;True	1318;1389;1569;2001;2214	4330;4331;4332;4333;4559;4560;4561;4562;4563;5192;5193;5194;6721;6722;6723;6724;6725;6726;7485;7486;7487	3287;3441;3442;3443;3444;3445;3958;5131;5132;5133;5134;5135;5673;5674
NCLIV_007490-t26_1-p1	NCLIV_007490-t26_1-p1	2	2	2	>NCLIV_007490-t26_1-p1 | transcript=NCLIV_007490-t26_1 | gene=NCLIV_007490 | organism=Neospora_caninum_Liverpool | gene_product=putative HIT zinc finger domain-containing protein | transcript_product=putative HIT zinc finger domain-containing protein | loc	1	2	2	2	2	0	2	0	2	0	3.6	3.6	3.6	94.102	889	889	1	4	0	12.09	By MS/MS	By matching	3.6	0	2867400	1459200	0	69936	35591	0	1459200	0	0	0	1				103	254;1207	True;True	273;1303	907;908;4286;4287	694;3245
NCLIV_007540-t26_1-p1	NCLIV_007540-t26_1-p1	2	2	2	>NCLIV_007540-t26_1-p1 | transcript=NCLIV_007540-t26_1 | gene=NCLIV_007540 | organism=Neospora_caninum_Liverpool | gene_product=conserved hypothetical protein | transcript_product=conserved hypothetical protein | location=FR823383:511897-520758(-) | protei	1	2	2	2	1	0	1	0	1	0	0.6	0.6	0.6	313.11	2954	2954	1	4	0.0021505	11.117	By matching	By matching	0.3	0	1903800	305500	0	12692	2036.7	0	305500	0	0	0	2				104	489;1013	True;True	525;1091	1726;1727;1728;3611	1283;2719
NCLIV_007770-t26_1-p1	NCLIV_007770-t26_1-p1	1	1	1	>NCLIV_007770-t26_1-p1 | transcript=NCLIV_007770-t26_1 | gene=NCLIV_007770 | organism=Neospora_caninum_Liverpool | gene_product=putative Rhoptry kinase family protein, truncated (incomplete catalytic triad) | transcript_product=putative Rhoptry kinase fami	1	1	1	1	1	0	1	0	1	0	4.5	4.5	4.5	42.17	378	378	1	2	0.003876	7.0342	By matching	By matching	4.5	0	992340	90482	0	39694	3619.3	0	90482	0	0	0	1				105	2258	TRUE	2477	8359;8360	6406
NCLIV_007860-t26_1-p1	NCLIV_007860-t26_1-p1	5	5	5	>NCLIV_007860-t26_1-p1 | transcript=NCLIV_007860-t26_1 | gene=NCLIV_007860 | organism=Neospora_caninum_Liverpool | gene_product=hypothetical protein | transcript_product=hypothetical protein | location=FR823383:790765-797180(+) | protein_length=570 | seque	1	5	5	5	4	0	4	0	4	0	8.9	8.9	8.9	63.456	570	570	1	13	0	29.72	By MS/MS	By matching	7.2	0	70458000	4086100	0	2818300	163450	0	5697700	0	1	0	9				106	250;609;758;1045;1154	True;True;True;True;True	269;659;818;1125;1242	893;894;895;2213;2214;2733;2734;3709;3710;3711;4100;4101;4102	685;1659;1660;2034;2779;3078;3079;3080;3081
NCLIV_007900-t26_1-p1	NCLIV_007900-t26_1-p1	2	2	2	>NCLIV_007900-t26_1-p1 | transcript=NCLIV_007900-t26_1 | gene=NCLIV_007900 | organism=Neospora_caninum_Liverpool | gene_product=pv1h14125_P, related | transcript_product=pv1h14125_P, related | location=FR823383:822629-824874(+) | protein_length=396 | seque	1	2	2	2	2	1	2	1	2	1	4.3	4.3	4.3	45.491	396	396	1	6	0	12.482	By MS/MS	By MS/MS	4.3	2	15617000	4412100	1091600	867620	245120	60642	4412100	0	1	2	4				107	929;2078	True;True	999;2280	3336;3337;3338;3339;7695;7696	2535;2536;5876;5877
NCLIV_008730-t26_1-p1	NCLIV_008730-t26_1-p1	3	3	3	>NCLIV_008730-t26_1-p1 | transcript=NCLIV_008730-t26_1 | gene=NCLIV_008730 | organism=Neospora_caninum_Liverpool | gene_product=hypothetical protein | transcript_product=hypothetical protein | location=FR823383:1581656-1584506(-) | protein_length=165 | seq	1	3	3	3	3	2	3	2	3	2	25.5	25.5	25.5	17.796	165	165	1	11	0	32.769	By MS/MS	By MS/MS	25.5	15.8	119480000	27553000	4297800	13275000	3061500	477540	23702000	26499000	2	1	9				113	479;1639;1788	True;True;True	515;1807;1962	1688;1689;1690;5946;5947;5948;5949;6460;6461;6462;6463	1252;1253;1254;4497;4498;4499;4500;4501;4891;4892
NCLIV_008920-t26_1-p1	NCLIV_008920-t26_1-p1	2	2	2	>NCLIV_008920-t26_1-p1 | transcript=NCLIV_008920-t26_1 | gene=NCLIV_008920 | organism=Neospora_caninum_Liverpool | gene_product=hypothetical protein | transcript_product=hypothetical protein | location=FR823383:1711202-1712887(+) | protein_length=400 | seq	1	2	2	2	2	0	2	0	2	0	8.2	8.2	8.2	44.499	400	400	1	2	0	11.658	By MS/MS	By matching	8.2	0	186930	186930	0	10385	10385	0	186930	0	2	0	2				114	215;1682	True;True	234;1852	783;6079	601;4600
NCLIV_009450-t26_1-p1	NCLIV_009450-t26_1-p1	5	5	5	>NCLIV_009450-t26_1-p1 | transcript=NCLIV_009450-t26_1 | gene=NCLIV_009450 | organism=Neospora_caninum_Liverpool | gene_product=60s ribosomal protein L17, related | transcript_product=60s ribosomal protein L17, related | location=FR823383:2053240-2055561(-	1	5	5	5	3	3	3	3	3	3	16.4	16.4	16.4	22.353	195	195	1	16	0	38.522	By MS/MS	By MS/MS	12.3	15.4	77215000	11940000	13854000	7019500	1085400	1259500	16173000	36436000	0	3	8				117	74;511;1022;2331;2332	True;True;True;True;True	80;550;1100;2552;2553	279;280;1806;1807;1808;1809;1810;1811;1812;3636;8608;8609;8610;8611;8612;8613	225;1336;1337;1338;1339;1340;2735;6592;6593;6594
NCLIV_009790-t26_1-p1	NCLIV_009790-t26_1-p1	2	2	2	>NCLIV_009790-t26_1-p1 | transcript=NCLIV_009790-t26_1 | gene=NCLIV_009790 | organism=Neospora_caninum_Liverpool | gene_product=putative Rab 11b | transcript_product=putative Rab 11b | location=FR823384:242239-243608(+) | protein_length=272 | sequence_SO=c	1	2	2	2	2	1	2	1	2	1	8.5	8.5	8.5	29.68	272	272	1	6	0	13.232	By MS/MS	By matching	8.5	4.8	5521000	1249200	186110	324770	73483	10947	1565200	0	2	0	5				119	16;273	True;True	17;292	52;53;54;55;970;971	43;44;45;46;749
NCLIV_010200-t26_1-p1	NCLIV_010200-t26_1-p1	3	3	3	>NCLIV_010200-t26_1-p1 | transcript=NCLIV_010200-t26_1 | gene=NCLIV_010200 | organism=Neospora_caninum_Liverpool | gene_product=hypothetical protein | transcript_product=hypothetical protein | location=FR823384:506645-509689(+) | protein_length=311 | seque	1	3	3	3	3	0	3	0	3	0	11.3	11.3	11.3	35.334	311	311	1	9	0	38.318	By MS/MS	By matching	11.3	0	102190000	21757000	0	7299000	1554100	0	24983000	0	3	0	6				121	860;877;2147	True;True;True	923;941;2352	3057;3058;3059;3127;3128;3129;7943;7944;7945	2281;2335;2336;2337;2338;6075;6076
NCLIV_010390-t26_1-p1	NCLIV_010390-t26_1-p1	3	3	3	>NCLIV_010390-t26_1-p1 | transcript=NCLIV_010390-t26_1 | gene=NCLIV_010390 | organism=Neospora_caninum_Liverpool | gene_product=novel protein (Zgc:77804), related | transcript_product=novel protein (Zgc:77804), related | location=FR823384:690514-692519(+)	1	3	3	3	3	2	3	2	3	2	8.7	8.7	8.7	49.478	460	460	1	15	0	84.25	By MS/MS	By MS/MS	8.7	6.3	37640000	21660000	5050000	2352500	1353800	315620	28443000	19213000	5	4	12				125	973;1036;1894	True;True;True	1046;1114;2078;2079	3501;3502;3503;3681;3682;7009;7010;7011;7012;7013;7014;7015;7016;7017;7018	2647;2648;2649;2760;5338;5339;5340;5341;5342;5343;5344;5345
NCLIV_010850-t26_1-p1	NCLIV_010850-t26_1-p1	2	2	2	>NCLIV_010850-t26_1-p1 | transcript=NCLIV_010850-t26_1 | gene=NCLIV_010850 | organism=Neospora_caninum_Liverpool | gene_product=mgc81714 protein, related | transcript_product=mgc81714 protein, related | location=FR823384:1065693-1074583(+) | protein_length	1	2	2	2	2	1	2	1	2	1	2.1	2.1	2.1	93.831	857	857	1	7	0	12.832	By MS/MS	By MS/MS	2.1	1.1	14573000	3186100	724790	355440	77710	17678	2959800	0	1	1	3				128	33;2225	True;True	34;2443	113;114;115;116;8257;8258;8259	78;79;80;6335
NCLIV_010940-t26_1-p1	NCLIV_010940-t26_1-p1	1	1	1	>NCLIV_010940-t26_1-p1 | transcript=NCLIV_010940-t26_1 | gene=NCLIV_010940 | organism=Neospora_caninum_Liverpool | gene_product=hypothetical protein | transcript_product=hypothetical protein | location=FR823384:1137934-1139199(+) | protein_length=274 | seq	1	1	1	1	1	0	1	0	1	0	4.4	4.4	4.4	29.469	274	274	1	2	0.0050336	6.1662	By matching	By matching	4.4	0	2106700	1119700	0	210670	111970	0	1119700	0	0	0	1				129	894	TRUE	959	3200;3201	2399
NCLIV_011110-t26_1-p1	NCLIV_011110-t26_1-p1	2	2	2	>NCLIV_011110-t26_1-p1 | transcript=NCLIV_011110-t26_1 | gene=NCLIV_011110 | organism=Neospora_caninum_Liverpool | gene_product=putative DEAH-box RNA/DNA helicase | transcript_product=putative DEAH-box RNA/DNA helicase | location=FR823384:1267586-1280413(-	1	2	2	2	2	1	2	1	2	1	1.1	1.1	1.1	238.84	2254	2254	1	7	0	11.968	By MS/MS	By matching	1.1	0.5	2434400	682580	107560	23635	6627	1044.3	714690	0	1	0	3				131	1531;1617	True;True	1686;1784	5559;5560;5561;5562;5869;5870;5871	4217;4218;4448
NCLIV_011420-t26_1-p1	NCLIV_011420-t26_1-p1	2	2	2	>NCLIV_011420-t26_1-p1 | transcript=NCLIV_011420-t26_1 | gene=NCLIV_011420 | organism=Neospora_caninum_Liverpool | gene_product=putative S1 RNA-binding domain containing protein | transcript_product=putative S1 RNA-binding domain containing protein | locat	1	2	2	2	2	1	2	1	2	1	5.9	5.9	5.9	43.537	390	390	1	9	0	12.29	By MS/MS	By matching	5.9	2.6	3919100	2325700	235970	206270	122410	12419	2406300	975820	2	0	3				133	1960;2155	True;True	2153;2360	7258;7259;7260;7964;7965;7966;7967;7968;7969	5518;6097;6098
NCLIV_011690-t26_1-p1	NCLIV_011690-t26_1-p1	3	3	3	>NCLIV_011690-t26_1-p1 | transcript=NCLIV_011690-t26_1 | gene=NCLIV_011690 | organism=Neospora_caninum_Liverpool | gene_product=unspecified product | transcript_product=unspecified product | location=FR823384:1770332-1772850(-) | protein_length=282 | seque	1	3	3	3	3	2	3	2	3	2	11	11	11	30.813	282	282	1	9	0	16.993	By MS/MS	By MS/MS	11	6	325410000	169430000	51861000	18078000	9412600	2881200	228230000	149760000	3	1	6				135	975;1761;2349	True;True;True	1048;1934;2573	3507;3508;3509;3510;6371;8671;8672;8673;8674	2652;4823;6631;6632;6633;6634
NCLIV_011700-t26_1-p1	NCLIV_011700-t26_1-p1	3	3	3	>NCLIV_011700-t26_1-p1 | transcript=NCLIV_011700-t26_1 | gene=NCLIV_011700 | organism=Neospora_caninum_Liverpool | gene_product=unspecified product | transcript_product=unspecified product | location=FR823384:1774397-1776583(-) | protein_length=316 | seque	1	3	3	3	3	1	3	1	3	1	12.7	12.7	12.7	35.311	316	316	1	11	0	27.38	By MS/MS	By matching	12.7	4.7	22766000	9957500	240550	1264800	553200	13364	9904800	0	5	0	7				136	633;700;937	True;True;True	684;756;1007	2295;2296;2297;2526;2527;2528;2529;3367;3368;3369;3370	1717;1890;1891;2553;2554;2555;2556
NCLIV_011730-t26_1-p1	NCLIV_011730-t26_1-p1	2	2	2	>NCLIV_011730-t26_1-p1 | transcript=NCLIV_011730-t26_1 | gene=NCLIV_011730 | organism=Neospora_caninum_Liverpool | gene_product=unspecified product | transcript_product=unspecified product | location=FR823384:1808985-1810607(-) | protein_length=540 | seque	1	2	2	2	2	0	2	0	2	0	3.9	3.9	3.9	59.523	540	540	1	5	0	11.695	By MS/MS	By matching	3.9	0	1772300	495310	0	65640	18345	0	426320	0	1	0	3				137	974;1274	True;True	1047;1372	3504;3505;3506;4499;4500	2650;2651;3402
NCLIV_011740-t26_1-p1	NCLIV_011740-t26_1-p1	2	2	2	>NCLIV_011740-t26_1-p1 | transcript=NCLIV_011740-t26_1 | gene=NCLIV_011740 | organism=Neospora_caninum_Liverpool | gene_product=conserved hypothetical protein | transcript_product=conserved hypothetical protein | location=FR823384:1813969-1816817(+) | prot	1	2	2	2	2	1	2	1	2	1	9.5	9.5	9.5	29.156	285	285	1	10	0	12.881	By MS/MS	By matching	9.5	3.9	9113600	2825400	31541	1139200	353170	3942.6	2827100	0	3	0	8				138	252;1778	True;True	271;1952	897;898;899;900;901;902;6425;6426;6427;6428	687;688;689;690;691;692;4866;4867
NCLIV_011960-t26_1-p1	NCLIV_011960-t26_1-p1	6	6	6	>NCLIV_011960-t26_1-p1 | transcript=NCLIV_011960-t26_1 | gene=NCLIV_011960 | organism=Neospora_caninum_Liverpool | gene_product=conserved hypothetical protein | transcript_product=conserved hypothetical protein | location=FR823384:1995248-1998384(+) | prot	1	6	6	6	6	2	6	2	6	2	24	24	24	29.412	263	263	1	28	0	152.97	By MS/MS	By MS/MS	24	9.5	107960000	13653000	4483300	7197300	910170	298890	15973000	0	7	0	18				140	890;1227;1568;1665;2062;2184	True;True;True;True;True;True	954;1323;1726;1835;2264;2397	3169;3170;3171;3172;3173;3174;3175;3176;3177;4344;4345;4346;4347;5688;5689;5690;5691;5692;5693;6026;6027;6028;7647;7648;8093;8094;8095;8096	2379;2380;2381;2382;2383;2384;2385;2386;2387;2388;2389;2390;3295;3296;3297;4310;4311;4312;4313;4562;5833;6188;6189;6190
NCLIV_012390-t26_1-p1	NCLIV_012390-t26_1-p1	5	5	5	>NCLIV_012390-t26_1-p1 | transcript=NCLIV_012390-t26_1 | gene=NCLIV_012390 | organism=Neospora_caninum_Liverpool | gene_product=conserved hypothetical protein | transcript_product=conserved hypothetical protein | location=FR823386:121950-123797(+) | protei	1	5	5	5	5	3	5	3	5	3	9.4	9.4	9.4	64.565	615	615	1	24	0	32.66	By MS/MS	By matching	9.4	5.2	63474000	23188000	418150	2350900	858800	15487	23845000	2463600	6	0	11				144	542;590;1052;1420;1579	True;True;True;True;True	586;639;1132;1133;1559;1737	1930;1931;1932;2119;2120;2121;2122;3732;3733;3734;3735;3736;3737;3738;3739;3740;3741;5112;5113;5114;5720;5721;5722;5723	1416;1417;1418;1567;2788;2789;2790;2791;3843;4337;4338;4339;4340
NCLIV_012610-t26_1-p1	NCLIV_012610-t26_1-p1	3	3	3	>NCLIV_012610-t26_1-p1 | transcript=NCLIV_012610-t26_1 | gene=NCLIV_012610 | organism=Neospora_caninum_Liverpool | gene_product=conserved hypothetical protein | transcript_product=conserved hypothetical protein | location=FR823386:293561-295384(+) | protei	1	3	3	3	2	2	2	2	2	2	6.6	6.6	6.6	63.217	607	607	1	13	0	28.457	By MS/MS	By MS/MS	4.3	4.3	48974000	5736400	3866400	1530400	179260	120830	9912700	21185000	1	2	9				147	228;271;1780	True;True;True	247;290;1954	824;825;826;827;828;829;963;964;965;966;6433;6434;6435	628;629;630;631;744;745;746;4870;4871;4872
NCLIV_012920-t26_1-p1	NCLIV_012920-t26_1-p1	8	8	8	>NCLIV_012920-t26_1-p1 | transcript=NCLIV_012920-t26_1 | gene=NCLIV_012920 | organism=Neospora_caninum_Liverpool | gene_product=unspecified product | transcript_product=unspecified product | location=FR823386:663772-664947(-) | protein_length=391 | sequenc	1	8	8	8	5	2	5	2	5	2	25.6	25.6	25.6	43.063	391	391	1	24	0	78.301	By MS/MS	By MS/MS	16.4	4.9	55040000	11341000	1548100	2293300	472560	64504	9115300	11421000	4	1	13				150	205;540;622;679;896;1120;1228;1280	True;True;True;True;True;True;True;True	224;584;672;734;961;1206;1207;1324;1379	753;754;755;756;1924;1925;1926;2260;2481;3205;3206;3989;3990;3991;3992;3993;3994;3995;3996;4348;4349;4350;4525;4526	572;573;574;1413;1414;1691;1848;2402;3007;3008;3009;3010;3011;3298;3299;3420
NCLIV_037620-t26_1-p1	NCLIV_037620-t26_1-p1	1	1	1	>NCLIV_037620-t26_1-p1 | transcript=NCLIV_037620-t26_1 | gene=NCLIV_037620 | organism=Neospora_caninum_Liverpool | gene_product=Glutaredoxin, related | transcript_product=Glutaredoxin, related | location=FR823390:6074408-6074719(+) | protei	1	1	1	1	1	0	1	0	1	0	3.7	3.7	3.7	42.293	410	410	1	1	0.0041408	9.2247	By MS/MS	By matching	3.7	0	607430	607430	0	26410	26410	0	607430	0	1	0	1				151	2276	TRUE	2495	8414	6441
NCLIV_013120-t26_1-p1	NCLIV_013120-t26_1-p1	1	1	1	>NCLIV_013120-t26_1-p1 | transcript=NCLIV_013120-t26_1 | gene=NCLIV_013120 | organism=Neospora_caninum_Liverpool | gene_product=putative activator 1 36 kDa | transcript_product=putative activator 1 36 kDa | location=FR823386:826073-834785(+) | protein_leng	1	1	1	1	1	0	1	0	1	0	3.7	3.7	3.7	44.189	403	403	1	2	0.003937	7.2727	By matching	By matching	3.7	0	1867800	290730	0	64408	10025	0	290730	0	0	0	1				152	1886	TRUE	2069	6986;6987	5322
NCLIV_013380-t26_1-p1	NCLIV_013380-t26_1-p1	4	4	4	>NCLIV_013380-t26_1-p1 | transcript=NCLIV_013380-t26_1 | gene=NCLIV_013380 | organism=Neospora_caninum_Liverpool | gene_product=hypothetical protein | transcript_product=hypothetical protein | location=FR823386:1076276-1078041(+) | protein_length=87 | sequ	1	4	4	4	4	1	4	1	4	1	40.2	40.2	40.2	10.082	87	87	1	12	0	26.637	By MS/MS	By MS/MS	40.2	10.3	17722000	5351400	1884800	2953700	891890	314130	3621900	0	1	0	4				154	284;285;335;674	True;True;True;True	303;304;357;729	1010;1011;1012;1013;1014;1015;1191;1192;1193;2468;2469;2470	786;787;788;789;918;1842
NCLIV_013660-t26_1-p1	NCLIV_013660-t26_1-p1	11	11	11	>NCLIV_013660-t26_1-p1 | transcript=NCLIV_013660-t26_1 | gene=NCLIV_013660 | organism=Neospora_caninum_Liverpool | gene_product=putative regulator of chromosome condensation | transcript_product=putative regulator of chromosome condensation | location=FR82	1	11	11	11	4	4	4	4	4	4	13.9	13.9	13.9	121.12	1162	1162	1	41	0	323.31	By MS/MS	By matching	4.9	4.4	125040000	6332600	840000	2841800	143920	19091	5597000	4642400	1	0	27				158	28;35;1346;1515;1664;1695;1805;1853;1885;1930;2228	True;True;True;True;True;True;True;True;True;True;True	29;37;38;1461;1669;1834;1866;1979;2033;2068;2117;2446	95;96;97;98;99;122;123;124;125;126;127;128;129;130;131;132;133;134;135;136;137;138;139;4769;4770;4771;5518;6023;6024;6025;6120;6520;6851;6983;6984;6985;7132;7133;7134;7135;8267	66;67;68;69;70;86;87;88;89;90;91;92;93;94;95;3603;4188;4559;4560;4561;4630;4933;4934;4935;5236;5321;5424;6338
NCLIV_013870-t26_1-p1	NCLIV_013870-t26_1-p1	4	4	4	>NCLIV_013870-t26_1-p1 | transcript=NCLIV_013870-t26_1 | gene=NCLIV_013870 | organism=Neospora_caninum_Liverpool | gene_product=putative pinin/SDK/memA/ domain-containing protein | transcript_product=putative pinin/SDK/memA/ domain-containing protein | loc	1	4	4	4	4	2	4	2	4	2	14.7	14.7	14.7	31.947	278	278	1	9	0	94.086	By MS/MS	By matching	14.7	10.1	4465700	3540400	71988	446570	354040	7198.8	3540400	0	3	0	4				159	1662;1857;1858;1884	True;True;True;True	1831;2037;2038;2067	6018;6868;6869;6870;6871;6872;6873;6981;6982	4556;5247;5248;5320
NCLIV_014020-t26_1-p1	NCLIV_014020-t26_1-p1	1	1	1	>NCLIV_014020-t26_1-p1 | transcript=NCLIV_014020-t26_1 | gene=NCLIV_014020 | organism=Neospora_caninum_Liverpool | gene_product=Peroxiredoxin-2E-1, related | transcript_product=Peroxiredoxin-2E-1, related | location=FR823386:1581678-1582481(+) | protein_le	1	1	1	1	1	0	1	0	1	0	6.4	6.4	6.4	28.406	267	267	1	3	0.0093458	5.9891	By matching	By matching	6.4	0	3568500	348900	0	297380	29075	0	348900	0	0	0	1				160	2153	TRUE	2358	7958;7959;7960	6095
NCLIV_014040-t26_1-p1	NCLIV_014040-t26_1-p1	5	5	5	>NCLIV_014040-t26_1-p1 | transcript=NCLIV_014040-t26_1 | gene=NCLIV_014040 | organism=Neospora_caninum_Liverpool | gene_product=conserved hypothetical protein | transcript_product=conserved hypothetical protein | location=FR823386:1596384-1598102(-) | prot	1	5	5	5	5	2	5	2	5	2	16.8	16.8	16.8	44.452	400	400	1	19	0	42.903	By MS/MS	By MS/MS	16.8	6.2	32142000	11509000	1592200	1285700	460350	63687	10812000	10209000	4	2	14				161	280;595;1655;1782;2220	True;True;True;True;True	299;644;1824;1956;2437	991;992;993;994;2136;2137;2138;2139;5997;5998;5999;6437;6438;6439;6440;6441;8231;8232;8233	766;767;768;769;770;771;772;1577;4539;4874;4875;4876;6308;6309
NCLIV_014060-t26_1-p1	NCLIV_014060-t26_1-p1	4	4	4	>NCLIV_014060-t26_1-p1 | transcript=NCLIV_014060-t26_1 | gene=NCLIV_014060 | organism=Neospora_caninum_Liverpool | gene_product=putative lysophospholipase | transcript_product=putative lysophospholipase | location=FR823386:1605594-1608443(-) | protein_leng	1	4	4	4	3	1	3	1	3	1	4.5	4.5	4.5	106.06	949	949	1	13	0	83.993	By MS/MS	By MS/MS	3.4	1.2	9853000	1208900	465600	182460	22386	8622.2	702750	0	1	1	8				162	245;406;697;972	True;True;True;True	264;436;753;1044;1045	882;1440;1441;1442;2522;2523;3494;3495;3496;3497;3498;3499;3500	672;1091;1886;1887;2643;2644;2645;2646
NCLIV_014160-t26_1-p1	NCLIV_014160-t26_1-p1	1	1	1	>NCLIV_014160-t26_1-p1 | transcript=NCLIV_014160-t26_1 | gene=NCLIV_014160 | organism=Neospora_caninum_Liverpool | gene_product=Tudor domain-containing protein, related | transcript_product=Tudor domain-containing protein, related | location=FR823386:16567	1	1	1	1	1	0	1	0	1	0	3.5	3.5	3.5	41.412	368	368	1	3	0.0050083	6.1562	By matching	By matching	3.5	0	413500	125170	0	17229	5215.6	0	125170	0	0	0	0				163	1266	TRUE	1364	4475;4476;4477	3388
NCLIV_014180-t26_1-p1;NCLIV_001670-t26_1-p1	NCLIV_014180-t26_1-p1;NCLIV_001670-t26_1-p1	19;19	19;19	19;19	>NCLIV_014180-t26_1-p1 | transcript=NCLIV_014180-t26_1 | gene=NCLIV_014180 | organism=Neospora_caninum_Liverpool | gene_product=Elongation factor 1-alpha, related | transcript_product=Elongation factor 1-alpha, related | location=FR823386:1666142-1668130(-	2	19	19	19	17	8	17	8	17	8	46.9	46.9	46.9	49.049	448	448;448	1	128	0	203.34	By MS/MS	By MS/MS	46.2	21.7	6256900000	1172000000	75240000	223460000	41859000	2687200	1003800000	391970000	34	9	112				62	103;395;472;685;759;849;850;1214;1597;1827;1830;1838;1911;1917;1944;1945;2106;2183;2322	True;True;True;True;True;True;True;True;True;True;True;True;True;True;True;True;True;True;True	109;110;424;425;508;740;819;911;912;1310;1758;1759;2004;2005;2008;2016;2017;2097;2103;2104;2133;2134;2135;2136;2308;2395;2396;2543	365;366;367;368;369;370;371;372;373;1403;1404;1405;1406;1407;1408;1665;1666;2494;2735;2736;2737;2738;3003;3004;3005;3006;3007;3008;3009;3010;3011;3012;3013;3014;3015;3016;3017;3018;3019;4305;4306;4307;5788;5789;5790;5791;5792;6735;6736;6737;6738;6739;6740;6741;6742;6743;6744;6745;6746;6747;6748;6759;6760;6761;6762;6763;6764;6765;6766;6767;6768;6794;6795;6796;6797;6798;7065;7066;7067;7086;7087;708…	278;279;280;281;282;283;1064;1065;1066;1067;1068;1069;1070;1239;1860;2035;2036;2232;2233;2234;2235;2236;2237;2238;2239;2240;2241;2242;2243;2244;2245;2246;2247;2248;2249;2250;2251;2252;2253;3257;3258;3259;3260;3261;3262;3263;3264;3265;3266;4380;4381;4382;5143;5144;5145;5146;5147;5148;5149;5150;5151;5152;5153;5154;5155;5156;5157;5163;5164;5165;5166;5167;5183;5184;5185;5186;5187;5188;5189;5190;5191;…
NCLIV_030620-t26_1-p1	NCLIV_030620-t26_1-p1	1	1	1	>NCLIV_030620-t26_1-p1 | transcript=NCLIV_030620-t26_1 | gene=NCLIV_030620 | organism=Neospora_caninum_Liverpool | gene_product=conserved hypothetical protein | transcript_product=conserved hypothetical protein | location=FR823386:2333671-2338176(+) | prot	1	1	1	1	1	0	1	0	1	0	2.8	2.8	2.8	69.81	648	648	1	2	0	18.707	By matching	By matching	2.8	0	1005700	149850	0	38682	5763.6	0	149850	0	0	0	1				165	1699	TRUE	1870	6139;6140	4639
NCLIV_015160-t26_1-p1	NCLIV_015160-t26_1-p1	2	2	2	>NCLIV_015160-t26_1-p1 | transcript=NCLIV_015160-t26_1 | gene=NCLIV_015160 | organism=Neospora_caninum_Liverpool | gene_product=hypothetical protein | transcript_product=hypothetical protein | location=FR823386:2502958-2505424(+) | protein_length=190 | seq	1	2	2	2	2	0	2	0	2	0	10.5	10.5	10.5	21.463	190	190	1	9	0	12.938	By MS/MS	By matching	10.5	0	164560000	22147000	0	18284000	2460700	0	22310000	0	3	0	8				166	784;1673	True;True	844;1843	2808;2809;2810;6051;6052;6053;6054;6055;6056	2087;2088;4581;4582;4583;4584;4585;4586
NCLIV_015410-t26_1-p1	NCLIV_015410-t26_1-p1	7	7	7	>NCLIV_015410-t26_1-p1 | transcript=NCLIV_015410-t26_1 | gene=NCLIV_015410 | organism=Neospora_caninum_Liverpool | gene_product=hypothetical protein | transcript_product=hypothetical protein | location=FR823387:12403-14487(+) | protein_length=166 | sequenc	1	7	7	7	6	5	6	5	6	5	34.3	34.3	34.3	18.522	166	166	1	52	0	110.49	By MS/MS	By MS/MS	26.5	25.9	501920000	95427000	24003000	71703000	13632000	3429000	94092000	127270000	8	5	35				168	1276;1545;1601;1602;1877;2179;2180	True;True;True;True;True;True;True	1374;1700;1763;1764;1765;1766;2059;2388;2389;2390;2391	4504;4505;4506;4507;4508;4509;4510;4511;4512;5592;5807;5808;5809;5810;5811;5812;5813;5814;5815;5816;5817;5818;5819;5820;5821;5822;5823;5824;6942;6943;6944;6945;6946;6947;6948;6949;6950;6951;8060;8061;8062;8063;8064;8065;8066;8067;8068;8069;8070;8071;8072;8073	3404;3405;3406;3407;3408;3409;3410;3411;3412;3413;4238;4398;4399;4400;4401;4402;4403;4404;4405;4406;5295;5296;5297;5298;5299;5300;6164;6165;6166;6167;6168;6169;6170;6171;6172;6173
NCLIV_015440-t26_1-p1	NCLIV_015440-t26_1-p1	4	4	4	>NCLIV_015440-t26_1-p1 | transcript=NCLIV_015440-t26_1 | gene=NCLIV_015440 | organism=Neospora_caninum_Liverpool | gene_product=hypothetical protein | transcript_product=hypothetical protein | location=FR823387:37681-45272(+) | protein_length=938 | sequenc	1	4	4	4	2	0	2	0	2	0	6.7	6.7	6.7	103.49	938	938	1	8	0	24.105	By MS/MS	By matching	3.1	0	10584000	1150800	0	192440	20924	0	1204200	0	1	0	4				169	862;1584;2045;2311	True;True;True;True	925;1742;2246;2531	3064;3065;3066;5738;5739;5740;7575;8542	2283;2284;4347;5749;6544
NCLIV_015620-t26_1-p1	NCLIV_015620-t26_1-p1	5	5	5	>NCLIV_015620-t26_1-p1 | transcript=NCLIV_015620-t26_1 | gene=NCLIV_015620 | organism=Neospora_caninum_Liverpool | gene_product=60S ribosomal protein L36, related | transcript_product=60S ribosomal protein L36, related | location=FR823387:164262-165474(+)	1	5	5	5	4	4	4	4	4	4	37.6	37.6	37.6	11.466	101	101	1	23	0	31.075	By MS/MS	By MS/MS	30.7	30.7	145520000	19038000	2905600	36381000	4759400	726410	18025000	13679000	2	4	20				170	461;1339;1340;1637;1659	True;True;True;True;True	497;1449;1450;1451;1452;1805;1828	1635;1636;1637;1638;4739;4740;4741;4742;4743;4744;4745;4746;4747;4748;4749;4750;4751;4752;5939;5940;5941;5942;6015	1223;3571;3572;3573;3574;3575;3576;3577;3578;3579;3580;3581;3582;3583;3584;3585;3586;4493;4494;4495;4552
NCLIV_015830-t26_1-p1	NCLIV_015830-t26_1-p1	1	1	1	>NCLIV_015830-t26_1-p1 | transcript=NCLIV_015830-t26_1 | gene=NCLIV_015830 | organism=Neospora_caninum_Liverpool | gene_product=hypothetical protein | transcript_product=hypothetical protein | location=FR823387:367197-386948(-) | protein_length=1458 | sequ	1	1	1	1	1	0	1	0	1	0	0.6	0.6	0.6	156.99	1458	1458	1	3	0.0034305	6.2198	By MS/MS	By matching	0.6	0	19077000	1662500	0	276480	24095	0	1662500	0	1	0	4				171	889	TRUE	953	3166;3167;3168	2375;2376;2377;2378
NCLIV_015880-t26_1-p1	NCLIV_015880-t26_1-p1	7	7	7	>NCLIV_015880-t26_1-p1 | transcript=NCLIV_015880-t26_1 | gene=NCLIV_015880 | organism=Neospora_caninum_Liverpool | gene_product=hypothetical protein | transcript_product=hypothetical protein | location=FR823387:413027-414259(+) | protein_length=196 | seque	1	7	7	7	6	4	6	4	6	4	36.2	36.2	36.2	22.642	196	196	1	26	0	44.826	By MS/MS	By matching	27	16.3	146300000	12862000	3141300	13300000	1169200	285580	14828000	14731000	3	0	13				172	183;531;787;802;970;1304;1951	True;True;True;True;True;True;True	199;572;847;862;1042;1406;2144	686;687;688;1878;1879;1880;1881;2815;2816;2817;2818;2860;2861;2862;2863;3491;4603;4604;4605;4606;4607;4608;4609;7227;7228;7229	527;1388;2091;2092;2124;2125;2641;3477;3478;3479;3480;3481;5490
NCLIV_015920-t26_1-p1	NCLIV_015920-t26_1-p1	5	5	5	>NCLIV_015920-t26_1-p1 | transcript=NCLIV_015920-t26_1 | gene=NCLIV_015920 | organism=Neospora_caninum_Liverpool | gene_product=Histone H4, related | transcript_product=Histone H4, related | location=FR823387:446457-446768(-) | protein_length=103 | sequenc	1	5	5	5	3	3	3	3	3	3	51.5	51.5	51.5	11.439	103	103	1	21	0	91.868	By MS/MS	By MS/MS	29.1	31.1	431940000	10848000	1067600	71990000	1808100	177940	11313000	40228000	2	1	13				173	396;415;938;2020;2084	True;True;True;True;True	426;445;1008;2221;2286	1409;1410;1411;1412;1413;1414;1415;1461;1462;1463;1464;1465;1466;1467;3371;3372;7499;7500;7718;7719;7720	1071;1072;1073;1074;1075;1076;1077;1102;1103;1104;2557;5684;5685;5889
NCLIV_015960-t26_1-p1	NCLIV_015960-t26_1-p1	2	2	2	>NCLIV_015960-t26_1-p1 | transcript=NCLIV_015960-t26_1 | gene=NCLIV_015960 | organism=Neospora_caninum_Liverpool | gene_product=GF13052, related | transcript_product=GF13052, related | location=FR823387:480176-486764(+) | protein_length=1235 | sequence_SO=	1	2	2	2	2	1	2	1	2	1	1.5	1.5	1.5	138.99	1235	1235	1	5	0	12.064	By matching	By MS/MS	1.5	0.6	1437000	526360	135200	20239	7413.5	1904.2	526360	0	0	0	1				174	50;2239	True;True	54;2458	190;191;192;8305;8306	131;6362
NCLIV_015990-t26_1-p1	NCLIV_015990-t26_1-p1	3	3	3	>NCLIV_015990-t26_1-p1 | transcript=NCLIV_015990-t26_1 | gene=NCLIV_015990 | organism=Neospora_caninum_Liverpool | gene_product=hypothetical protein | transcript_product=hypothetical protein | location=FR823387:499722-502058(+) | protein_length=97 | sequen	1	3	3	3	3	2	3	2	3	2	25.8	25.8	25.8	11.101	97	97	1	11	0	17.761	By MS/MS	By MS/MS	25.8	18.6	26667000	10464000	809620	5333400	2092900	161920	8272900	5938500	4	0	7				176	1873;1910;2333	True;True;True	2054;2096;2554	6929;6930;6931;6932;7062;7063;7064;8614;8615;8616;8617	5285;5286;5287;5382;5383;6595;6596;6597;6598
NCLIV_016230-t26_1-p1	NCLIV_016230-t26_1-p1	1	1	1	>NCLIV_016230-t26_1-p1 | transcript=NCLIV_016230-t26_1 | gene=NCLIV_016230 | organism=Neospora_caninum_Liverpool | gene_product=conserved hypothetical protein | transcript_product=conserved hypothetical protein | location=FR823387:733832-735646(+) | protei	1	1	1	1	1	0	1	0	1	0	1.2	1.2	1.2	63.195	604	604	1	3	0.0034965	6.288	By MS/MS	By matching	1.2	0	2973600	631920	0	80367	17079	0	631920	0	1	0	5				180	274	TRUE	293	972;973;974	750;751;752;753;754
NCLIV_016380-t26_1-p1	NCLIV_016380-t26_1-p1	8	8	8	>NCLIV_016380-t26_1-p1 | transcript=NCLIV_016380-t26_1 | gene=NCLIV_016380 | organism=Neospora_caninum_Liverpool | gene_product=Ribosomal protein L22, related | transcript_product=Ribosomal protein L22, related | location=FR823387:830383-832412(-) | protei	1	8	8	8	8	5	8	5	8	5	32.6	32.6	32.6	20.325	181	181	1	37	0	90.571	By MS/MS	By MS/MS	32.6	23.2	1022000000	379850000	88006000	102200000	37985000	8800600	475830000	391970000	11	5	27				182	334;418;592;593;2087;2088;2267;2310	True;True;True;True;True;True;True;True	356;448;641;642;2289;2290;2486;2529;2530	1189;1190;1472;1473;1474;1475;2125;2126;2127;2128;2129;2130;2131;2132;7726;7727;7728;7729;7730;7731;7732;7733;7734;8384;8385;8386;8387;8388;8389;8390;8535;8536;8537;8538;8539;8540;8541	917;1109;1110;1571;1572;1573;1574;1575;5894;5895;5896;5897;5898;5899;6422;6423;6424;6425;6426;6533;6534;6535;6536;6537;6538;6539;6540;6541;6542;6543
NCLIV_016540-t26_1-p1	NCLIV_016540-t26_1-p1	2	2	2	>NCLIV_016540-t26_1-p1 | transcript=NCLIV_016540-t26_1 | gene=NCLIV_016540 | organism=Neospora_caninum_Liverpool | gene_product=conserved hypothetical protein | transcript_product=conserved hypothetical protein | location=FR823387:957082-962920(-) | protei	1	2	2	2	2	1	2	1	2	1	6.3	6.3	6.3	49.024	444	444	1	5	0	19.225	By MS/MS	By matching	6.3	2.7	9971200	1077400	255370	383510	41437	9822.1	989920	0	1	0	3				184	9;2275	True;True	10;2494	31;32;8411;8412;8413	28;29;6440
NCLIV_016880-t26_1-p1	NCLIV_016880-t26_1-p1	2	2	2	>NCLIV_016880-t26_1-p1 | transcript=NCLIV_016880-t26_1 | gene=NCLIV_016880 | organism=Neospora_caninum_Liverpool | gene_product=S-adenosylmethionine synthetase | transcript_product=S-adenosylmethionine synthetase | location=FR823387:1185396-1187949(-) | pr	1	2	2	2	2	0	2	0	2	0	6	6	6	44.106	401	401	1	5	0	12.751	By MS/MS	By matching	6	0	2359600	764670	0	112360	36413	0	794100	0	1	0	2				186	49;632	True;True	53;683	188;189;2292;2293;2294	130;1716
NCLIV_017200-t26_1-p1	NCLIV_017200-t26_1-p1	8	8	8	>NCLIV_017200-t26_1-p1 | transcript=NCLIV_017200-t26_1 | gene=NCLIV_017200 | organism=Neospora_caninum_Liverpool | gene_product=putative KH domain-containing protein | transcript_product=putative KH domain-containing protein | location=FR823387:1449260-145	1	8	8	8	7	5	7	5	7	5	8.1	8.1	8.1	117.65	1073	1073	1	34	0	61.527	By MS/MS	By MS/MS	7.4	5.5	85688000	21464000	6612700	1647800	412780	127170	25137000	30830000	6	3	23				187	40;156;678;706;878;900;2091;2092	True;True;True;True;True;True;True;True	43;168;733;763;764;942;966;2293;2294	152;153;154;155;156;157;158;580;581;582;2478;2479;2480;2554;2555;2556;2557;2558;2559;2560;3130;3131;3132;3227;3228;3229;3230;7741;7742;7743;7744;7745;7746;7747	103;104;105;106;107;108;109;110;111;428;429;430;1847;1905;1906;1907;1908;1909;2339;2423;5902;5903;5904;5905;5906
NCLIV_017500-t26_1-p1	NCLIV_017500-t26_1-p1	4	4	4	>NCLIV_017500-t26_1-p1 | transcript=NCLIV_017500-t26_1 | gene=NCLIV_017500 | organism=Neospora_caninum_Liverpool | gene_product=hypothetical protein | transcript_product=hypothetical protein | location=FR823387:1705206-1706325(-) | protein_length=192 | seq	1	4	4	4	2	1	2	1	2	1	22.9	22.9	22.9	21.661	192	192	1	14	0	25.048	By MS/MS	By matching	12	5.2	15855000	525180	55180	1441400	47744	5016.3	682370	0	1	0	8				189	44;1301;1544;2177	True;True;True;True	47;1401;1402;1403;1699;2386	164;4589;4590;4591;4592;4593;4594;4595;4596;5591;8055;8056;8057;8058	116;3469;3470;3471;3472;3473;4237;6160;6161;6162
NCLIV_017510-t26_1-p1	NCLIV_017510-t26_1-p1	2	2	2	>NCLIV_017510-t26_1-p1 | transcript=NCLIV_017510-t26_1 | gene=NCLIV_017510 | organism=Neospora_caninum_Liverpool | gene_product=putative 40S ribosomal protein S29 | transcript_product=putative 40S ribosomal protein S29 | location=FR823387:1707822-1709099(+	1	2	2	2	2	1	2	1	2	1	33.3	33.3	33.3	6.5227	54	54	1	6	0.0021368	11.059	By MS/MS	By matching	33.3	14.8	39412000	11294000	4743200	13137000	3764700	1581100	11294000	0	1	0	1				190	279;1409	True;True	298;1547	987;988;989;990;5082;5083	765;3827
NCLIV_018290-t26_1-p1	NCLIV_018290-t26_1-p1	3	3	3	>NCLIV_018290-t26_1-p1 | transcript=NCLIV_018290-t26_1 | gene=NCLIV_018290 | organism=Neospora_caninum_Liverpool | gene_product=Ribosomal protein S26E, related | transcript_product=Ribosomal protein S26E, related | location=FR823387:2429773-2431095(-) | pr	1	3	3	3	3	2	3	2	3	2	21.2	21.2	21.2	12.766	113	113	1	14	0	31.554	By MS/MS	By MS/MS	21.2	18.6	284510000	42382000	59273000	56903000	8476500	11855000	52523000	262230000	7	2	14				192	390;448;1454	True;True;True	416;484;1596	1367;1368;1369;1589;1590;1591;1592;5279;5280;5281;5282;5283;5284;5285	1041;1042;1043;1179;1180;1181;1182;1183;1184;1185;1186;1187;4013;4014
NCLIV_018400-t26_1-p1	NCLIV_018400-t26_1-p1	7	7	7	>NCLIV_018400-t26_1-p1 | transcript=NCLIV_018400-t26_1 | gene=NCLIV_018400 | organism=Neospora_caninum_Liverpool | gene_product=putative TCP-1/cpn60 family chaperonin | transcript_product=putative TCP-1/cpn60 family chaperonin | location=FR823387:2505182-2	1	7	7	7	3	1	3	1	3	1	16.3	16.3	16.3	61.764	569	569	1	13	0	41.23	By matching	By matching	6.3	2.1	19714000	1718500	58331	679790	59260	2011.4	1820400	0	0	0	7				193	810;898;1182;1534;1923;2037;2167	True;True;True;True;True;True;True	870;963;1274;1689;2110;2238;2374	2884;3211;3212;4201;5567;7107;7108;7109;7110;7548;7549;7550;8016	2141;2407;3172;4221;5411;5716;6135
NCLIV_018500-t26_1-p1	NCLIV_018500-t26_1-p1	4	4	4	>NCLIV_018500-t26_1-p1 | transcript=NCLIV_018500-t26_1 | gene=NCLIV_018500 | organism=Neospora_caninum_Liverpool | gene_product=Fatty acyl-CoA synthetase 2, related | transcript_product=Fatty acyl-CoA synthetase 2, related | location=FR823387:2570355-25807	1	4	4	4	3	1	3	1	3	1	6	6	6	90.152	817	817	1	11	0	22.766	By MS/MS	By matching	3.8	1.2	15990000	2584900	104550	470290	76026	3074.9	2488500	0	1	0	4				195	93;372;711;1047	True;True;True;True	99;396;769;1127	340;341;342;1320;1321;1322;2576;2577;2578;2579;3713	257;258;1012;1922;2781
NCLIV_018550-t26_1-p1	NCLIV_018550-t26_1-p1	3	3	3	>NCLIV_018550-t26_1-p1 | transcript=NCLIV_018550-t26_1 | gene=NCLIV_018550 | organism=Neospora_caninum_Liverpool | gene_product=YGR231Cp-like protein, related | transcript_product=YGR231Cp-like protein, related | location=FR823387:2610497-2613237(+) | prot	1	3	3	3	3	0	3	0	3	0	13.3	13.3	13.3	30.251	271	271	1	9	0	43.754	By MS/MS	By matching	13.3	0	34099000	7158200	0	2435600	511300	0	7981200	0	3	0	9				196	1212;2152;2297	True;True;True	1308;2357;2516	4300;4301;4302;7955;7956;7957;8466;8467;8468	3253;3254;6090;6091;6092;6093;6094;6482;6483
NCLIV_018560-t26_1-p1	NCLIV_018560-t26_1-p1	8	8	8	>NCLIV_018560-t26_1-p1 | transcript=NCLIV_018560-t26_1 | gene=NCLIV_018560 | organism=Neospora_caninum_Liverpool | gene_product=putative ras-GTPase-activating protein binding protein | transcript_product=putative ras-GTPase-activating protein binding prote	1	8	8	8	8	5	8	5	8	5	13	13	13	88.31	848	848	1	36	0	108.58	By MS/MS	By MS/MS	13	8.8	122240000	30816000	3085000	3056000	770410	77124	28546000	16155000	14	5	32				197	434;463;599;1614;2071;2100;2211;2260	True;True;True;True;True;True;True;True	470;499;649;1780;1781;2273;2302;2426;2479	1542;1543;1544;1545;1642;1643;1644;2153;2154;2155;2156;5855;5856;5857;5858;5859;5860;7670;7671;7672;7673;7674;7675;7676;7776;7777;8191;8192;8193;8194;8195;8196;8365;8366;8367;8368	1149;1150;1151;1225;1226;1592;1593;1594;1595;4440;4441;4442;5853;5854;5855;5856;5857;5858;5859;5860;5861;5936;6269;6270;6271;6272;6273;6274;6275;6276;6277;6278;6409;6410
NCLIV_018890-t26_1-p1	NCLIV_018890-t26_1-p1	4	4	4	>NCLIV_018890-t26_1-p1 | transcript=NCLIV_018890-t26_1 | gene=NCLIV_018890 | organism=Neospora_caninum_Liverpool | gene_product=L24, related | transcript_product=L24, related | location=FR823387:2911339-2912447(+) | protein_length=154 | sequence_SO=chromos	1	4	4	4	3	0	3	0	3	0	18.8	18.8	18.8	17.54	154	154	1	14	0	23.67	By MS/MS	By matching	14.3	0	26019000	1520300	0	5203800	304060	0	1047500	0	1	0	7				198	126;127;1876;2109	True;True;True;True	138;139;2058;2311	487;488;489;490;491;492;493;494;495;6939;6940;6941;7801;7802	370;371;372;373;374;375;5294;5955
NCLIV_019030-t26_1-p1	NCLIV_019030-t26_1-p1	1	1	1	>NCLIV_019030-t26_1-p1 | transcript=NCLIV_019030-t26_1 | gene=NCLIV_019030 | organism=Neospora_caninum_Liverpool | gene_product=putative viral A-type inclusion protein repeat family | transcript_product=putative viral A-type inclusion protein repeat family	1	1	1	1	1	0	1	0	1	0	0.6	0.6	0.6	278.75	2503	2503	1	2	0.0039604	7.3195	By matching	By matching	0.6	0	1963100	358190	0	14985	2734.2	0	358190	0	0	0	1				200	130	TRUE	142	498;499	378
NCLIV_019110-t26_1-p1	NCLIV_019110-t26_1-p1	16	16	16	>NCLIV_019110-t26_1-p1 | transcript=NCLIV_019110-t26_1 | gene=NCLIV_019110 | organism=Neospora_caninum_Liverpool | gene_product=HSP90-like protein, related | transcript_product=HSP90-like protein, related | location=FR823387:3077525-3080915(+) | protein_le	1	16	16	16	11	4	11	4	11	4	22.1	22.1	22.1	97.056	851	851	1	51	0	156.37	By MS/MS	By MS/MS	15.4	5.9	126220000	11932000	598370	2685400	253870	12731	11025000	3901200	2	1	28				201	7;200;209;492;617;624;658;751;1189;1359;1550;1649;1791;1941;2081;2159	True;True;True;True;True;True;True;True;True;True;True;True;True;True;True;True	8;218;219;228;528;667;674;675;711;811;1281;1478;1705;1818;1965;2129;2130;2283;2364	25;26;741;742;743;765;1736;1737;1738;2240;2241;2262;2263;2264;2265;2266;2267;2268;2382;2715;2716;2717;4221;4222;4835;4836;5610;5611;5612;5980;6468;6469;6470;6471;6472;6473;6474;6475;7166;7167;7168;7169;7170;7705;7706;7707;7708;7709;7710;7711;7978	25;26;562;563;586;1289;1676;1693;1694;1695;1696;1697;1772;2016;2017;3190;3191;3642;4247;4248;4249;4250;4523;4895;4896;4897;4898;5447;5448;5885;5886;6104
NCLIV_019240-t26_1-p1	NCLIV_019240-t26_1-p1	2	2	2	>NCLIV_019240-t26_1-p1 | transcript=NCLIV_019240-t26_1 | gene=NCLIV_019240 | organism=Neospora_caninum_Liverpool | gene_product=conserved hypothetical protein | transcript_product=conserved hypothetical protein | location=FR823387:3166899-3168869(+) | prot	1	2	2	2	2	0	2	0	2	0	3.7	3.7	3.7	69.944	656	656	1	5	0	12.762	By MS/MS	By matching	3.7	0	2749600	699640	0	88696	22569	0	699640	0	0	0	1				203	66;1147	True;True	72;1235	258;259;260;4085;4086	206;3071
NCLIV_019460-t26_1-p1	NCLIV_019460-t26_1-p1	1	1	1	>NCLIV_019460-t26_1-p1 | transcript=NCLIV_019460-t26_1 | gene=NCLIV_019460 | organism=Neospora_caninum_Liverpool | gene_product=hypothetical protein | transcript_product=hypothetical protein | location=FR823388:114126-116882(+) | protein_length=416 | seque	1	1	1	1	1	0	1	0	1	0	3.8	3.8	3.8	42.615	416	416	1	2	0.0038462	6.9499	By MS/MS	By matching	3.8	0	2996900	879710	0	199790	58647	0	879710	0	1	0	1				204	139	TRUE	151	520;521	394
NCLIV_019770-t26_1-p1	NCLIV_019770-t26_1-p1	5	5	5	>NCLIV_019770-t26_1-p1 | transcript=NCLIV_019770-t26_1 | gene=NCLIV_019770 | organism=Neospora_caninum_Liverpool | gene_product=hypothetical protein | transcript_product=hypothetical protein | location=FR823388:444615-446815(+) | protein_length=520 | seque	1	5	5	5	5	1	5	1	5	1	12.3	12.3	12.3	58.765	520	520	1	14	0	37.811	By MS/MS	By matching	12.3	1.9	48986000	2480300	77764	1749500	88583	2777.3	1445100	0	1	0	7				205	308;673;1630;1822;1968	True;True;True;True;True	329;728;1798;1998;2162	1103;1104;1105;1106;2466;2467;5921;5922;5923;6584;6585;7286;7287;7288	843;1841;4477;4478;4986;4987;5540
NCLIV_020160-t26_1-p1	NCLIV_020160-t26_1-p1	3	3	3	>NCLIV_020160-t26_1-p1 | transcript=NCLIV_020160-t26_1 | gene=NCLIV_020160 | organism=Neospora_caninum_Liverpool | gene_product=hypothetical protein | transcript_product=hypothetical protein | location=FR823388:853838-860746(+) | protein_length=1103 | sequ	1	3	3	3	3	0	3	0	3	0	2.7	2.7	2.7	119.55	1103	1103	1	12	0	18.119	By MS/MS	By matching	2.7	0	7912200	2063800	0	152160	39689	0	1798800	0	3	0	7				209	149;574;846	True;True;True	161;623;906;907	555;556;557;2046;2047;2048;2975;2976;2977;2978;2979;2980	419;1508;1509;2213;2214;2215;2216
NCLIV_020180-t26_1-p1	NCLIV_020180-t26_1-p1	6	6	6	>NCLIV_020180-t26_1-p1 | transcript=NCLIV_020180-t26_1 | gene=NCLIV_020180 | organism=Neospora_caninum_Liverpool | gene_product=hypothetical protein | transcript_product=hypothetical protein | location=FR823388:867544-872039(-) | protein_length=490 | seque	1	6	6	6	4	3	4	3	4	3	15.3	15.3	15.3	54.329	490	490	1	17	0	51.353	By MS/MS	By matching	9.2	7.6	79232000	12896000	912450	3169300	515850	36498	11129000	5599600	1	0	10				210	977;1169;1188;1600;2018;2056	True;True;True;True;True;True	1050;1258;1280;1762;2219;2258	3513;3514;3515;3516;4148;4149;4150;4151;4220;5803;5804;5805;5806;7495;7496;7497;7629	2654;2655;3126;3127;3128;3189;4396;4397;5680;5681;5682;5819
NCLIV_020220-t26_1-p1	NCLIV_020220-t26_1-p1	10	10	10	>NCLIV_020220-t26_1-p1 | transcript=NCLIV_020220-t26_1 | gene=NCLIV_020220 | organism=Neospora_caninum_Liverpool | gene_product=putative elongation factor 2 | transcript_product=putative elongation factor 2 | location=FR823388:893041-896726(+) | protein_le	1	10	10	10	6	3	6	3	6	3	13.2	13.2	13.2	93.033	832	832	1	39	0	75.296	By MS/MS	By matching	8.3	3.4	286640000	7712900	1948800	6514600	175290	44290	10604000	0	2	0	21				211	525;1317;1471;1727;2015;2085;2164;2173;2299;2352	True;True;True;True;True;True;True;True;True;True	565;1420;1614;1615;1898;1899;2215;2287;2369;2380;2381;2518;2576	1860;4651;4652;4653;5351;5352;5353;5354;5355;5356;5357;5358;5359;6251;6252;6253;6254;6255;7488;7489;7721;7722;7723;7724;7997;7998;7999;8041;8042;8043;8044;8045;8046;8473;8474;8475;8681;8682;8683	1365;3512;4066;4067;4068;4069;4070;4071;4725;4726;4727;4728;4729;4730;4731;5675;5890;5891;5892;6116;6117;6118;6151;6152;6485;6640
NCLIV_020250-t26_1-p1	NCLIV_020250-t26_1-p1	8	8	8	>NCLIV_020250-t26_1-p1 | transcript=NCLIV_020250-t26_1 | gene=NCLIV_020250 | organism=Neospora_caninum_Liverpool | gene_product=hypothetical protein | transcript_product=hypothetical protein | location=FR823388:905324-910681(+) | protein_length=556 | seque	1	8	8	8	5	2	5	2	5	2	15.6	15.6	15.6	60.815	556	556	1	22	0	64.579	By MS/MS	By matching	10.4	3.6	48086000	2363700	198620	1335700	65658	5517.1	2586800	1833500	2	0	12				212	221;291;801;803;1164;1360;1462;1994	True;True;True;True;True;True;True;True	240;310;861;863;1252;1253;1479;1604;2192	796;797;798;1031;1032;1033;2859;2864;2865;4134;4135;4136;4137;4837;4838;4839;5308;5309;5310;7396;7397;7398	610;798;799;800;801;2123;2126;3114;3115;3116;3643;4036;4037;5607
NCLIV_020770-t26_1-p1	NCLIV_020770-t26_1-p1	3	3	3	>NCLIV_020770-t26_1-p1 | transcript=NCLIV_020770-t26_1 | gene=NCLIV_020770 | organism=Neospora_caninum_Liverpool | gene_product=hypothetical protein | transcript_product=hypothetical protein | location=FR823388:1274960-1281688(-) | protein_length=521 | seq	1	3	3	3	3	1	3	1	3	1	5	5	5	57.403	521	521	1	8	0	18.591	By MS/MS	By matching	5	1.5	17950000	7294900	5632500	747930	303950	234690	7217700	0	3	0	4				216	1799;1867;2257	True;True;True	1973;2048;2476	6492;6493;6494;6913;6914;6915;8357;8358	4916;5276;6404;6405
NCLIV_020840-t26_1-p1	NCLIV_020840-t26_1-p1	3	3	3	>NCLIV_020840-t26_1-p1 | transcript=NCLIV_020840-t26_1 | gene=NCLIV_020840 | organism=Neospora_caninum_Liverpool | gene_product=hypothetical protein | transcript_product=hypothetical protein | location=FR823388:1331071-1338007(+) | protein_length=568 | seq	1	3	3	3	2	0	2	0	2	0	7.7	7.7	7.7	61.499	568	568	1	10	0	21.593	By MS/MS	By matching	4.6	0	37011000	1772300	0	1156600	55384	0	1897600	0	2	0	12				217	456;963;2243	True;True;True	492;1035;2462	1613;1614;1615;1616;1617;1618;3456;3457;8313;8314	1206;1207;1208;1209;1210;1211;1212;1213;1214;2615;6369;6370
NCLIV_021050-t26_1-p1	NCLIV_021050-t26_1-p1	4	4	4	>NCLIV_021050-t26_1-p1 | transcript=NCLIV_021050-t26_1 | gene=NCLIV_021050 | organism=Neospora_caninum_Liverpool | gene_product=unspecified product | transcript_product=unspecified product | location=FR823388:1533187-1539181(+) | protein_length=865 | seque	1	4	4	4	2	1	2	1	2	1	6.8	6.8	6.8	93.193	865	865	1	14	0	45.042	By MS/MS	By MS/MS	2.8	1	39479000	1763500	527570	1012300	45218	13528	1075200	0	0	0	7				218	655;772;1536;1732	True;True;True;True	708;832;1691;1904;1905	2377;2378;2379;2768;2769;5572;6266;6267;6268;6269;6270;6271;6272;6273	1769;2057;2058;4225;4740;4741;4742;4743;4744
NCLIV_011790-t26_1-p1	NCLIV_011790-t26_1-p1	2	2	2	>NCLIV_011790-t26_1-p1 | transcript=NCLIV_011790-t26_1 | gene=NCLIV_011790 | organism=Neospora_caninum_Liverpool | gene_product=cysteine desulfurase, related| transcript_product=cysteine desulfurase, related | location=FR823384:1857887-1862524 (-)| seq	1	2	2	2	10	0	10	0	10	0	38.5	38.5	38.5	66.259	612	612	1	63	0	323.31	By MS/MS	By MS/MS	15.8	0	947250000	311330000	0	72865000	23949000	0	228730000	0	13	0	50				219	189;370;646;1238;1239;1322;1389;1421;1981;1982;2096	True;True;True;True;True;True;True;True;True;True;True	206;207;394;697;1335;1336;1426;1521;1522;1560;2176;2177;2298	704;705;706;707;708;709;710;711;712;713;1312;1313;1314;1315;2350;2351;2352;2353;2354;2355;4382;4383;4384;4385;4386;4387;4388;4389;4670;4991;4992;4993;4994;4995;4996;4997;4998;4999;5115;5116;5117;5118;7330;7331;7332;7333;7334;7335;7336;7337;7338;7339;7340;7341;7342;7343;7344;7345;7346;7347;7348;7766;7767	537;538;539;540;541;542;543;544;545;546;1007;1748;1749;1750;1751;1752;3319;3320;3321;3322;3323;3528;3764;3765;3766;3767;3768;3769;3770;3771;3772;3773;3844;3845;3846;5562;5563;5564;5565;5566;5567;5568;5569;5570;5571;5572;5573;5574;5575;5576;5577;5928
NCLIV_021390-t26_1-p1	NCLIV_021390-t26_1-p1	3	3	3	>NCLIV_021390-t26_1-p1 | transcript=NCLIV_021390-t26_1 | gene=NCLIV_021390 | organism=Neospora_caninum_Liverpool | gene_product=putative ribosomal protein L41 | transcript_product=putative ribosomal protein L41 | location=FR823388:1893560-1894600(-) | prot	1	3	3	3	3	2	3	2	3	2	24.8	24.8	24.8	12.062	105	105	1	11	0	19.343	By MS/MS	By MS/MS	24.8	16.2	13150000	5450400	2417400	4383200	1816800	805800	6514600	12192000	2	1	5				221	410;971;1703	True;True;True	440;1043;1874	1449;1450;1451;3492;3493;6149;6150;6151;6152;6153;6154	1096;2642;4644;4645;4646;4647
NCLIV_021490-t26_1-p1	NCLIV_021490-t26_1-p1	5	5	4	>NCLIV_021490-t26_1-p1 | transcript=NCLIV_021490-t26_1 | gene=NCLIV_021490 | organism=Neospora_caninum_Liverpool | gene_product=putative GTPase domain containing protein | transcript_product=putative GTPase domain containing protein | location=FR823388:198	1	5	5	4	2	2	2	2	2	2	6.3	6.3	5.1	96.782	903	903	1	14	0	43.107	By MS/MS	By matching	2.9	2.7	37106000	6861800	385440	1060200	196050	11013	6709500	0	2	0	10				222	194;739;1144;1161;1390	True;True;True;True;True	212;797;1232;1249	722;723;724;725;2665;2666;4076;4077;4124;4125;4126;4127;4128;4129	551;1981;3064;3065;3100;3101;3102;3103;3104;3105
NCLIV_021510-t26_1-p1	NCLIV_021510-t26_1-p1	1	1	1	>NCLIV_021510-t26_1-p1 | transcript=NCLIV_021510-t26_1 | gene=NCLIV_021510 | organism=Neospora_caninum_Liverpool | gene_product=conserved hypothetical protein | transcript_product=conserved hypothetical protein | location=FR823388:2002976-2006962(-) | prot	1	1	1	1	1	0	1	0	1	0	4	4	4	25.127	227	227	1	2	0.0034542	6.2429	By matching	By matching	4	0	1129800	182030	0	75317	12135	0	182030	0	0	0	2				223	259	TRUE	278	919;920	699;700
NCLIV_021940-t26_1-p1	NCLIV_021940-t26_1-p1	2	2	2	>NCLIV_021940-t26_1-p1 | transcript=NCLIV_021940-t26_1 | gene=NCLIV_021940 | organism=Neospora_caninum_Liverpool | gene_product=conserved hypothetical protein | transcript_product=conserved hypothetical protein | location=FR823388:2380737-2394419(-) | prot	1	2	2	2	2	0	2	0	2	0	1.6	1.6	1.6	207.6	1901	1901	1	6	0	16.684	By matching	By matching	1.6	0	5905500	1486900	0	59055	14869	0	1301300	0	0	0	2				225	256;1172	True;True	275;1261	910;911;912;4155;4156;4157	696;3131
NCLIV_022220-t26_1-p1	NCLIV_022220-t26_1-p1	4	4	4	>NCLIV_022220-t26_1-p1 | transcript=NCLIV_022220-t26_1 | gene=NCLIV_022220 | organism=Neospora_caninum_Liverpool | gene_product=hypothetical protein | transcript_product=hypothetical protein | location=FR823388:2591381-2596332(-) | protein_length=574 | seq	1	4	4	4	4	0	4	0	4	0	8.7	8.7	8.7	63.2	574	574	1	10	0	23.908	By MS/MS	By matching	8.7	0	48511000	11919000	0	1732500	425670	0	12232000	0	1	0	5				227	1352;1749;1919;2005	True;True;True;True	1470;1922;2106;2205	4810;4811;6334;6335;7096;7097;7098;7446;7447;7448	3626;3627;4793;5406;5645;5646
NCLIV_022400-t26_1-p1	NCLIV_022400-t26_1-p1	6	6	6	>NCLIV_022400-t26_1-p1 | transcript=NCLIV_022400-t26_1 | gene=NCLIV_022400 | organism=Neospora_caninum_Liverpool | gene_product=hypothetical protein | transcript_product=hypothetical protein | location=FR823388:2780428-2784967(-) | protein_length=549 | seq	1	6	6	6	4	1	4	1	4	1	10.4	10.4	10.4	62.357	549	549	1	14	0	36.122	By MS/MS	By matching	7.1	2	77868000	7435000	221290	2163000	206530	6147	5617000	0	2	0	7				228	32;627;928;1543;1969;2080	True;True;True;True;True;True	33;678;998;1698;2163;2282	112;2278;3333;3334;3335;5587;5588;5589;5590;7289;7290;7702;7703;7704	77;1704;2532;2533;2534;4236;5541;5883;5884
NCLIV_022670-t26_1-p1	NCLIV_022670-t26_1-p1	2	2	2	>NCLIV_022670-t26_1-p1 | transcript=NCLIV_022670-t26_1 | gene=NCLIV_022670 | organism=Neospora_caninum_Liverpool | gene_product=conserved hypothetical protein | transcript_product=conserved hypothetical protein | location=FR823388:3025477-3028890(-) | prot	1	2	2	2	2	1	2	1	2	1	2.2	2.2	2.2	120.28	1137	1137	1	6	0	15.219	By matching	By MS/MS	2.2	1	4439900	1106700	266770	75252	18757	4521.6	1106700	0	0	0	2				229	1139;1980	True;True	1227;2175	4059;4060;4061;7327;7328;7329	3055;3056;5561
NCLIV_023090-t26_1-p1	NCLIV_023090-t26_1-p1	4	4	4	>NCLIV_023090-t26_1-p1 | transcript=NCLIV_023090-t26_1 | gene=NCLIV_023090 | organism=Neospora_caninum_Liverpool | gene_product=hypothetical protein | transcript_product=hypothetical protein | location=FR823388:3373309-3378117(+) | protein_length=376 | seq	1	4	4	4	4	1	4	1	4	1	12	12	12	41.82	376	376	1	11	0	25.266	By MS/MS	By matching	12	3.2	23644000	7874200	27649	1182200	393710	1382.4	6488200	0	2	0	7				232	368;1111;1267;1922	True;True;True;True	392;1197;1365;2109	1305;1306;1307;3957;3958;4478;4479;4480;7104;7105;7106	1005;2978;2979;3389;3390;3391;5410
NCLIV_0230-t26_1-p1	NCLIV_0230-t26_1-p1	3	3	3	>NCLIV_0230-t26_1-p1 | transcript=NCLIV_0230-t26_1 | gene=NCLIV_0230 | organism=Neospora_caninum_Liverpool | gene_product=eukaryotic translation initiation factor 3 subunit 10 | transcript_product=eukaryotic translation initiation factor 3 subunit 10 | loc	1	3	3	3	2	0	2	0	2	0	3.6	3.6	3.6	120.76	1059	1059	1	6	0	18.781	By matching	By matching	2.6	0	9225900	1670200	0	167740	30367	0	1670200	0	0	0	3				233	191;872;1904	True;True;True	209;935;2089	715;716;717;3102;3103;7040	548;2317;5359
NCLIV_023100-t26_1-p1	NCLIV_023100-t26_1-p1	5	5	5	>NCLIV_023100-t26_1-p1 | transcript=NCLIV_023100-t26_1 | gene=NCLIV_023100 | organism=Neospora_caninum_Liverpool | gene_product=conserved hypothetical protein | transcript_product=conserved hypothetical protein | location=FR823388:3382158-3385780(-) | prot	1	5	5	5	5	2	5	2	5	2	11.9	11.9	11.9	46.57	420	420	1	15	0	32.966	By MS/MS	By MS/MS	11.9	4.3	23301000	16624000	1204800	1013100	722770	52383	13751000	3454300	6	1	9				234	337;1103;1315;1933;2060	True;True;True;True;True	359;1188;1189;1418;2120;2262	1195;1196;1197;1198;3924;3925;3926;3927;4647;4648;4649;7139;7140;7141;7643	920;2946;2947;2948;3509;3510;5428;5429;5830;5831
NCLIV_023250-t26_1-p1	NCLIV_023250-t26_1-p1	1	1	1	>NCLIV_023250-t26_1-p1 | transcript=NCLIV_023250-t26_1 | gene=NCLIV_023250 | organism=Neospora_caninum_Liverpool | gene_product=hypothetical protein | transcript_product=hypothetical protein | location=FR823388:3486993-3493727(+) | protein_length=1030 | se	1	1	1	1	1	0	1	0	1	0	1.4	1.4	1.4	111.98	1030	1030	1	2	0.0037453	6.702	By MS/MS	By matching	1.4	0	2454800	2361300	0	55790	53667	0	2361300	0	1	0	1				236	2230	TRUE	2448	8269;8270	6340
NCLIV_0234-t26_1-p1	NCLIV_0234-t26_1-p1	1	1	1	>NCLIV_0234-t26_1-p1 | transcript=NCLIV_0234-t26_1 | gene=NCLIV_0234 | organism=Neospora_caninum_Liverpool | gene_product=glutamine amidotransferase, SNO family domain-containing protein | transcript_product=glutamine amidotransferase, SNO family domain-co	1	1	1	1	1	0	1	0	1	0	3.9	3.9	3.9	29.907	279	279	1	2	0.0050167	6.1562	By MS/MS	By matching	3.9	0	2007400	1295800	0	154420	99681	0	1295800	0	1	0	2				237	408	TRUE	438	1444;1445	1093;1094
NCLIV_024090-t26_1-p1	NCLIV_024090-t26_1-p1	2	2	2	>NCLIV_024090-t26_1-p1 | transcript=NCLIV_024090-t26_1 | gene=NCLIV_024090 | organism=Neospora_caninum_Liverpool | gene_product=putative glutamyl-tRNA synthetase | transcript_product=putative glutamyl-tRNA synthetase | location=FR823389:247336-254506(-) |	1	2	2	2	1	0	1	0	1	0	2.6	2.6	2.6	86.077	775	775	1	4	0	12.023	By matching	By matching	1.3	0	4503600	583690	0	104740	13574	0	583690	0	0	0	2				244	21;1426	True;True	22;1566	74;75;76;5176	54;3944
NCLIV_024250-t26_1-p1	NCLIV_024250-t26_1-p1	7	7	7	>NCLIV_024250-t26_1-p1 | transcript=NCLIV_024250-t26_1 | gene=NCLIV_024250 | organism=Neospora_caninum_Liverpool | gene_product=hypothetical protein | transcript_product=hypothetical protein | location=FR823389:354556-356204(+) | protein_length=158 | seque	1	7	7	7	5	4	5	4	5	4	39.9	39.9	39.9	16.446	158	158	1	34	0	97.25	By MS/MS	By MS/MS	31.6	29.7	267780000	61461000	12993000	44631000	10243000	2165600	75992000	62697000	7	4	29				247	5;333;834;835;855;1740;1961	True;True;True;True;True;True;True	5;355;894;895;917;1913;2154	15;16;17;18;19;20;1187;1188;2945;2946;2947;2948;2949;3031;3032;3033;3034;3035;3036;3037;3038;3039;6305;6306;6307;6308;6309;6310;6311;7261;7262;7263;7264;7265	16;17;18;19;20;21;22;916;2186;2187;2188;2189;2261;2262;2263;2264;2265;2266;4773;4774;4775;4776;4777;4778;4779;4780;5519;5520;5521;5522;5523
NCLIV_024420-t26_1-p1	NCLIV_024420-t26_1-p1	4	4	4	>NCLIV_024420-t26_1-p1 | transcript=NCLIV_024420-t26_1 | gene=NCLIV_024420 | organism=Neospora_caninum_Liverpool | gene_product=hypothetical protein | transcript_product=hypothetical protein | location=FR823389:465741-467478(+) | protein_length=353 | seque	1	4	4	4	4	2	4	2	4	2	13.9	13.9	13.9	39.126	353	353	1	13	0	27.035	By MS/MS	By matching	13.9	7.1	25167000	6094000	756650	1324600	320740	39824	6506400	4276400	5	0	12				248	204;1215;1905;2300	True;True;True;True	223;1311;2090;2519	749;750;751;752;4308;4309;4310;4311;7041;8476;8477;8478;8479	567;568;569;570;571;3267;3268;3269;3270;3271;5360;6486;6487
NCLIV_024610-t26_1-p1	NCLIV_024610-t26_1-p1	10	10	10	>NCLIV_024610-t26_1-p1 | transcript=NCLIV_024610-t26_1 | gene=NCLIV_024610 | organism=Neospora_caninum_Liverpool | gene_product=conserved hypothetical protein | transcript_product=conserved hypothetical protein | location=FR823389:599298-600515(-) | protei	1	10	10	10	10	9	10	9	10	9	25.2	25.2	25.2	41.945	405	405	1	59	0	97.24	By MS/MS	By MS/MS	25.2	25.2	255570000	80922000	29708000	10649000	3371700	1237800	74319000	125700000	13	4	32				250	227;312;358;1054;1055;1196;1231;1667;2000;2052	True;True;True;True;True;True;True;True;True;True	246;333;334;382;1135;1136;1291;1327;1837;2198;2199;2200;2254	817;818;819;820;821;822;823;1115;1116;1117;1118;1119;1120;1121;1269;1270;1271;1272;1273;1274;1275;3748;3749;3750;3751;3752;3753;3754;4250;4251;4252;4253;4359;4360;4361;4362;6033;6034;6035;6036;6037;7416;7417;7418;7419;7420;7421;7422;7423;7424;7425;7426;7612;7613;7614;7615;7616;7617;7618	624;625;626;627;851;852;985;986;2797;2798;2799;2800;3216;3217;3218;3304;3305;3306;4568;4569;5621;5622;5623;5624;5625;5626;5627;5628;5629;5630;5789;5790;5791;5792
NCLIV_024630-t26_1-p1	NCLIV_024630-t26_1-p1	4	4	4	>NCLIV_024610-t26_1-p1 | transcript=NCLIV_024610-t26_1 | gene=NCLIV_024610 | organism=Neospora_caninum_Liverpool | gene_product=conserved hypothetical protein | transcript_product=conserved hypothetical protein | location=FR823389:599298-600515(-) | protei	1	4	4	4	2	1	2	1	2	1	16.2	16.2	16.2	31.304	290	290	1	8	0	32.053	By matching	By matching	8.3	3.8	75931000	1422700	315270	3996400	74878	16593	953450	0	0	0	5				251	1479;1739;1866;2296	True;True;True;True	1626;1912;2047;2515	5395;5396;6304;6910;6911;6912;8464;8465	4094;4095;4772;5275;6481
NCLIV_024820-t26_1-p1	NCLIV_024820-t26_1-p1	7	7	7	>NCLIV_024820-t26_1-p1 | transcript=NCLIV_024820-t26_1 | gene=NCLIV_024820 | organism=Neospora_caninum_Liverpool | gene_product=14-3-3 protein homolog | transcript_product=14-3-3 protein homolog | location=FR823389:758937-761451(+) | protein_length=266 | s	1	7	7	7	6	3	6	3	6	3	27.4	27.4	27.4	30.698	266	266	1	23	0	52.694	By MS/MS	By MS/MS	24.4	10.9	66374000	9898600	3141700	3687500	549920	174540	11484000	22468000	4	1	15				252	61;264;873;1461;1528;2298;2326	True;True;True;True;True;True;True	67;283;936;1603;1682;2517;2547	244;245;246;941;942;943;944;3104;3105;3106;3107;5307;5542;5543;5544;5545;8469;8470;8471;8472;8585;8586;8587	192;193;194;719;720;721;722;723;2318;2319;2320;2321;4035;4203;6484;6577;6578
NCLIV_024870-t26_1-p1	NCLIV_024870-t26_1-p1	7	7	7	>NCLIV_024870-t26_1-p1 | transcript=NCLIV_024870-t26_1 | gene=NCLIV_024870 | organism=Neospora_caninum_Liverpool | gene_product=hypothetical protein | transcript_product=hypothetical protein | location=FR823389:795102-797051(-) | protein_length=212 | seque	1	7	7	7	7	4	7	4	7	4	26.9	26.9	26.9	23.993	212	212	1	25	0	77.024	By MS/MS	By MS/MS	26.9	17.9	213250000	59173000	20126000	17771000	4931100	1677100	53942000	85683000	3	1	12				254	300;665;687;947;997;1106;1676	True;True;True;True;True;True;True	321;718;742;1018;1075;1192;1846	1077;1078;1079;1080;2405;2406;2407;2408;2409;2499;2500;2501;3400;3401;3402;3572;3573;3574;3939;3940;3941;6062;6063;6064;6065	833;1784;1785;1786;1787;1788;1789;1865;1866;2580;2693;2964;4589;4590;4591;4592
NCLIV_024880-t26_1-p1	NCLIV_024880-t26_1-p1	8	8	8	>NCLIV_024880-t26_1-p1 | transcript=NCLIV_024880-t26_1 | gene=NCLIV_024880 | organism=Neospora_caninum_Liverpool | gene_product=30S ribosomal protein S9P, related | transcript_product=30S ribosomal protein S9P, related | location=FR823389:799494-800782(+)	1	8	8	8	8	2	8	2	8	2	50	50	50	16.664	148	148	1	30	0	54.292	By MS/MS	By MS/MS	50	10.8	253390000	53552000	10838000	25339000	5355200	1083800	59098000	63789000	6	2	21				255	321;371;1430;1754;2082;2083;2214;2357	True;True;True;True;True;True;True;True	343;395;1570;1927;2284;2285;2430;2583	1149;1150;1151;1152;1153;1316;1317;1318;1319;5195;5196;5197;6349;6350;6351;7712;7713;7714;7715;7716;7717;8206;8207;8208;8209;8700;8701;8702;8703;8704	886;887;888;1008;1009;1010;1011;3959;3960;4804;4805;4806;5887;5888;6283;6284;6285;6286;6287;6654;6655;6656
NCLIV_025130-t26_1-p1	NCLIV_025130-t26_1-p1	2	2	2	>NCLIV_025130-t26_1-p1 | transcript=NCLIV_025130-t26_1 | gene=NCLIV_025130 | organism=Neospora_caninum_Liverpool | gene_product=Translation initiation factor 1A (AeIF-1A) | transcript_product=Translation initiation factor 1A (AeIF-1A) | location=FR823389:9	1	2	2	2	1	0	1	0	1	0	15.5	15.5	15.5	18.15	161	161	1	2	0	12.437	By MS/MS	By matching	7.5	0	1385100	1385100	0	197870	197870	0	1385100	0	0	0	1				256	356;1157	True;True	378;1245	1262;4112	980;3093
NCLIV_025160-t26_1-p1	NCLIV_025160-t26_1-p1	2	2	2	>NCLIV_025160-t26_1-p1 | transcript=NCLIV_025160-t26_1 | gene=NCLIV_025160 | organism=Neospora_caninum_Liverpool | gene_product=hypothetical protein | transcript_product=hypothetical protein | location=FR823389:1014706-1016450(+) | protein_length=146 | seq	1	2	2	2	2	0	2	0	2	0	14.4	14.4	14.4	16.814	146	146	1	4	0	11.796	By MS/MS	By matching	14.4	0	6359700	704350	0	908530	100620	0	704350	0	1	0	3				257	753;2355	True;True	813;2581	2721;2722;2723;8695	2020;2021;6651
NCLIV_025190-t26_1-p1	NCLIV_025190-t26_1-p1	5	5	5	>NCLIV_025190-t26_1-p1 | transcript=NCLIV_025190-t26_1 | gene=NCLIV_025190 | organism=Neospora_caninum_Liverpool | gene_product=LOC549444 protein, related | transcript_product=LOC549444 protein, related | location=FR823389:1033033-1035241(+) | protein_leng	1	5	5	5	5	2	5	2	5	2	24.6	24.6	24.6	21.386	183	183	1	16	0	32.516	By MS/MS	By matching	24.6	10.4	94921000	13391000	364650	10547000	1487900	40516	16562000	4736300	3	0	11				258	167;845;1012;1603;1819	True;True;True;True;True	181;905;1090;1767;1995	630;631;632;633;2971;2972;2973;2974;3608;3609;3610;5825;5826;5827;6577;6578	471;472;473;2211;2212;2715;2716;2717;2718;4407;4408;4983
NCLIV_025240-t26_1-p1	NCLIV_025240-t26_1-p1	5	5	5	>NCLIV_025240-t26_1-p1 | transcript=NCLIV_025240-t26_1 | gene=NCLIV_025240 | organism=Neospora_caninum_Liverpool | gene_product=putative Gbp1p protein | transcript_product=putative Gbp1p protein | location=FR823389:1059964-1062730(+) | protein_length=294 |	1	5	5	5	5	2	5	2	5	2	19	19	19	31.856	294	294	1	23	0	34.162	By MS/MS	By matching	19	7.5	54225000	12039000	630770	2854000	633630	33198	8278400	9019000	4	0	13				259	55;743;1510;1638;2283	True;True;True;True;True	59;60;61;801;1662;1806;2502	219;220;221;222;223;224;225;226;227;228;2675;2676;2677;5495;5496;5497;5498;5943;5944;5945;8435;8436;8437	171;172;173;174;175;176;1987;1988;1989;1990;4174;4496;6456
NCLIV_025450-t26_1-p1	NCLIV_025450-t26_1-p1	7	7	7	>NCLIV_025450-t26_1-p1 | transcript=NCLIV_025450-t26_1 | gene=NCLIV_025450 | organism=Neospora_caninum_Liverpool | gene_product=putative elongation factor Tu | transcript_product=putative elongation factor Tu | location=FR823389:1251043-1255439(-) | protei	1	7	7	7	7	4	7	4	7	4	17.6	17.6	17.6	53.37	488	488	1	27	0	121.5	By MS/MS	By MS/MS	17.6	9.2	613490000	29975000	7341000	19171000	936720	229410	107910000	40698000	6	3	20				261	163;219;1382;1931;1996;2006;2126	True;True;True;True;True;True;True	176;238;1511;2118;2194;2206;2329	605;606;607;792;793;794;4952;4953;4954;4955;7136;7137;7401;7402;7403;7449;7450;7451;7452;7453;7454;7455;7456;7853;7854;7855;7856	446;447;448;608;3726;3727;5425;5426;5609;5647;5648;5649;5650;5651;5652;5653;5654;6005;6006;6007
NCLIV_025480-t26_1-p1	NCLIV_025480-t26_1-p1	6	6	6	>NCLIV_025480-t26_1-p1 | transcript=NCLIV_025480-t26_1 | gene=NCLIV_025480 | organism=Neospora_caninum_Liverpool | gene_product=putative kelch motif domain-containing protein | transcript_product=putative kelch motif domain-containing protein | location=FR	1	6	6	6	5	4	5	4	5	4	10	10	10	87.746	804	804	1	20	0	51.828	By MS/MS	By MS/MS	8	6.6	32995000	7980100	2665800	942730	228000	76167	5993800	18429000	3	2	13				262	325;686;1555;2013;2222;2329	True;True;True;True;True;True	347;741;1710;2213;2440;2550	1166;1167;1168;2495;2496;2497;2498;5629;7481;7482;7483;7484;8247;8248;8249;8250;8600;8601;8602;8603	901;1861;1862;1863;1864;4262;5671;5672;6327;6328;6329;6330;6587;6588;6589
NCLIV_025580-t26_1-p1	NCLIV_025580-t26_1-p1	2	2	2	>NCLIV_025580-t26_1-p1 | transcript=NCLIV_025580-t26_1 | gene=NCLIV_025580 | organism=Neospora_caninum_Liverpool | gene_product=eukaryotic translation initiation factor 3 subunit 11 | transcript_product=eukaryotic translation initiation factor 3 subunit 11	1	2	2	2	2	1	2	1	2	1	8.9	8.9	8.9	29.933	271	271	1	7	0	12.598	By matching	By matching	8.9	4.1	24037000	3287400	1126900	1849000	252880	86685	3287400	0	0	0	1				263	1977;2254	True;True	2172;2473	7318;7319;7320;7321;8350;8351;8352	5558;6398
NCLIV_025670-t26_1-p1	NCLIV_025670-t26_1-p1	12	12	12	>NCLIV_025670-t26_1-p1 | transcript=NCLIV_025670-t26_1 | gene=NCLIV_025670 | organism=Neospora_caninum_Liverpool | gene_product=ATP synthase subunit beta, related | transcript_product=ATP synthase subunit beta, related | location=FR823389:1404406-1407570(-	1	12	12	12	8	3	8	3	8	3	33.2	33.2	33.2	60.025	561	561	1	39	0	181.26	By MS/MS	By MS/MS	20.3	6.1	262970000	22431000	401080	8483000	723580	12938	14385000	2500400	4	1	29				264	24;29;625;628;852;919;1007;1297;1366;1570;2244;2247	True;True;True;True;True;True;True;True;True;True;True;True	25;30;676;679;914;988;1085;1397;1488;1489;1728;2463;2466	82;83;84;85;100;101;102;103;104;105;2269;2270;2271;2272;2273;2279;2280;2281;3021;3022;3023;3304;3591;4579;4870;4871;4872;4873;4874;5695;5696;5697;8315;8316;8317;8318;8324;8325;8326	59;60;61;71;72;73;1698;1699;1700;1701;1705;2255;2256;2257;2502;2705;3456;3672;3673;3674;3675;4315;4316;6371;6372;6373;6374;6375;6379
NCLIV_009060-t26_1-p1	NCLIV_009060-t26_1-p1	6	6	6	>NCLIV_009060-t26_1-p1 | transcript=NCLIV_009060-t26_1 | gene=NCLIV_009060 | organism=Neospora_caninum_Liverpool | gene_product=conserved hypothetical protein | transcript_product=conserved hypothetical protein | location=FR823383:1771698-1772903 (+) |	1	6	6	6	4	3	4	3	4	3	18.4	18.4	18.4	31.162	277	277	1	26	0	39.849	By MS/MS	By MS/MS	13.4	10.5	77646000	13748000	3267600	4852800	859220	204220	14367000	11896000	2	1	11				265	187;1121;1435;2094;2314;2315	True;True;True;True;True;True	203;204;1208;1576;2296;2534;2535	693;694;695;696;697;698;699;700;701;702;3997;3998;3999;5215;5216;5217;5218;7757;7758;7759;7760;7761;7762;8547;8548;8549	531;532;533;534;535;3012;3979;5921;5922;5923;6547;6548;6549;6550
NCLIV_026500-t26_1-p1	NCLIV_026500-t26_1-p1	3	3	3	>NCLIV_026500-t26_1-p1 | transcript=NCLIV_026500-t26_1 | gene=NCLIV_026500 | organism=Neospora_caninum_Liverpool | gene_product=ALVEOLIN1, related | transcript_product=ALVEOLIN1, related | location=FR823389:2060557-2064364(+) | protein_length=462 | sequenc	1	3	3	3	3	2	3	2	3	2	7.6	7.6	7.6	52.9	462	462	1	18	0	23.659	By MS/MS	By matching	7.6	4.3	18598000	4790500	351260	808590	208280	15272	4012600	2825200	3	0	8				270	1310;1396;1670	True;True;True	1412;1530;1531;1840	4631;4632;4633;4634;5032;5033;5034;5035;5036;5037;5038;6042;6043;6044;6045;6046;6047;6048	3500;3792;3793;4572;4573;4574;4575;4576;4577;4578
NCLIV_026745-t26_1-p1	NCLIV_026745-t26_1-p1	2	2	2	>NCLIV_026745-t26_1-p1 | transcript=NCLIV_026745-t26_1 | gene=NCLIV_026745 | organism=Neospora_caninum_Liverpool | gene_product=unspecified product | transcript_product=unspecified product | location=FR823389:2300669-2302338(-) | protein_length=118 | seque	1	2	2	2	2	0	2	0	2	0	27.1	27.1	27.1	12.175	118	118	1	8	0	21.87	By MS/MS	By matching	27.1	0	29516000	2736400	0	5903300	547280	0	1862900	0	1	0	8				271	39;1311	True;True	42;1413;1414	149;150;151;4635;4636;4637;4638;4639	99;100;101;102;3501;3502;3503;3504;3505
NCLIV_026750-t26_1-p1	NCLIV_026750-t26_1-p1	1	1	1	>NCLIV_026750-t26_1-p1 | transcript=NCLIV_026750-t26_1 | gene=NCLIV_026750 | organism=Neospora_caninum_Liverpool | gene_product=putative cyclin H | transcript_product=putative cyclin H | location=FR823389:2304432-2308399(-) | protein_length=644 | sequence_	1	1	1	1	1	0	1	0	1	0	2.3	2.3	2.3	69.24	644	644	1	2	0.0041152	8.4064	By MS/MS	By matching	2.3	0	724490	493170	0	24982	17006	0	493170	0	2	0	5				272	236	TRUE	255	859;860	652;653;654;655;656
NCLIV_026760-t26_1-p1	NCLIV_026760-t26_1-p1	2	2	2	>NCLIV_026760-t26_1-p1 | transcript=NCLIV_026760-t26_1 | gene=NCLIV_026760 | organism=Neospora_caninum_Liverpool | gene_product=CCR4-NOT transcription complex,subunit 7-like | transcript_product=CCR4-NOT transcription complex,subunit 7-like | location=FR82	1	2	2	2	2	0	2	0	2	0	3.5	3.5	3.5	68.037	658	658	1	6	0	15.004	By matching	By matching	3.5	0	10062000	1936200	0	402470	77449	0	2006100	0	0	0	2				273	814;1522	True;True	874;1676	2890;2891;2892;5532;5533;5534	2145;4197
NCLIV_027160-t26_1-p1	NCLIV_027160-t26_1-p1	3	3	3	>NCLIV_027160-t26_1-p1 | transcript=NCLIV_027160-t26_1 | gene=NCLIV_027160 | organism=Neospora_caninum_Liverpool | gene_product=conserved hypothetical protein | transcript_product=conserved hypothetical protein | location=FR823389:2620342-2621824(+) | prot	1	3	3	3	3	2	3	2	3	2	12.4	12.4	12.4	28.867	250	250	1	10	0	17.777	By MS/MS	By MS/MS	12.4	8.4	20880000	6314300	2145100	1392000	420950	143010	5787900	9117400	1	2	7				277	31;68;2284	True;True;True	32;74;2503	109;110;111;263;264;265;266;8438;8439;8440	76;209;210;211;212;213;6457
NCLIV_027250-t26_1-p1	NCLIV_027250-t26_1-p1	1	1	1	>NCLIV_027250-t26_1-p1 | transcript=NCLIV_027250-t26_1 | gene=NCLIV_027250 | organism=Neospora_caninum_Liverpool | gene_product=conserved hypothetical protein | transcript_product=conserved hypothetical protein | location=FR823389:2664654-2669444(-) | prot	1	1	1	1	1	0	1	0	1	0	2.1	2.1	2.1	47.755	438	438	1	2	0.0036832	6.5151	By MS/MS	By matching	2.1	0	375860	224330	0	17084	10197	0	224330	0	1	0	2				278	1336	TRUE	1445	4731;4732	3566;3567
NCLIV_027500-t26_1-p1	NCLIV_027500-t26_1-p1	1	1	1	>NCLIV_027500-t26_1-p1 | transcript=NCLIV_027500-t26_1 | gene=NCLIV_027500 | organism=Neospora_caninum_Liverpool | gene_product=putative bromodomain-containing protein | transcript_product=putative bromodomain-containing protein | location=FR823389:2883563	1	1	1	1	1	1	1	1	1	1	0.9	0.9	0.9	159.91	1510	1510	1	7	0.0035088	6.2994	By MS/MS	By matching	0.9	0.9	5362600	1992700	129810	90891	33775	2200.1	1985800	0	2	0	4				280	1618	TRUE	1785	5872;5873;5874;5875;5876;5877;5878	4449;4450;4451;4452
NCLIV_027530-t26_1-p1	NCLIV_027530-t26_1-p1	2	2	2	>NCLIV_027530-t26_1-p1 | transcript=NCLIV_027530-t26_1 | gene=NCLIV_027530 | organism=Neospora_caninum_Liverpool | gene_product=putative lectin-domain protein | transcript_product=putative lectin-domain protein | location=FR823389:2921387-2925489(+) | prot	1	2	2	2	2	0	2	0	2	0	3.8	3.8	3.8	74.187	683	683	1	11	0	12.707	By MS/MS	By matching	3.8	0	5765700	1263800	0	169580	37170	0	1169200	0	1	0	6				281	84;1026	True;True	90;1104	305;306;307;308;309;310;311;312;313;3649;3650	239;240;241;242;243;2744
NCLIV_028090-t26_1-p1	NCLIV_028090-t26_1-p1	4	4	4	>NCLIV_028090-t26_1-p1 | transcript=NCLIV_028090-t26_1 | gene=NCLIV_028090 | organism=Neospora_caninum_Liverpool | gene_product=conserved hypothetical protein | transcript_product=conserved hypothetical protein | location=FR823389:3284481-3284978(+) | prot	1	4	4	4	3	2	3	2	3	2	32.7	32.7	32.7	18.77	165	165	1	15	0	45.582	By MS/MS	By matching	24.2	13.3	47298000	2858900	909540	6756900	408410	129930	8397400	0	3	0	12				284	389;403;917;1795	True;True;True;True	415;433;986;1969	1360;1361;1362;1363;1364;1365;1366;1437;3298;3299;3300;6483;6484;6485;6486	1038;1039;1040;1088;2498;2499;2500;4903;4904;4905;4906;4907;4908;4909;4910
NCLIV_028170-t26_1-p1	NCLIV_028170-t26_1-p1	5	5	5	>NCLIV_028170-t26_1-p1 | transcript=NCLIV_028170-t26_1 | gene=NCLIV_028170 | organism=Neospora_caninum_Liverpool | gene_product=unspecified product | transcript_product=unspecified product | location=FR823389:3338255-3340000(-) | protein_length=581 | seque	1	5	5	5	2	1	2	1	2	1	12	12	12	63.295	581	581	1	10	0	33.039	By MS/MS	By matching	3.4	1.7	29438000	3710600	286750	949610	119700	9249.9	4256100	0	1	0	8				285	122;278;1004;1794;2295	True;True;True;True;True	132;297;1082;1968;2514	438;986;3588;6479;6480;6481;6482;8461;8462;8463	325;763;764;2702;4901;4902;6479;6480
NCLIV_028240-t26_1-p1	NCLIV_028240-t26_1-p1	1	1	1	>NCLIV_028240-t26_1-p1 | transcript=NCLIV_028240-t26_1 | gene=NCLIV_028240 | organism=Neospora_caninum_Liverpool | gene_product=putative Ras family domain-containing protein | transcript_product=putative Ras family domain-containing protein | location=FR82	1	1	1	1	1	1	1	1	1	1	5.1	5.1	5.1	23.848	217	217	1	4	0.00409	8.0435	By MS/MS	By MS/MS	5.1	5.1	905750	345650	0	60383	23043	0	345650	0	1	1	4				286	828	TRUE	888	2928;2929;2930;2931	2172;2173;2174;2175
NCLIV_028280-t26_1-p1	NCLIV_028280-t26_1-p1	7	7	7	>NCLIV_028280-t26_1-p1 | transcript=NCLIV_028280-t26_1 | gene=NCLIV_028280 | organism=Neospora_caninum_Liverpool | gene_product=conserved hypothetical protein | transcript_product=conserved hypothetical protein | location=FR823389:3409691-3417737(-) | prot	1	7	7	7	5	4	5	4	5	4	8.4	8.4	8.4	107.35	964	964	1	32	0	46.846	By MS/MS	By MS/MS	5	4.6	39425000	4406100	2506500	821360	91794	52219	6070800	10885000	2	1	15				287	153;437;451;1038;1415;1526;1527	True;True;True;True;True;True;True	165;473;487;1117;1118;1554;1680;1681	568;569;570;571;572;1554;1555;1556;1557;1597;3686;3687;3688;3689;3690;3691;3692;3693;3694;3695;3696;3697;3698;5099;5100;5101;5102;5103;5538;5539;5540;5541	423;424;1158;1190;2765;2766;2767;2768;2769;2770;2771;3835;3836;3837;4201;4202
NCLIV_028500-t26_1-p1	NCLIV_028500-t26_1-p1	2	2	2	>NCLIV_028500-t26_1-p1 | transcript=NCLIV_028500-t26_1 | gene=NCLIV_028500 | organism=Neospora_caninum_Liverpool | gene_product=GJ17676, related | transcript_product=GJ17676, related | location=FR823389:3623805-3628679(+) | protein_length=431 | sequence_SO	1	2	2	2	2	1	2	1	2	1	5.8	5.8	5.8	45.876	431	431	1	6	0	14.961	By matching	By matching	5.8	2.3	9962600	2559400	116740	368990	94793	4323.7	2444900	0	0	0	2				289	150;305	True;True	162;326	558;559;1092;1093;1094;1095	420;839
NCLIV_028540-t26_1-p1	NCLIV_028540-t26_1-p1	4	4	4	>NCLIV_028540-t26_1-p1 | transcript=NCLIV_028540-t26_1 | gene=NCLIV_028540 | organism=Neospora_caninum_Liverpool | gene_product=conserved hypothetical protein | transcript_product=conserved hypothetical protein | location=FR823389:3661570-3663141(-) | prot	1	4	4	4	4	2	4	2	4	2	20	20	20	29.764	275	275	1	11	0	37.11	By MS/MS	By matching	20	9.5	15070000	5691500	267250	1004700	379430	17817	3382600	2495400	5	0	13				290	292;416;510;2149	True;True;True;True	311;446;549;2354	1034;1035;1468;1802;1803;1804;1805;7947;7948;7949;7950	802;803;1105;1335;6078;6079;6080;6081;6082;6083;6084;6085;6086
NCLIV_028610-t26_1-p1	NCLIV_028610-t26_1-p1	5	5	5	>NCLIV_028610-t26_1-p1 | transcript=NCLIV_028610-t26_1 | gene=NCLIV_028610 | organism=Neospora_caninum_Liverpool | gene_product=hypothetical protein | transcript_product=hypothetical protein | location=FR823389:3710179-3717944(+) | protein_length=1684 | se	1	5	5	5	4	3	4	3	4	3	4	4	4	182.94	1684	1684	1	14	0	33.836	By MS/MS	By MS/MS	3.4	1.7	21922000	7187800	1969200	260980	85569	23443	8643000	5324600	4	1	6				291	226;267;1113;1171;2132	True;True;True;True;True	245;286;1199;1260;2337	813;814;815;816;952;953;3962;3963;4153;4154;7892;7893;7894;7895	622;623;734;2982;3130;6040
NCLIV_028630-t26_1-p1	NCLIV_028630-t26_1-p1	2	2	2	>NCLIV_028630-t26_1-p1 | transcript=NCLIV_028630-t26_1 | gene=NCLIV_028630 | organism=Neospora_caninum_Liverpool | gene_product=conserved hypothetical protein | transcript_product=conserved hypothetical protein | location=FR823389:3723937-3726692(-) | prot	1	2	2	2	2	0	2	0	2	0	11.3	11.3	11.3	21.294	186	186	1	5	0	11.757	By MS/MS	By matching	11.3	0	3554900	726330	0	355490	72633	0	728390	0	1	0	2				292	90;1137	True;True	96;1225	329;330;331;4055;4056	252;3053
NCLIV_028890-t26_1-p1	NCLIV_028890-t26_1-p1	4	4	4	>NCLIV_028890-t26_1-p1 | transcript=NCLIV_028890-t26_1 | gene=NCLIV_028890 | organism=Neospora_caninum_Liverpool | gene_product=hypothetical protein | transcript_product=hypothetical protein | location=FR823389:4006470-4011528(-) | protein_length=687 | seq	1	4	4	4	4	3	4	3	4	3	6.4	6.4	6.4	74.351	687	687	1	13	0	26.51	By MS/MS	By MS/MS	6.4	4.5	14194000	6746300	2763100	457870	217620	89133	7678500	9251700	2	1	7				294	82;304;1381;1783	True;True;True;True	88;325;1510;1957	298;299;300;301;1089;1090;1091;4950;4951;6442;6443;6444;6445	237;837;838;3725;4877;4878;4879;4880
NCLIV_029060-t26_1-p1	NCLIV_029060-t26_1-p1	5	5	5	>NCLIV_029060-t26_1-p1 | transcript=NCLIV_029060-t26_1 | gene=NCLIV_029060 | organism=Neospora_caninum_Liverpool | gene_product=conserved hypothetical protein | transcript_product=conserved hypothetical protein | location=FR823389:4167255-4168931(-) | prot	1	5	5	5	4	3	4	3	4	3	19.9	19.9	19.9	29.36	256	256	1	20	0	32.154	By MS/MS	By MS/MS	16.4	11.7	54461000	8406900	1023100	3025600	467050	56840	9705700	6791400	1	1	10				297	481;571;594;1262;1950	True;True;True;True;True	517;620;643;1360;2142;2143	1694;1695;1696;2038;2039;2040;2133;2134;2135;4458;4459;4460;4461;4462;7221;7222;7223;7224;7225;7226	1256;1500;1501;1576;3379;3380;3381;3382;5488;5489
NCLIV_029290-t26_1-p1	NCLIV_029290-t26_1-p1	3	3	3	>NCLIV_029290-t26_1-p1 | transcript=NCLIV_029290-t26_1 | gene=NCLIV_029290 | organism=Neospora_caninum_Liverpool | gene_product=hypothetical protein | transcript_product=hypothetical protein | location=FR823389:4357979-4363266(-) | protein_length=1203 | se	1	3	3	3	3	1	3	1	3	1	3.2	3.2	3.2	126.85	1203	1203	1	14	0	27.126	By MS/MS	By matching	3.2	1.1	11459000	2090000	188850	201040	36667	3313.2	1936700	1199500	2	0	13				298	207;1068;1864	True;True;True	226;1150;2045	760;761;762;3809;3810;3811;6899;6900;6901;6902;6903;6904;6905;6906	577;578;579;580;581;582;583;2853;2854;2855;5269;5270;5271;5272
NCLIV_029420-t26_1-p1	NCLIV_029420-t26_1-p1	4	4	4	>NCLIV_029420-t26_1-p1 | transcript=NCLIV_029420-t26_1 | gene=NCLIV_029420 | organism=Neospora_caninum_Liverpool | gene_product=putative myosin light chain TgMLC1 | transcript_product=putative myosin light chain TgMLC1 | location=FR823389:4437224-4439576(+	1	4	4	4	4	3	4	3	4	3	16.7	16.7	16.7	24.671	216	216	1	27	0	25.81	By MS/MS	By MS/MS	16.7	16.7	104250000	37960000	1606900	10425000	3796000	160690	18349000	13589000	5	3	19				299	1490;1582;1583;2221	True;True;True;True	1640;1740;1741;2438;2439	5428;5429;5430;5431;5728;5729;5730;5731;5732;5733;5734;5735;5736;5737;8234;8235;8236;8237;8238;8239;8240;8241;8242;8243;8244;8245;8246	4120;4121;4344;4345;4346;6310;6311;6312;6313;6314;6315;6316;6317;6318;6319;6320;6321;6322;6323;6324;6325;6326
NCLIV_029570-t26_1-p1	NCLIV_029570-t26_1-p1	2	2	2	>NCLIV_029570-t26_1-p1 | transcript=NCLIV_029570-t26_1 | gene=NCLIV_029570 | organism=Neospora_caninum_Liverpool | gene_product=conserved hypothetical protein | transcript_product=conserved hypothetical protein | location=FR823389:4518464-4520119(-) | prot	1	2	2	2	2	2	2	2	2	2	4.6	4.6	4.6	53.92	501	501	1	8	0	13.59	By MS/MS	By matching	4.6	4.6	6362100	1382900	345390	374240	81346	20317	1381400	1675400	2	0	4				300	218;1875	True;True	237;2057	788;789;790;791;6935;6936;6937;6938	607;5291;5292;5293
NCLIV_029690-t26_1-p1	NCLIV_029690-t26_1-p1	1	1	1	>NCLIV_029690-t26_1-p1 | transcript=NCLIV_029690-t26_1 | gene=NCLIV_029690 | organism=Neospora_caninum_Liverpool | gene_product=conserved hypothetical protein | transcript_product=conserved hypothetical protein | location=FR823389:4608531-4610613(+) | prot	1	1	1	1	1	0	1	0	1	0	10.2	10.2	10.2	19.368	177	177	1	2	0	14.614	By matching	By matching	10.2	0	995730	158770	0	99573	15877	0	158770	0	0	0	1				301	2021	TRUE	2222	7501;7502	5686
NCLIV_029860-t26_1-p1	NCLIV_029860-t26_1-p1	5	5	5	>NCLIV_029860-t26_1-p1 | transcript=NCLIV_029860-t26_1 | gene=NCLIV_029860 | organism=Neospora_caninum_Liverpool | gene_product=hypothetical protein | transcript_product=hypothetical protein | location=FR823389:4749288-4749872(+) | protein_length=194 | seq	1	5	5	5	5	2	5	2	5	2	31.4	31.4	31.4	20.62	194	194	1	21	0	115.66	By MS/MS	By MS/MS	31.4	12.4	29200000	15242000	1017300	2654500	1385600	92484	12899000	8851300	3	0	11				302	170;569;1338;1593;2191	True;True;True;True;True	184;618;1447;1448;1751;1752;2405	641;642;2033;2034;2035;2036;4734;4735;4736;4737;4738;5765;5766;5767;5768;5769;8119;8120;8121;8122;8123	477;1496;1497;1498;3569;3570;4369;4370;4371;4372;6206;6207;6208
NCLIV_029970-t26_1-p1	NCLIV_029970-t26_1-p1	10	10	10	>NCLIV_029970-t26_1-p1 | transcript=NCLIV_029970-t26_1 | gene=NCLIV_029970 | organism=Neospora_caninum_Liverpool | gene_product=tRNA synthetase Gly, related | transcript_product=tRNA synthetase Gly, related | location=FR823389:4824969-4828112(+) | protein_	1	10	10	10	7	6	7	6	7	6	13.3	13.3	13.3	79.733	716	716	1	39	0	106.06	By MS/MS	By MS/MS	8.8	7	102650000	12231000	3494800	2231500	265890	75973	9149600	19628000	3	2	19				303	20;863;996;1148;1569;1678;1690;2058;2059;2187	True;True;True;True;True;True;True;True;True;True	21;926;1074;1236;1727;1848;1860;2260;2261;2400	67;68;69;70;71;72;73;3067;3068;3567;3568;3569;3570;3571;4087;4088;4089;5694;6068;6069;6070;6071;6100;6101;6102;7631;7632;7633;7634;7635;7636;7637;7638;7639;7640;7641;7642;8101;8102	52;53;2285;2691;2692;3072;4314;4595;4614;4615;5821;5822;5823;5824;5825;5826;5827;5828;5829;6193
NCLIV_029990-t26_1-p1	NCLIV_029990-t26_1-p1	4	4	4	>NCLIV_029990-t26_1-p1 | transcript=NCLIV_029990-t26_1 | gene=NCLIV_029990 | organism=Neospora_caninum_Liverpool | gene_product=putative vacuolar ATP synthase catalytic subunit A | transcript_product=putative vacuolar ATP synthase catalytic subunit A | loc	1	4	4	4	3	0	3	0	3	0	9.8	9.8	9.8	63.063	573	573	1	10	0	27.835	By MS/MS	By matching	7.2	0	30180000	2885900	0	943120	90186	0	3085100	0	1	0	10				304	825;1037;1247;1874	True;True;True;True	885;1115;1116;1344;2055;2056	2920;2921;2922;3683;3684;3685;4413;4414;6933;6934	2168;2761;2762;2763;2764;3344;3345;5288;5289;5290
NCLIV_030170-t26_1-p1	NCLIV_030170-t26_1-p1	5	5	5	>NCLIV_030170-t26_1-p1 | transcript=NCLIV_030170-t26_1 | gene=NCLIV_030170 | organism=Neospora_caninum_Liverpool | gene_product=hypothetical protein | transcript_product=hypothetical protein | location=FR823390:86197-87665(-) | protein_length=129 | sequenc	1	5	5	5	5	1	5	1	5	1	46.5	46.5	46.5	14.538	129	129	1	27	0	142.89	By MS/MS	By matching	46.5	7.8	101100000	31044000	370110	16851000	5174100	61686	21777000	5833000	6	0	16				305	600;774;1384;2204;2351	True;True;True;True;True	650;834;1513;1514;2418;2575	2157;2158;2159;2774;2775;2776;2777;2778;4957;4958;4959;4960;4961;4962;4963;4964;4965;4966;4967;4968;4969;4970;8161;8162;8163;8679;8680	1596;2064;2065;2066;2067;3729;3730;3731;3732;3733;3734;3735;6237;6238;6638;6639
NCLIV_030290-t26_1-p1	NCLIV_030290-t26_1-p1	4	4	4	>NCLIV_030290-t26_1-p1 | transcript=NCLIV_030290-t26_1 | gene=NCLIV_030290 | organism=Neospora_caninum_Liverpool | gene_product=putative transaldolase | transcript_product=putative transaldolase | location=FR823390:174782-178639(-) | protein_length=377 | s	1	4	4	4	3	0	3	0	3	0	15.4	15.4	15.4	41.21	377	377	1	10	0	30.407	By MS/MS	By matching	10.9	0	16782000	1757400	0	883270	92496	0	1666000	0	1	0	7				306	275;2039;2136;2361	True;True;True;True	294;2240;2341;2587	975;976;977;7552;7553;7554;7908;8714;8715;8716	755;756;757;5718;5719;6054;6664
NCLIV_030490-t26_1-p1	NCLIV_030490-t26_1-p1	2	2	2	>NCLIV_030490-t26_1-p1 | transcript=NCLIV_030490-t26_1 | gene=NCLIV_030490 | organism=Neospora_caninum_Liverpool | gene_product=30S ribosomal protein S12, related | transcript_product=30S ribosomal protein S12, related | location=FR823390:340714-343778(+)	1	2	2	2	2	1	2	1	2	1	16.1	16.1	16.1	15.801	143	143	1	11	0	13.072	By MS/MS	By MS/MS	16.1	8.4	287920000	112080000	2754700	47986000	18679000	459120	69148000	12148000	2	1	9				307	1720;2040	True;True	1891;2241	6221;6222;6223;6224;6225;6226;6227;6228;7555;7556;7557	4704;4705;4706;4707;4708;4709;5720;5721;5722
NCLIV_051300-t26_1-p1	NCLIV_051300-t26_1-p1	1	1	1	>NCLIV_051300-t26_1-p1 | transcript=NCLIV_051300-t26_1 | gene=NCLIV_051300 | organism=Neospora_caninum_Liverpool | gene_product=Nifu-pending protein, related| transcript_product=Nifu-pending protein, related | location=FR823390:434539-436013 (-) | protei	1	1	1	1	1	0	1	0	1	0	6.6	6.6	6.6	20.86	196	196	1	3	0.0034423	6.2391	By matching	By matching	6.6	0	2444100	845990	0	162940	56399	0	845990	0	0	0	1				308	409	TRUE	439	1446;1447;1448	1095
NCLIV_030650-t26_1-p1	NCLIV_030650-t26_1-p1	1	1	1	>NCLIV_030650-t26_1-p1 | transcript=NCLIV_030650-t26_1 | gene=NCLIV_030650 | organism=Neospora_caninum_Liverpool | gene_product=putative 26S protease regulatory subunit 6b | transcript_product=putative 26S protease regulatory subunit 6b | location=FR823390	1	1	1	1	1	0	1	0	1	0	2.9	2.9	2.9	47.017	416	416	1	3	0.0036563	6.4823	By MS/MS	By matching	2.9	0	9189500	2836300	0	437590	135060	0	2836300	0	1	0	1				309	289	TRUE	308	1024;1025;1026	795
NCLIV_030730-t26_1-p1	NCLIV_030730-t26_1-p1	5	5	5	>NCLIV_030730-t26_1-p1 | transcript=NCLIV_030730-t26_1 | gene=NCLIV_030730 | organism=Neospora_caninum_Liverpool | gene_product=putative acetyltransferase domain-containing protein | transcript_product=putative acetyltransferase domain-containing protein |	1	5	5	5	5	2	5	2	5	2	17.4	17.4	17.4	37.102	333	333	1	17	0	41.778	By MS/MS	By matching	17.4	6.9	41980000	11303000	964210	2099000	565140	48211	11937000	7060100	6	0	12				311	0;650;1041;1186;2249	True;True;True;True;True	0;702;703;1121;1278;2468	0;1;2;3;2362;2363;2364;2365;2366;3701;4212;4213;4214;8328;8329;8330;8331	0;1;2;1758;1759;1760;1761;1762;2775;3183;3184;3185;6381
NCLIV_030860-t26_1-p1	NCLIV_030860-t26_1-p1	9	9	9	>NCLIV_030860-t26_1-p1 | transcript=NCLIV_030860-t26_1 | gene=NCLIV_030860 | organism=Neospora_caninum_Liverpool | gene_product=conserved hypothetical protein | transcript_product=conserved hypothetical protein | location=FR823390:636551-639594(+) | protei	1	9	9	9	9	6	9	6	9	6	23	23	23	61.719	564	564	1	38	0	108.03	By MS/MS	By MS/MS	23	16.7	131340000	34890000	13735000	5970100	1585900	624300	37459000	62904000	12	3	35				313	164;315;821;1220;1512;1552;1611;1771;2279	True;True;True;True;True;True;True;True;True	177;178;337;881;1316;1664;1707;1777;1945;2498	608;609;610;611;612;613;614;615;616;1126;1127;1128;1129;2907;2908;2909;4324;4325;4326;5506;5507;5508;5616;5617;5618;5619;5848;5849;5850;5851;6401;6402;6403;6404;8422;8423;8424;8425	449;450;451;452;453;454;455;856;857;858;2162;2163;3280;3281;3282;3283;3284;3285;4179;4180;4253;4254;4434;4435;4436;4437;4846;4847;4848;4849;4850;4851;6449;6450;6451;6452
NCLIV_030890-t26_1-p1	NCLIV_030890-t26_1-p1	17	17	17	>NCLIV_030890-t26_1-p1 | transcript=NCLIV_030890-t26_1 | gene=NCLIV_030890 | organism=Neospora_caninum_Liverpool | gene_product=putative high molecular mass nuclear antigen | transcript_product=putative high molecular mass nuclear antigen | location=FR8233	1	17	17	17	15	8	15	8	15	8	21.7	21.7	21.7	99.589	918	918	1	61	0	139	By MS/MS	By MS/MS	18.7	9.2	218300000	73385000	13362000	4961400	1667800	303680	56717000	97837000	16	4	38				314	86;196;344;433;494;727;897;921;1146;1218;1287;1494;1508;1541;1577;2075;2277	True;True;True;True;True;True;True;True;True;True;True;True;True;True;True;True;True	92;214;366;468;469;530;785;962;990;1234;1314;1387;1644;1660;1696;1735;2277;2496	316;317;318;728;729;730;731;1221;1222;1223;1224;1537;1538;1539;1540;1541;1742;1743;1744;2638;3207;3208;3209;3210;3312;3313;3314;4079;4080;4081;4082;4083;4084;4317;4318;4319;4320;4553;4554;4555;4556;5443;5444;5445;5484;5485;5486;5582;5583;5584;5585;5718;7686;7687;7688;8415;8416;8417;8418;8419;8420	247;248;554;555;947;1147;1148;1291;1962;2403;2404;2405;2406;2509;3067;3068;3069;3070;3277;3278;3437;3438;4133;4134;4135;4165;4166;4167;4234;4335;5867;5868;5869;5870;5871;6442;6443;6444;6445;6446;6447
NCLIV_031030-t26_1-p1	NCLIV_031030-t26_1-p1	2	2	2	>NCLIV_031030-t26_1-p1 | transcript=NCLIV_031030-t26_1 | gene=NCLIV_031030 | organism=Neospora_caninum_Liverpool | gene_product=conserved hypothetical protein | transcript_product=conserved hypothetical protein | location=FR823390:784958-786097(-) | protei	1	2	2	2	2	1	2	1	2	1	8.7	8.7	8.7	40.089	379	379	1	5	0	13.58	By MS/MS	By matching	8.7	3.4	3109200	1154800	307860	182900	67932	18109	1154800	0	1	0	1				315	1486;1743	True;True	1636;1916	5424;6320;6321;6322;6323	4116;4784
NCLIV_031250-t26_1-p1	NCLIV_031250-t26_1-p1	2	2	2	>NCLIV_031250-t26_1-p1 | transcript=NCLIV_031250-t26_1 | gene=NCLIV_031250 | organism=Neospora_caninum_Liverpool | gene_product=putative mucin | transcript_product=putative mucin | location=FR823390:980546-982733(+) | protein_length=450 | sequence_SO=chrom	1	2	2	2	2	2	2	2	2	2	6	6	6	47.647	450	450	1	11	0	38.714	By MS/MS	By MS/MS	6	6	14134000	2538200	5031900	942290	169210	335460	6365000	14848000	2	0	8				316	740;805	True;True	798;865	2667;2668;2669;2670;2867;2868;2869;2870;2871;2872;2873	1982;1983;2128;2129;2130;2131;2132;2133;2134
NCLIV_031320-t26_1-p1	NCLIV_031320-t26_1-p1	5	5	5	>NCLIV_031320-t26_1-p1 | transcript=NCLIV_031320-t26_1 | gene=NCLIV_031320 | organism=Neospora_caninum_Liverpool | gene_product=conserved hypothetical protein | transcript_product=conserved hypothetical protein | location=FR823390:1029993-1037067(+) | prot	1	5	5	5	3	3	3	3	3	3	4.2	4.2	4.2	158.98	1583	1583	1	14	0	30.131	By MS/MS	By MS/MS	2.3	2.3	11029000	2746300	989200	175060	43592	15702	2969900	4152600	1	0	4				317	18;83;91;192;742	True;True;True;True;True	19;89;97;210;800	60;61;62;63;302;303;304;332;333;334;335;718;719;2674	48;49;238;253;254;255;549;1986
NCLIV_031440-t26_1-p1	NCLIV_031440-t26_1-p1	4	4	4	>NCLIV_031440-t26_1-p1 | transcript=NCLIV_031440-t26_1 | gene=NCLIV_031440 | organism=Neospora_caninum_Liverpool | gene_product=60S ribosomal protein L38, related | transcript_product=60S ribosomal protein L38, related | location=FR823390:1140271-1140525(+	1	4	4	4	3	1	3	1	3	1	31	31	31	9.5392	84	84	1	16	0	25.434	By matching	By matching	27.4	13.1	23365000	2797200	411350	7788400	932420	137120	2449900	0	0	0	12				318	220;1076;2337;2338	True;True;True;True	239;1158;2558;2559	795;3839;3840;3841;3842;3843;3844;3845;3846;8629;8630;8631;8632;8633;8634;8635	609;2880;2881;2882;2883;2884;2885;2886;2887;6605;6606;6607
NCLIV_031510-t26_1-p1	NCLIV_031510-t26_1-p1	9	9	9	>NCLIV_031510-t26_1-p1 | transcript=NCLIV_031510-t26_1 | gene=NCLIV_031510 | organism=Neospora_caninum_Liverpool | gene_product=hypothetical protein | transcript_product=hypothetical protein | location=FR823390:1175919-1176919(+) | protein_length=145 | seq	1	9	9	9	8	3	8	3	8	3	54.5	54.5	54.5	16.335	145	145	1	47	0	128.31	By MS/MS	By MS/MS	54.5	22.8	691550000	100190000	2152400	76839000	11132000	239160	97553000	31705000	9	1	38				320	286;381;512;589;967;1126;1133;1201;1926	True;True;True;True;True;True;True;True;True	305;405;551;638;1039;1214;1221;1296;2113	1016;1017;1018;1339;1340;1341;1342;1813;1814;1815;2113;2114;2115;2116;2117;2118;3471;3472;3473;3474;3475;3476;3477;3478;3479;3480;3481;3482;4014;4015;4016;4017;4037;4038;4039;4040;4265;4266;4267;7118;7119;7120;7121;7122;7123;7124;7125	790;791;792;1025;1026;1341;1342;1343;1560;1561;1562;1563;1564;1565;1566;2630;2631;2632;2633;2634;2635;2636;3019;3020;3021;3022;3023;3024;3025;3026;3041;3042;3043;3228;3229;3230;5416;5417;5418;5419;5420
NCLIV_031530-t26_1-p1	NCLIV_031530-t26_1-p1	1	1	1	>NCLIV_031530-t26_1-p1 | transcript=NCLIV_031530-t26_1 | gene=NCLIV_031530 | organism=Neospora_caninum_Liverpool | gene_product=hypothetical protein | transcript_product=hypothetical protein | location=FR823390:1187557-1189005(+) | protein_length=187 | seq	1	1	1	1	1	0	1	0	1	0	10.2	10.2	10.2	19.258	187	187	1	3	0	39.405	By MS/MS	By matching	10.2	0	6507600	1297500	0	2169200	432490	0	1297500	0	1	0	4				321	2255	TRUE	2474	8353;8354;8355	6399;6400;6401;6402
NCLIV_031550-t26_1-p1	NCLIV_031550-t26_1-p1	1	1	1	>NCLIV_031550-t26_1-p1 | transcript=NCLIV_031550-t26_1 | gene=NCLIV_031550 | organism=Neospora_caninum_Liverpool | gene_product=unspecified product | transcript_product=unspecified product | location=FR823390:1207198-1208475(-) | protein_length=425 | seque	1	1	1	1	1	0	1	0	1	0	2.8	2.8	2.8	47.916	425	425	1	2	0.0036036	6.4393	By matching	By matching	2.8	0	3050400	411160	0	145260	19579	0	411160	0	0	0	1				322	1260	TRUE	1358	4452;4453	3376
NCLIV_031770-t26_1-p1	NCLIV_031770-t26_1-p1	10	10	10	>NCLIV_031770-t26_1-p1 | transcript=NCLIV_031770-t26_1 | gene=NCLIV_031770 | organism=Neospora_caninum_Liverpool | gene_product=putative membrane skeletal protein IMC1 | transcript_product=putative membrane skeletal protein IMC1 | location=FR823390:1409514	1	10	10	10	10	8	10	8	10	8	21.1	21.1	21.1	48.298	436	436	1	59	0	99.167	By MS/MS	By MS/MS	21.1	17.9	2153000000	710750000	80775000	126650000	41809000	4751500	519520000	629170000	18	12	60				326	367;539;882;964;1308;1501;1916;2117;2252;2328	True;True;True;True;True;True;True;True;True;True	391;583;946;1036;1410;1652;1653;2102;2319;2471;2549	1301;1302;1303;1304;1916;1917;1918;1919;1920;1921;1922;1923;3140;3141;3142;3143;3458;3459;3460;3461;4620;4621;4622;4623;4624;4625;4626;5466;5467;5468;5469;5470;5471;5472;7082;7083;7084;7085;7816;7817;7818;7819;7820;7821;7822;8337;8338;8339;8340;8341;8591;8592;8593;8594;8595;8596;8597;8598;8599	1004;1410;1411;1412;2344;2345;2346;2347;2348;2349;2350;2351;2352;2353;2354;2355;2616;2617;2618;2619;3490;3491;3492;3493;3494;3495;4148;4149;4150;4151;4152;4153;4154;4155;4156;4157;5399;5400;5401;5966;5967;5968;5969;5970;5971;5972;5973;5974;5975;6385;6386;6387;6388;6389;6390;6391;6581;6582;6583;6584;6585;6586
NCLIV_031780-t26_1-p1	NCLIV_031780-t26_1-p1	17	17	17	>NCLIV_031780-t26_1-p1 | transcript=NCLIV_031780-t26_1 | gene=NCLIV_031780 | organism=Neospora_caninum_Liverpool | gene_product=hypothetical protein | transcript_product=hypothetical protein | location=FR823390:1413319-1416115(+) | protein_length=606 | seq	1	17	17	17	15	10	15	10	15	10	31.4	31.4	31.4	68.96	606	606	1	78	0	323.31	By MS/MS	By MS/MS	26.9	15.8	1347500000	274410000	270560000	46465000	9462500	9329700	337640000	1023200000	14	7	65				327	112;366;506;692;927;1009;1321;1644;1831;2004;2011;2012;2076;2107;2169;2348;2359	True;True;True;True;True;True;True;True;True;True;True;True;True;True;True;True;True	121;390;545;747;997;1087;1424;1425;1813;2009;2204;2211;2212;2278;2309;2376;2572;2585	415;1297;1298;1299;1300;1792;1793;1794;1795;2508;3324;3325;3326;3327;3328;3329;3330;3331;3332;3595;3596;3597;3598;3599;4661;4662;4663;4664;4665;4666;4667;4668;4669;5969;5970;5971;5972;6769;6770;7439;7440;7441;7442;7443;7444;7445;7473;7474;7475;7476;7477;7478;7479;7480;7689;7690;7691;7794;7795;7796;7797;8021;8022;8023;8024;8025;8026;8027;8028;8029;8030;8031;8668;8669;8670;8708;8709;8710	310;1000;1001;1002;1003;1329;1330;1872;2517;2518;2519;2520;2521;2522;2523;2524;2525;2526;2527;2528;2529;2530;2531;2707;2708;2709;3516;3517;3518;3519;3520;3521;3522;3523;3524;3525;3526;3527;4517;5168;5169;5639;5640;5641;5642;5643;5644;5665;5666;5667;5668;5669;5670;5872;5873;5949;5950;5951;5952;6139;6140;6141;6142;6143;6630;6660;6661
NCLIV_032110-t26_1-p1	NCLIV_032110-t26_1-p1	5	5	5	>NCLIV_032110-t26_1-p1 | transcript=NCLIV_032110-t26_1 | gene=NCLIV_032110 | organism=Neospora_caninum_Liverpool | gene_product=conserved hypothetical protein | transcript_product=conserved hypothetical protein | location=FR823390:1755320-1757952(+) | prot	1	5	5	5	4	3	4	3	4	3	15.9	15.9	15.9	49.423	460	460	1	29	0	51.022	By MS/MS	By MS/MS	13.5	11.5	28396000	5878400	1398100	946530	195950	46604	5436600	5800000	6	1	16				330	398;704;705;1109;2182	True;True;True;True;True	428;760;761;762;1195;2393;2394	1419;1420;1421;2538;2539;2540;2541;2542;2543;2544;2545;2546;2547;2548;2549;2550;2551;2552;2553;3949;3950;8078;8079;8080;8081;8082;8083;8084;8085	1079;1080;1896;1897;1898;1899;1900;1901;1902;1903;1904;2970;6178;6179;6180;6181;6182;6183;6184
NCLIV_032150-t26_1-p1	NCLIV_032150-t26_1-p1	1	1	1	>NCLIV_032150-t26_1-p1 | transcript=NCLIV_032150-t26_1 | gene=NCLIV_032150 | organism=Neospora_caninum_Liverpool | gene_product=conserved hypothetical protein | transcript_product=conserved hypothetical protein | location=FR823390:1783174-1787269(-) | prot	1	1	1	1	1	0	1	0	1	0	2.4	2.4	2.4	81.213	744	744	1	2	0.0050505	6.1743	By matching	By matching	2.4	0	7741000	440130	0	234570	13337	0	440130	0	0	0	1				331	460	TRUE	496	1633;1634	1222
NCLIV_032220-t26_1-p1	NCLIV_032220-t26_1-p1	3	3	3	>NCLIV_032220-t26_1-p1 | transcript=NCLIV_032220-t26_1 | gene=NCLIV_032220 | organism=Neospora_caninum_Liverpool | gene_product=50S ribosomal protein L30e, related | transcript_product=50S ribosomal protein L30e, related | location=FR823390:1834524-1836516	1	3	3	3	3	1	3	1	3	1	37	37	37	11.661	108	108	1	13	0	28.072	By MS/MS	By MS/MS	37	14.8	41712000	4331600	191680	6952000	721940	31946	3507700	0	2	2	9				332	1015;1118;2207	True;True;True	1093;1204;2421	3613;3614;3615;3616;3617;3618;3980;3981;3982;8173;8174;8175;8176	2721;2722;3001;3002;6246;6247;6248;6249;6250;6251
NCLIV_032290-t26_1-p1	NCLIV_032290-t26_1-p1	7	7	7	>NCLIV_032290-t26_1-p1 | transcript=NCLIV_032290-t26_1 | gene=NCLIV_032290 | organism=Neospora_caninum_Liverpool | gene_product=SSU ribosomal protein S3P, related | transcript_product=SSU ribosomal protein S3P, related | location=FR823390:1869847-1871227(-	1	7	7	7	7	4	7	4	7	4	23	23	23	26.035	235	235	1	31	0	112.82	By MS/MS	By MS/MS	23	11.5	135390000	49881000	7278900	9670700	3562900	519920	58854000	18181000	10	1	21				333	498;499;580;902;931;1349;2235	True;True;True;True;True;True;True	535;536;629;969;970;1001;1466;2454	1761;1762;1763;1764;1765;1766;1767;1768;1769;1770;1771;2064;2065;2066;2067;3239;3240;3241;3242;3243;3244;3344;3345;3346;4797;4798;4799;4800;4801;8291;8292	1309;1310;1311;1312;1313;1314;1523;1524;1525;2448;2449;2450;2451;2452;2453;2454;2538;2539;2540;3620;3621;6355
NCLIV_032330-t26_1-p1	NCLIV_032330-t26_1-p1	9	9	9	>NCLIV_032330-t26_1-p1 | transcript=NCLIV_032330-t26_1 | gene=NCLIV_032330 | organism=Neospora_caninum_Liverpool | gene_product=Malate dehydrogenase (NAD) (Precursor), related | transcript_product=Malate dehydrogenase (NAD) (Precursor), related | location=	1	9	9	9	6	2	6	2	6	2	36.2	36.2	36.2	35.645	329	329	1	27	0	84.588	By MS/MS	By matching	22.2	6.1	287470000	6525900	390340	13689000	310760	18588	3923500	1687200	1	0	22				334	142;393;427;577;1438;1836;2185;2327;2356	True;True;True;True;True;True;True;True;True	154;421;458;459;626;1579;2014;2398;2548;2582	524;1394;1504;1505;1506;1507;1508;2054;2055;2056;2057;2058;5224;5225;5226;5227;6789;6790;6791;8097;8588;8589;8590;8696;8697;8698;8699	399;1061;1125;1126;1127;1128;1129;1514;1515;1516;1517;1518;1519;1520;3986;5180;5181;6191;6579;6580;6652;6653
NCLIV_032350-t26_1-p1	NCLIV_032350-t26_1-p1	4	4	4	>NCLIV_032350-t26_1-p1 | transcript=NCLIV_032350-t26_1 | gene=NCLIV_032350 | organism=Neospora_caninum_Liverpool | gene_product=putative CW-type zinc finger domain-containing protein | transcript_product=putative CW-type zinc finger domain-containing prote	1	4	4	4	3	1	3	1	3	1	5.1	5.1	5.1	136.16	1338	1338	1	10	0	32.268	By MS/MS	By matching	3.4	1.3	10965000	1803800	366090	214990	35369	7178.2	1149900	0	1	0	8				335	81;1217;1610;1683	True;True;True;True	87;1313;1776;1853	295;296;297;4314;4315;4316;5845;5846;5847;6080	235;236;3273;3274;3275;3276;4433;4601
NCLIV_032390-t26_1-p1	NCLIV_032390-t26_1-p1	10	10	10	>NCLIV_032390-t26_1-p1 | transcript=NCLIV_032390-t26_1 | gene=NCLIV_032390 | organism=Neospora_caninum_Liverpool | gene_product=conserved hypothetical protein | transcript_product=conserved hypothetical protein | location=FR823390:1950627-1952368(-) | prot	1	10	10	10	9	7	9	7	9	7	41.8	41.8	41.8	25.758	225	225	1	42	0	163.06	By MS/MS	By MS/MS	36	32.4	194430000	65194000	4486200	14956000	5014900	345090	60165000	16584000	13	4	37				336	442;443;546;556;1434;1762;1763;1834;1908;2165	True;True;True;True;True;True;True;True;True;True	478;479;590;601;1575;1935;1936;2012;2094;2370;2371	1569;1570;1571;1572;1573;1574;1940;1941;1942;1943;1969;1970;1971;1972;5214;6372;6373;6374;6375;6376;6377;6378;6379;6380;6778;6779;6780;6781;6782;6783;6784;6785;7055;7056;7057;7058;8000;8001;8002;8003;8004;8005	1166;1167;1168;1422;1423;1424;1445;1446;1447;1448;1449;1450;3978;4824;4825;4826;4827;4828;4829;4830;4831;4832;4833;4834;5172;5173;5174;5175;5176;5177;5374;5375;5376;5377;5378;6119;6120;6121;6122;6123
NCLIV_032660-t26_1-p1	NCLIV_032660-t26_1-p1	15	15	15	>NCLIV_032660-t26_1-p1 | transcript=NCLIV_032660-t26_1 | gene=NCLIV_032660 | organism=Neospora_caninum_Liverpool | gene_product=hypothetical protein | transcript_product=hypothetical protein | location=FR823390:2100466-2101863(+) | protein_length=259 | seq	1	15	15	15	14	7	14	7	14	7	43.2	43.2	43.2	29.371	259	259	1	103	0	176.36	By MS/MS	By MS/MS	43.2	24.7	352710000	113240000	5766000	23514000	7549100	384400	85311000	52665000	23	5	69				338	214;676;1019;1020;1062;1063;1066;1190;1191;1347;1380;1433;1815;2192;2193	True;True;True;True;True;True;True;True;True;True;True;True;True;True;True	233;731;1097;1098;1143;1144;1148;1282;1283;1284;1285;1462;1463;1506;1507;1508;1509;1573;1574;1991;2406;2407	779;780;781;782;2472;2473;2474;3622;3623;3624;3625;3626;3627;3777;3778;3779;3780;3781;3782;3783;3801;3802;3803;3804;4223;4224;4225;4226;4227;4228;4229;4230;4231;4232;4233;4234;4235;4236;4237;4238;4239;4772;4773;4774;4775;4776;4777;4778;4779;4916;4917;4918;4919;4920;4921;4922;4923;4924;4925;4926;4927;4928;4929;4930;4931;4932;4933;4934;4935;4936;4937;4938;4939;4940;4941;4942;4943;4944;4945;4946;494…	596;597;598;599;600;1844;2726;2727;2728;2729;2730;2823;2824;2825;2847;2848;2849;2850;3192;3193;3194;3195;3196;3197;3198;3199;3200;3201;3202;3203;3204;3205;3206;3604;3605;3606;3607;3608;3609;3610;3703;3704;3705;3706;3707;3708;3709;3710;3711;3712;3713;3714;3715;3716;3717;3718;3719;3720;3721;3722;3723;3724;3975;3976;3977;4973;6209;6210;6211;6212;6213;6214;6215;6216;6217;6218;6219
NCLIV_032780-t26_1-p1	NCLIV_032780-t26_1-p1	4	4	4	>NCLIV_032780-t26_1-p1 | transcript=NCLIV_032780-t26_1 | gene=NCLIV_032780 | organism=Neospora_caninum_Liverpool | gene_product=putative small heat shock protein 20 | transcript_product=putative small heat shock protein 20 | location=FR823390:2154673-21559	1	4	4	4	3	2	3	2	3	2	19.7	19.7	19.7	24.874	228	228	1	16	0	41.155	By MS/MS	By MS/MS	13.2	8.3	142060000	26955000	7557500	14206000	2695500	755750	17542000	68733000	5	2	21				339	815;936;1001;1722	True;True;True;True	875;1006;1079;1893	2893;2894;2895;3359;3360;3361;3362;3363;3364;3365;3366;3583;6235;6236;6237;6238	2146;2147;2148;2149;2150;2151;2152;2153;2154;2155;2548;2549;2550;2551;2552;2699;4713;4714;4715;4716;4717
NCLIV_032840-t26_1-p1	NCLIV_032840-t26_1-p1	2	2	2	>NCLIV_032840-t26_1-p1 | transcript=NCLIV_032840-t26_1 | gene=NCLIV_032840 | organism=Neospora_caninum_Liverpool | gene_product=Mitogen-activated protein kinase 2, related | transcript_product=Mitogen-activated protein kinase 2, related | location=FR823390	1	2	2	2	2	1	2	1	2	1	3.7	3.7	3.7	76.387	697	697	1	5	0	12.817	By MS/MS	By matching	3.7	1.9	5762700	2480200	57275	151650	65269	1507.2	2410900	0	2	0	3				340	199;843	True;True	217;903	738;739;740;2966;2967	561;2207;2208
NCLIV_033270-t26_1-p1	NCLIV_033270-t26_1-p1	2	2	2	>NCLIV_033270-t26_1-p1 | transcript=NCLIV_033270-t26_1 | gene=NCLIV_033270 | organism=Neospora_caninum_Liverpool | gene_product=hypothetical protein | transcript_product=hypothetical protein | location=FR823390:2533234-2539079(-) | protein_length=385 | seq	1	2	2	2	2	1	2	1	2	1	5.7	5.7	5.7	41.079	385	385	1	6	0	37.645	By MS/MS	By matching	5.7	2.6	9539800	3104800	63592	433630	141130	2890.6	3131500	0	1	0	3				344	1870;2154	True;True	2051;2359	6922;6923;6924;7961;7962;7963	5280;5281;6096
NCLIV_033680-t26_1-p1	NCLIV_033680-t26_1-p1	1	1	1	>NCLIV_033680-t26_1-p1 | transcript=NCLIV_033680-t26_1 | gene=NCLIV_033680 | organism=Neospora_caninum_Liverpool | gene_product=Solute carrier family 25 (Mitochondrial carrier,dicarboxylate transporter), member 10, related | transcript_product=Solute carri	1	1	1	1	1	0	1	0	1	0	4.8	4.8	4.8	36.604	336	336	1	2	0	12.506	By matching	By matching	4.8	0	2284600	103230	0	103840	4692.1	0	103230	0	0	0	0				345	186	TRUE	202	691;692	530
NCLIV_033950-t26_1-p1	NCLIV_033950-t26_1-p1	23	21	21	>NCLIV_033950-t26_1-p1 | transcript=NCLIV_033950-t26_1 | gene=NCLIV_033950 | organism=Neospora_caninum_Liverpool | gene_product=Heat shock protein 70, related | transcript_product=Heat shock protein 70, related | location=FR823390:3106708-3108723(-) | prot	1	23	21	21	16	9	14	8	14	8	38.2	35.6	35.6	72.658	671	671	1	86	0	323.31	By MS/MS	By MS/MS	27.4	15.6	663880000	84209000	10676000	18968000	2406000	305030	84111000	66308000	17	9	81				349	261;346;455;865;866;926;995;1016;1243;1282;1293;1361;1436;1480;1576;1627;1773;1844;1889;1999;2110;2111;2145	True;True;True;False;False;True;True;True;True;True;True;True;True;True;True;True;True;True;True;True;True;True;True	280;368;491;928;929;996;1072;1073;1094;1340;1381;1393;1480;1481;1577;1627;1734;1794;1947;2024;2072;2073;2197;2312;2313;2350	925;926;927;928;929;930;1230;1231;1232;1233;1234;1235;1236;1607;1608;1609;1610;1611;1612;3076;3077;3078;3079;3080;3081;3082;3083;3084;3085;3086;3087;3088;3089;3323;3565;3566;3619;4404;4405;4406;4407;4532;4533;4534;4569;4570;4571;4840;4841;4842;4843;4844;4845;4846;5219;5220;5397;5398;5399;5400;5717;5905;5906;5907;5908;5909;5910;5911;6406;6407;6408;6409;6410;6411;6412;6818;6819;6820;6821;6822;6823;…	705;706;707;952;953;954;955;956;957;958;959;960;961;962;1198;1199;1200;1201;1202;1203;1204;1205;2289;2290;2291;2292;2293;2294;2295;2296;2297;2298;2299;2300;2301;2302;2303;2304;2305;2306;2307;2308;2309;2310;2516;2689;2690;2723;3336;3337;3338;3339;3340;3425;3450;3644;3645;3646;3647;3980;3981;3982;4096;4097;4098;4099;4100;4101;4102;4103;4334;4469;4470;4471;4472;4473;4853;4854;4855;4856;4857;5209;521…
NCLIV_034090-t26_1-p1	NCLIV_034090-t26_1-p1	8	8	8	>NCLIV_034090-t26_1-p1 | transcript=NCLIV_034090-t26_1 | gene=NCLIV_034090 | organism=Neospora_caninum_Liverpool | gene_product=putative kinesin heavy chain | transcript_product=putative kinesin heavy chain | location=FR823390:3199229-3215472(-) | protein_	1	8	8	8	6	5	6	5	6	5	4.7	4.7	4.7	199.09	1823	1823	1	25	0	47.906	By MS/MS	By MS/MS	3.2	2.6	35727000	9118800	1816500	346870	88532	17636	6594200	8794300	4	1	13				350	76;961;1153;1194;1888;1913;2171;2195	True;True;True;True;True;True;True;True	82;1033;1241;1288;1289;2071;2099;2378;2409	285;3450;3451;3452;3453;4098;4099;4243;4244;4245;4246;4247;6991;6992;6993;6994;7069;8033;8034;8035;8036;8037;8138;8139;8140	229;2613;3077;3210;3211;3212;3213;5325;5387;5388;6146;6147;6148;6149;6223;6224
NCLIV_034530-t26_1-p1	NCLIV_034530-t26_1-p1	2	2	2	>NCLIV_034530-t26_1-p1 | transcript=NCLIV_034530-t26_1 | gene=NCLIV_034530 | organism=Neospora_caninum_Liverpool | gene_product=putative TCP-1/cpn60 family chaperonin | transcript_product=putative TCP-1/cpn60 family chaperonin | location=FR823390:3534047-3	1	2	2	2	2	0	2	0	2	0	4.6	4.6	4.6	58.492	542	542	1	6	0.0021552	11.118	By MS/MS	By matching	4.6	0	21042000	998920	0	601210	28541	0	978700	0	1	0	2				352	352;1124	True;True	374;1212	1253;1254;1255;4006;4007;4008	976;3016
NCLIV_034870-t26_1-p1	NCLIV_034870-t26_1-p1	1	1	1	>NCLIV_034870-t26_1-p1 | transcript=NCLIV_034870-t26_1 | gene=NCLIV_034870 | organism=Neospora_caninum_Liverpool | gene_product=MAC/Perforin domain containing protein, related | transcript_product=MAC/Perforin domain containing protein, related | location=	1	1	1	1	1	0	1	0	1	0	1.2	1.2	1.2	95.609	887	887	1	4	0.00491	6.1136	By MS/MS	By matching	1.2	0	290430000	27873000	0	7083700	679840	0	27873000	0	2	0	3				354	490	TRUE	526	1729;1730;1731;1732	1284;1285;1286
NCLIV_035140-t26_1-p1	NCLIV_035140-t26_1-p1	1	1	1	>NCLIV_035140-t26_1-p1 | transcript=NCLIV_035140-t26_1 | gene=NCLIV_035140 | organism=Neospora_caninum_Liverpool | gene_product=hypothetical protein | transcript_product=hypothetical protein | location=FR823390:4040789-4045471(+) | protein_length=262 | seq	1	1	1	1	1	0	1	0	1	0	5	5	5	26.903	262	262	1	3	0	27.268	By MS/MS	By matching	5	0	30537000	13775000	0	5089600	2295900	0	13775000	0	2	0	5				356	737	TRUE	795	2659;2660;2661	1975;1976;1977;1978;1979
NCLIV_035910-t26_1-p1	NCLIV_035910-t26_1-p1	2	2	2	>NCLIV_035910-t26_1-p1 | transcript=NCLIV_035910-t26_1 | gene=NCLIV_035910 | organism=Neospora_caninum_Liverpool | gene_product=hypothetical protein | transcript_product=hypothetical protein | location=FR823390:4706002-4708338(-) | protein_length=778 | seq	1	2	2	2	2	1	2	1	2	1	3.1	3.1	3.1	83.831	778	778	1	5	0	11.954	By matching	By matching	3.1	1.3	2160400	244410	111270	58388	6605.7	3007.3	244410	0	0	0	2				361	905;1869	True;True	974;2050	3254;3255;3256;6920;6921	2459;5278;5279
NCLIV_035950-t26_1-p1	NCLIV_035950-t26_1-p1	2	2	2	>NCLIV_035950-t26_1-p1 | transcript=NCLIV_035950-t26_1 | gene=NCLIV_035950 | organism=Neospora_caninum_Liverpool | gene_product=hypothetical protein | transcript_product=hypothetical protein | location=FR823390:4750774-4751638(-) | protein_length=104 | seq	1	2	2	2	2	2	2	2	2	2	17.3	17.3	17.3	11.762	104	104	1	8	0	16.364	By MS/MS	By MS/MS	17.3	17.3	78587000	24175000	10904000	13098000	4029200	1817300	24453000	36220000	1	1	5				362	399;959	True;True	429;1031	1422;1423;1424;1425;3444;3445;3446;3447	1081;2608;2609;2610;2611
NCLIV_036010-t26_1-p1	NCLIV_036010-t26_1-p1	4	4	4	>NCLIV_036010-t26_1-p1 | transcript=NCLIV_036010-t26_1 | gene=NCLIV_036010 | organism=Neospora_caninum_Liverpool | gene_product=hypothetical protein | transcript_product=hypothetical protein | location=FR823390:4781497-4790395(-) | protein_length=780 | seq	1	4	4	4	4	2	4	2	4	2	5.3	5.3	5.3	87.267	780	780	1	11	0	24.233	By MS/MS	By MS/MS	5.3	2.7	32242000	17080000	3570200	1007600	533760	111570	19948000	10442000	4	1	5				363	243;584;799;2157	True;True;True;True	262;633;859;2362	877;878;879;880;2076;2077;2854;2855;2856;2857;7973	669;670;1529;2120;6101
NCLIV_036250-t26_1-p1	NCLIV_036250-t26_1-p1	5	5	5	>NCLIV_036250-t26_1-p1 | transcript=NCLIV_036250-t26_1 | gene=NCLIV_036250 | organism=Neospora_caninum_Liverpool | gene_product=Asparaginyl-tRNA synthetase, related | transcript_product=Asparaginyl-tRNA synthetase, related | location=FR823390:4988114-49908	1	5	5	5	5	3	5	3	5	3	9.2	9.2	9.2	60.465	542	542	1	17	0	32.877	By matching	By matching	9.2	5.7	85783000	8063100	576730	2859400	268770	19224	5413900	7856600	0	0	6				365	1027;1028;1079;1770;2336	True;True;True;True;True	1105;1106;1161;1944;2557	3651;3652;3653;3654;3655;3656;3657;3658;3852;3853;3854;6398;6399;6400;8626;8627;8628	2745;2746;2747;2748;2893;4845;6604
NCLIV_036410-t26_1-p1	NCLIV_036410-t26_1-p1	1	1	1	>NCLIV_036410-t26_1-p1 | transcript=NCLIV_036410-t26_1 | gene=NCLIV_036410 | organism=Neospora_caninum_Liverpool | gene_product=putative cyst matrix protein | transcript_product=putative cyst matrix protein | location=FR823390:5076701-5078181(+) | protein_	1	1	1	1	1	0	1	0	1	0	2.4	2.4	2.4	49.505	456	456	1	3	0.004894	6.1044	By matching	By matching	2.4	0	5757800	255320	0	319880	14184	0	255320	0	0	0	1				366	178	TRUE	194	672;673;674	514
NCLIV_036700-t26_1-p1	NCLIV_036700-t26_1-p1	1	1	1	>NCLIV_036700-t26_1-p1 | transcript=NCLIV_036700-t26_1 | gene=NCLIV_036700 | organism=Neospora_caninum_Liverpool | gene_product=putative M16 family peptidase | transcript_product=putative M16 family peptidase | location=FR823390:5327850-5335316(+) | protei	1	1	1	1	1	0	1	0	1	0	0.9	0.9	0.9	157.13	1408	1408	1	3	0.0036298	6.459	By MS/MS	By matching	0.9	0	6015200	890740	0	84721	12546	0	890740	0	1	0	1				368	174	TRUE	188	650;651;652	483
NCLIV_036720-t26_1-p1	NCLIV_036720-t26_1-p1	2	2	2	>NCLIV_036720-t26_1-p1 | transcript=NCLIV_036720-t26_1 | gene=NCLIV_036720 | organism=Neospora_caninum_Liverpool | gene_product=CBR-CSN-5 protein, related | transcript_product=CBR-CSN-5 protein, related | location=FR823390:5344233-5347480(-) | protein_leng	1	2	2	2	1	0	1	0	1	0	9.2	9.2	9.2	35.222	314	314	1	3	0.0021739	11.209	By matching	By matching	4.1	0	7133100	1261900	0	445820	78869	0	1261900	0	0	0	2				369	302;694	True;True	323;749	1084;1085;2512	835;1874
NCLIV_037190-t26_1-p1	NCLIV_037190-t26_1-p1	2	2	2	>NCLIV_037190-t26_1-p1 | transcript=NCLIV_037190-t26_1 | gene=NCLIV_037190 | organism=Neospora_caninum_Liverpool | gene_product=putative glyceraldehyde-3-phosphate dehydrogenase | transcript_product=putative glyceraldehyde-3-phosphate dehydrogenase | locat	1	2	2	2	2	1	2	1	2	1	2.5	2.5	2.5	108.24	1028	1028	1	7	0	12.014	By matching	By matching	2.5	1.5	9263900	1445100	278050	225950	35247	6781.8	1445300	0	0	0	2				372	37;1284	True;True	40;1383	142;143;144;145;4541;4542;4543	97;3431
NCLIV_037500-t26_1-p1	NCLIV_037500-t26_1-p1	5	5	5	>NCLIV_037500-t26_1-p1 | transcript=NCLIV_037500-t26_1 | gene=NCLIV_037500 | organism=Neospora_caninum_Liverpool | gene_product=unspecified product | transcript_product=unspecified product | location=FR823390:5986548-5988572(-) | protein_length=475 | seque	1	5	5	5	2	1	2	1	2	1	15.8	15.8	15.8	52.005	475	475	1	10	0	57.958	By MS/MS	By matching	6.9	3.2	47107000	2144800	68536	2355400	107240	3426.8	7815400	0	2	0	8				373	41;837;2199;2278;2323	True;True;True;True;True	44;897;2413;2497;2544	159;160;2953;8151;8152;8153;8154;8421;8577;8578	112;2191;6229;6230;6231;6448;6572;6573
NCLIV_037710-t26_1-p1	NCLIV_037710-t26_1-p1	1	1	1	>NCLIV_037710-t26_1-p1 | transcript=NCLIV_037710-t26_1 | gene=NCLIV_037710 | organism=Neospora_caninum_Liverpool | gene_product=putative WD domain, G-beta repeat-containing protein | transcript_product=putative WD domain, G-beta repeat-containing protein |	1	1	1	1	1	0	1	0	1	0	1.6	1.6	1.6	77.096	692	692	1	4	0.0038314	6.9007	By MS/MS	By matching	1.6	0	10742000	3103700	0	315950	91286	0	3103700	0	1	0	2				374	1785	TRUE	1959	6450;6451;6452;6453	4884;4885
NCLIV_037770-t26_1-p1	NCLIV_037770-t26_1-p1	2	2	2	>NCLIV_037770-t26_1-p1 | transcript=NCLIV_037770-t26_1 | gene=NCLIV_037770 | organism=Neospora_caninum_Liverpool | gene_product=ERYTHROCYTE MEMBRANE PROTEIN PFEMP3, related | transcript_product=ERYTHROCYTE MEMBRANE PROTEIN PFEMP3, related | location=FR8233	1	2	2	2	2	1	2	1	2	1	5.7	5.7	5.7	53.581	476	476	1	6	0	12.025	By MS/MS	By matching	5.7	3.6	1728200	622520	70172	64008	23056	2598.9	622520	0	1	0	2				376	235;738	True;True	254;796	856;857;858;2662;2663;2664	651;1980
NCLIV_037780-t26_1-p1	NCLIV_037780-t26_1-p1	1	1	1	>NCLIV_037780-t26_1-p1 | transcript=NCLIV_037780-t26_1 | gene=NCLIV_037780 | organism=Neospora_caninum_Liverpool | gene_product=putative zinc finger (CCCH type) protein | transcript_product=putative zinc finger (CCCH type) protein | location=FR823390:61599	1	1	1	1	1	0	1	0	1	0	6.5	6.5	6.5	40.446	385	385	1	2	0.004065	7.8997	By MS/MS	By matching	6.5	0	952390	310540	0	63493	20703	0	310540	0	1	0	1				377	361	TRUE	385	1282;1283	990
NCLIV_038000-t26_1-p1	NCLIV_038000-t26_1-p1	3	3	3	>NCLIV_038000-t26_1-p1 | transcript=NCLIV_038000-t26_1 | gene=NCLIV_038000 | organism=Neospora_caninum_Liverpool | gene_product=CUG-BP-and ETR-3-like factor 3, related | transcript_product=CUG-BP-and ETR-3-like factor 3, related | location=FR823390:6381444	1	3	3	3	3	1	3	1	3	1	6.5	6.5	6.5	69.242	678	678	1	14	0	42.411	By MS/MS	By MS/MS	6.5	1.9	18274000	3092000	813350	830650	140550	36971	2588400	0	1	1	10				378	1102;1328;1686	True;True;True	1186;1187;1433;1434;1856	3917;3918;3919;3920;3921;3922;3923;4682;4683;4684;6087;6088;6089;6090	2941;2942;2943;2944;2945;3538;3539;4605;4606;4607;4608
NCLIV_038680-t26_1-p1	NCLIV_038680-t26_1-p1	4	4	4	>NCLIV_038680-t26_1-p1 | transcript=NCLIV_038680-t26_1 | gene=NCLIV_038680 | organism=Neospora_caninum_Liverpool | gene_product=hypothetical protein | transcript_product=hypothetical protein | location=FR823385:318401-319774(+) | protein_length=230 | seque	1	4	4	4	4	1	4	1	4	1	17.8	17.8	17.8	25.552	230	230	1	12	0	61.764	By MS/MS	By matching	17.8	4.8	71265000	29631000	426520	7126500	2963100	42652	28788000	0	4	0	6				381	1105;1195;1235;1892	True;True;True;True	1191;1290;1331;2076	3936;3937;3938;4248;4249;4372;4373;4374;7004;7005;7006;7007	2962;2963;3214;3215;3314;5335;5336
NCLIV_038780-t26_1-p1	NCLIV_038780-t26_1-p1	5	5	5	>NCLIV_038780-t26_1-p1 | transcript=NCLIV_038780-t26_1 | gene=NCLIV_038780 | organism=Neospora_caninum_Liverpool | gene_product=60s ribosomal protein L32, related | transcript_product=60s ribosomal protein L32, related | location=FR823385:381608-382116(-)	1	5	5	5	5	3	5	3	5	3	33.6	33.6	33.6	15.669	134	134	1	38	0	109.05	By MS/MS	By MS/MS	33.6	16.4	444880000	147110000	2696200	55611000	18388000	337020	86079000	39256000	7	3	34				384	51;383;548;1393;1394	True;True;True;True;True	55;407;408;592;1526;1527;1528	193;194;195;196;197;198;199;200;201;1344;1345;1346;1347;1946;1947;1948;1949;1950;1951;5012;5013;5014;5015;5016;5017;5018;5019;5020;5021;5022;5023;5024;5025;5026;5027;5028;5029;5030	132;133;134;135;136;137;138;139;140;141;142;143;144;145;1028;1029;1426;1427;1428;1429;1430;1431;1432;1433;1434;3781;3782;3783;3784;3785;3786;3787;3788;3789;3790
NCLIV_039000-t26_1-p1	NCLIV_039000-t26_1-p1	2	2	2	>NCLIV_039000-t26_1-p1 | transcript=NCLIV_039000-t26_1 | gene=NCLIV_039000 | organism=Neospora_caninum_Liverpool | gene_product=probable 26S protease regulatory subunit 6B | transcript_product=probable 26S protease regulatory subunit 6B | location=FR823385	1	2	2	2	2	1	2	1	2	1	5.9	5.9	5.9	49.395	443	443	1	6	0	11.513	By matching	By matching	5.9	2.7	12617000	3034200	221230	467290	112380	8193.6	2757800	0	0	0	2				386	203;288	True;True	222;307	747;748;1020;1021;1022;1023	566;794
NCLIV_039030-t26_1-p1	NCLIV_039030-t26_1-p1	3	3	3	>NCLIV_039030-t26_1-p1 | transcript=NCLIV_039030-t26_1 | gene=NCLIV_039030 | organism=Neospora_caninum_Liverpool | gene_product=hypothetical protein | transcript_product=hypothetical protein | location=FR823385:523181-525074(+) | protein_length=134 | seque	1	3	3	3	3	1	3	1	3	1	23.9	23.9	23.9	15.505	134	134	1	15	0	19.418	By MS/MS	By matching	23.9	7.5	51257000	7059100	87359	8542900	1176500	14560	6109300	0	1	0	5				387	146;822;2160	True;True;True	158;882;2365	540;541;542;543;544;545;2910;2911;2912;7979;7980;7981;7982;7983;7984	412;413;2164;2165;6105;6106
NCLIV_039100-t26_1-p1	NCLIV_039100-t26_1-p1	16	16	5	>NCLIV_039100-t26_1-p1 | transcript=NCLIV_039100-t26_1 | gene=NCLIV_039100 | organism=Neospora_caninum_Liverpool | gene_product=hypothetical protein | transcript_product=hypothetical protein | location=FR823385:589386-591426(-) | protein_length=449 | seque	1	16	16	5	14	12	14	12	4	4	34.7	34.7	11.6	50.073	449	449	1	152	0	323.31	By MS/MS	By MS/MS	34.5	29.4	1901400000	419030000	24945000	95068000	20952000	1247300	285570000	50637000	56	20	184				388	105;123;175;485;529;602;603;901;913;1002;1064;1469;1495;1671;2210;2335	True;True;True;True;True;True;True;True;True;True;True;True;True;True;True;True	112;133;134;135;189;190;521;569;570;652;653;967;968;982;1080;1145;1611;1645;1646;1841;2424;2425;2556	375;376;377;439;440;441;442;443;444;445;446;447;448;449;450;451;452;453;454;455;456;457;458;459;460;461;462;463;464;465;466;467;468;469;470;471;472;473;474;475;476;477;478;479;480;481;482;483;484;653;654;655;656;657;658;659;660;661;1713;1714;1715;1716;1717;1718;1719;1868;1869;1870;1871;1872;1873;1874;1875;2169;2170;2171;2172;2173;2174;2175;2176;2177;2178;2179;2180;2181;2182;2183;2184;2185;2186;21…	286;326;327;328;329;330;331;332;333;334;335;336;337;338;339;340;341;342;343;344;345;346;347;348;349;350;351;352;353;354;355;356;357;358;359;360;361;362;363;364;365;366;367;484;485;486;487;488;489;490;491;492;493;494;495;496;497;498;499;500;501;502;503;1272;1273;1274;1275;1276;1277;1278;1374;1375;1376;1377;1378;1379;1380;1381;1382;1383;1384;1385;1386;1607;1608;1609;1610;1611;1612;1613;1614;1615;16…
NCLIV_039400-t26_1-p1	NCLIV_039400-t26_1-p1	5	5	5	>NCLIV_039400-t26_1-p1 | transcript=NCLIV_039400-t26_1 | gene=NCLIV_039400 | organism=Neospora_caninum_Liverpool | gene_product=hypothetical protein | transcript_product=hypothetical protein | location=FR823385:771715-779367(+) | protein_length=704 | seque	1	5	5	5	4	2	4	2	4	2	8.1	8.1	8.1	78.641	704	704	1	16	0	29.89	By MS/MS	By matching	6	3	20638000	2456400	283510	557790	66389	7662.3	2291100	0	2	0	7				391	340;891;1750;2061;2140	True;True;True;True;True	362;955;1923;2263;2345	1205;1206;1207;3178;3179;3180;3181;3182;3183;3184;6336;6337;7644;7645;7646;7917	932;2391;2392;2393;4794;5832;6060
NCLIV_039410-t26_1-p1	NCLIV_039410-t26_1-p1	4	4	4	>NCLIV_039410-t26_1-p1 | transcript=NCLIV_039410-t26_1 | gene=NCLIV_039410 | organism=Neospora_caninum_Liverpool | gene_product=hypothetical protein | transcript_product=hypothetical protein | location=FR823385:784240-788921(+) | protein_length=615 | seque	1	4	4	4	2	0	2	0	2	0	8.3	8.3	8.3	70.696	615	615	1	10	0	32.238	By MS/MS	By matching	4.1	0	18146000	973770	0	585350	31412	0	1446600	0	1	0	6				392	329;578;1192;2320	True;True;True;True	351;627;1286;2540;2541	1178;1179;1180;2059;2060;4240;8561;8562;8563;8564	908;909;1521;3207;6556;6557;6558
NCLIV_039420-t26_1-p1	NCLIV_039420-t26_1-p1	2	2	2	>NCLIV_039420-t26_1-p1 | transcript=NCLIV_039420-t26_1 | gene=NCLIV_039420 | organism=Neospora_caninum_Liverpool | gene_product=putative thioredoxin | transcript_product=putative thioredoxin | location=FR823385:791374-793924(-) | protein_length=205 | seque	1	2	2	2	1	0	1	0	1	0	10.2	10.2	10.2	22.351	205	205	1	4	0.0042553	11.011	By MS/MS	By matching	3.9	0	1662200	418090	0	151110	38008	0	418090	0	1	0	2				393	1647;2048	True;True	1816;2250	5978;7594;7595;7596	4521;5759
NCLIV_039820-t26_1-p1	NCLIV_039820-t26_1-p1	6	6	6	>NCLIV_039820-t26_1-p1 | transcript=NCLIV_039820-t26_1 | gene=NCLIV_039820 | organism=Neospora_caninum_Liverpool | gene_product=cDNA FLJ57348, highly similar to Homo sapiens hexokinase domain containing 1 (HKDC1), mRNA, related | transcript_product=cDNA FL	1	6	6	6	3	1	3	1	3	1	16.7	16.7	16.7	51.559	468	468	1	11	0	41.696	By MS/MS	By matching	7.7	1.7	10006000	416710	55356	500320	20836	2767.8	842320	0	1	0	7				395	129;419;454;794;1450;2186	True;True;True;True;True;True	141;449;490;854;1592;2399	497;1476;1604;1605;1606;2833;2834;5270;8098;8099;8100	377;1111;1195;1196;1197;2107;2108;4008;6192
NCLIV_040590-t26_1-p1	NCLIV_040590-t26_1-p1	2	2	2	>NCLIV_040590-t26_1-p1 | transcript=NCLIV_040590-t26_1 | gene=NCLIV_040590 | organism=Neospora_caninum_Liverpool | gene_product=DNA topoisomerase, related | transcript_product=DNA topoisomerase, related | location=FR823385:1752748-1765684(+) | protein_leng	1	2	2	2	2	0	2	0	2	0	2.8	2.8	2.8	102.48	924	924	1	4	0	11.322	By MS/MS	By matching	2.8	0	3047200	842380	0	53459	14779	0	842380	0	0	0	0				400	607;733	True;True	657;791	2207;2208;2650;2651	1656;1969
NCLIV_040860-t26_1-p1	NCLIV_040860-t26_1-p1	6	6	6	>NCLIV_040860-t26_1-p1 | transcript=NCLIV_040860-t26_1 | gene=NCLIV_040860 | organism=Neospora_caninum_Liverpool | gene_product=tryptophanyl-tRNAsynthetase | transcript_product=tryptophanyl-tRNAsynthetase | location=FR823385:1983475-1988237(+) | protein_le	1	6	6	6	3	2	3	2	3	2	10.9	10.9	10.9	67.849	607	607	1	12	0	37.584	By matching	By matching	5.4	3	39756000	735300	211740	1204700	22282	6416.3	2247200	3930800	0	0	5				401	507;690;836;1820;1971;2294	True;True;True;True;True;True	546;745;896;1996;2165;2513	1796;1797;2504;2505;2950;2951;2952;6579;7293;7294;7295;8460	1331;1869;2190;4984;5543;6478
NCLIV_040880-t26_1-p1	NCLIV_040880-t26_1-p1	10	10	10	>NCLIV_040880-t26_1-p1 | transcript=NCLIV_040880-t26_1 | gene=NCLIV_040880 | organism=Neospora_caninum_Liverpool | gene_product=hsp90, related | transcript_product=hsp90, related | location=FR823385:1993662-1998272(+) | protein_length=706 | sequence_SO=chr	1	10	10	10	6	6	6	6	6	6	16	16	16	81.764	706	706	1	32	0	60.68	By MS/MS	By MS/MS	10.3	9.1	92106000	10644000	2282900	2558500	295670	63414	14756000	17264000	5	1	21				402	63;64;397;491;636;752;1100;1621;1949;2074	True;True;True;True;True;True;True;True;True;True	69;70;427;527;687;812;1184;1788;2141;2276	250;251;252;253;254;255;256;1416;1417;1418;1733;1734;1735;2308;2718;2719;2720;3910;3911;3912;3913;3914;3915;5884;5885;5886;7219;7220;7682;7683;7684;7685	196;197;198;199;200;201;202;203;204;1078;1287;1288;1722;2018;2019;2937;2938;2939;4457;4458;4459;5487;5864;5865;5866
NCLIV_040970-t26_1-p1	NCLIV_040970-t26_1-p1	4	4	4	>NCLIV_040970-t26_1-p1 | transcript=NCLIV_040970-t26_1 | gene=NCLIV_040970 | organism=Neospora_caninum_Liverpool | gene_product=putative malate:quinone oxidoreductase | transcript_product=putative malate:quinone oxidoreductase | location=FR823385:2088708-2	1	4	4	4	3	2	3	2	3	2	10.2	10.2	10.2	60.439	551	551	1	16	0	42.556	By MS/MS	By matching	7.1	4.9	36672000	3619800	1014100	1264600	124820	34968	3147200	4075900	0	0	8				403	1210;1628;1692;2120	True;True;True;True	1306;1795;1862;2322;2323	4295;4296;4297;4298;5912;5913;5914;6111;6112;7828;7829;7830;7831;7832;7833;7834	3249;3250;3251;4474;4624;4625;5979;5980;5981;5982
NCLIV_041180-t26_1-p1	NCLIV_041180-t26_1-p1	4	4	4	>NCLIV_041180-t26_1-p1 | transcript=NCLIV_041180-t26_1 | gene=NCLIV_041180 | organism=Neospora_caninum_Liverpool | gene_product=60s ribosomal protein L10, related | transcript_product=60s ribosomal protein L10, related | location=FR823385:2215512-2217994(-	1	4	4	4	4	2	4	2	4	2	13.6	13.6	13.6	24.758	221	221	1	22	0	25.7	By MS/MS	By MS/MS	13.6	9.5	62661000	15503000	1746200	7832700	1937900	218270	12848000	11380000	2	1	10				405	446;447;1376;2108	True;True;True;True	482;483;1501;1502;2310	1580;1581;1582;1583;1584;1585;1586;1587;1588;4903;4904;4905;4906;4907;4908;4909;4910;4911;4912;7798;7799;7800	1172;1173;1174;1175;1176;1177;1178;3697;3698;3699;5953;5954
NCLIV_041240-t26_1-p1	NCLIV_041240-t26_1-p1	2	2	2	>NCLIV_041240-t26_1-p1 | transcript=NCLIV_041240-t26_1 | gene=NCLIV_041240 | organism=Neospora_caninum_Liverpool | gene_product=nadh dehydrogenase, related | transcript_product=nadh dehydrogenase, related | location=FR823385:2259487-2266712(+) | protein_le	1	2	2	2	2	1	2	1	2	1	3.6	3.6	3.6	70.93	646	646	1	8	0	11.925	By MS/MS	By matching	3.6	1.9	8977300	1566700	192180	242630	42344	5194	1929400	0	1	0	2				406	1031;1832	True;True	1109;2010	3666;3667;3668;3669;6771;6772;6773;6774	2751;2752;5170
NCLIV_041270-t26_1-p1	NCLIV_041270-t26_1-p1	2	2	2	>NCLIV_041270-t26_1-p1 | transcript=NCLIV_041270-t26_1 | gene=NCLIV_041270 | organism=Neospora_caninum_Liverpool | gene_product=hypothetical protein | transcript_product=hypothetical protein | location=FR823385:2280117-2286462(-) | protein_length=510 | seq	1	2	2	2	2	1	2	1	2	1	4.1	4.1	4.1	55.706	510	510	1	6	0	12.308	By MS/MS	By matching	4.1	2.4	13211000	2095200	508750	412860	65474	15899	2095200	0	0	0	3				407	4;1878	True;True	4;2060	11;12;13;14;6952;6953	12;13;14;15;5301
NCLIV_041650-t26_1-p1	NCLIV_041650-t26_1-p1	4	4	4	>NCLIV_041650-t26_1-p1 | transcript=NCLIV_041650-t26_1 | gene=NCLIV_041650 | organism=Neospora_caninum_Liverpool | gene_product=methionine--tRNAligase, related | transcript_product=methionine--tRNAligase, related | location=FR823385:2645151-2649098(+) | pr	1	4	4	4	2	0	2	0	2	0	4.3	4.3	4.3	107	982	982	1	7	0	22.843	By MS/MS	By matching	1.9	0	14177000	921550	0	272630	17722	0	1385700	0	1	0	4				408	202;1290;1337;1871	True;True;True;True	221;1390;1446;2052	746;4564;4565;4733;6925;6926;6927	565;3446;3568;5282
NCLIV_041780-t26_1-p1	NCLIV_041780-t26_1-p1	6	6	6	>NCLIV_041780-t26_1-p1 | transcript=NCLIV_041780-t26_1 | gene=NCLIV_041780 | organism=Neospora_caninum_Liverpool | gene_product=lsu ribosomal protein L19E, related | transcript_product=lsu ribosomal protein L19E, related | location=FR823385:2770711-2773376	1	6	6	6	5	3	5	3	5	3	28.5	28.5	28.5	22.13	186	186	1	30	0	41.312	By MS/MS	By MS/MS	24.7	14	191510000	45618000	10313000	23939000	5702200	1289100	73135000	119350000	6	2	16				411	168;169;982;1295;1764;2143	True;True;True;True;True;True	182;183;1055;1056;1057;1395;1937;2348	634;635;636;637;638;639;640;3522;3523;3524;3525;3526;3527;3528;3529;3530;3531;3532;4575;4576;4577;6381;6382;6383;7924;7925;7926;7927;7928;7929	474;475;476;2661;2662;2663;2664;2665;2666;2667;2668;3452;3453;3454;4835;6063;6064;6065;6066
NCLIV_041940-t26_1-p1	NCLIV_041940-t26_1-p1	3	3	3	>NCLIV_041940-t26_1-p1 | transcript=NCLIV_041940-t26_1 | gene=NCLIV_041940 | organism=Neospora_caninum_Liverpool | gene_product=glyceraldehyde 3-phosphate dehydrogenase, related | transcript_product=glyceraldehyde 3-phosphate dehydrogenase, related | locat	1	3	3	3	2	1	2	1	2	1	12.6	12.6	12.6	36.476	340	340	1	8	0	23.365	By MS/MS	By matching	8.5	4.4	18695000	4160200	152740	934770	208010	7637	3658800	0	2	0	3				413	1288;1680;2190	True;True;True	1388;1850;2404	4557;4558;6074;6075;6076;6077;8117;8118	3439;3440;4597;6205
NCLIV_042000-t26_1-p1;NCLIV_060800-t26_1-p1	NCLIV_042000-t26_1-p1;NCLIV_060800-t26_1-p1	3;3	3;3	3;3	>NCLIV_042000-t26_1-p1 | transcript=NCLIV_042000-t26_1 | gene=NCLIV_042000 | organism=Neospora_caninum_Liverpool | gene_product=putative ubiquitin / ribosomal protein CEP52 fusion protein | transcript_product=putative ubiquitin / ribosomal protein CEP52 fu	2	3	3	3	3	0	3	0	3	0	26.4	26.4	26.4	14.685	129	129;535	1	12	0	30.814	By MS/MS	By matching	26.4	0	22320000	7770400	0	3720000	1295100	0	3509000	0	1	0	4				414	518;1925;1940	True;True;True	557;2112;2128	1832;1833;1834;1835;1836;1837;7115;7116;7117;7163;7164;7165	1353;1354;1355;5415;5446
NCLIV_042265-t26_1-p1	NCLIV_042265-t26_1-p1	1	1	1	>NCLIV_042265-t26_1-p1 | transcript=NCLIV_042265-t26_1 | gene=NCLIV_042265 | organism=Neospora_caninum_Liverpool | gene_product=hypothetical protein | transcript_product=hypothetical protein | location=FR823385:3138711-3143425(-) | protein_length=483 | seq	1	1	1	1	1	0	1	0	1	0	2.5	2.5	2.5	54.595	483	483	1	2	0.004008	7.5211	By matching	By matching	2.5	0	2295900	120990	0	81995	4321.1	0	120990	0	0	0	1				416	428	TRUE	460	1509;1510	1130
NCLIV_042450-t26_1-p1	NCLIV_042450-t26_1-p1	8	8	8	>NCLIV_042450-t26_1-p1 | transcript=NCLIV_042450-t26_1 | gene=NCLIV_042450 | organism=Neospora_caninum_Liverpool | gene_product=putative opine dehydrogenase | transcript_product=putative opine dehydrogenase | location=FR823385:3288506-3292810(-) | protein_	1	8	8	8	8	2	8	2	8	2	23.7	23.7	23.7	47.806	435	435	1	30	0	118.92	By MS/MS	By matching	23.7	6.4	99591000	9357200	749530	4979600	467860	37477	8920000	4276400	6	0	22				417	430;648;1203;1256;1942;1959;2121;2122	True;True;True;True;True;True;True;True	463;699;700;1299;1353;2131;2152;2324;2325	1517;1518;2357;2358;2359;2360;4274;4275;4276;4277;4442;4443;4444;7171;7172;7173;7253;7254;7255;7256;7257;7835;7836;7837;7838;7839;7840;7841;7842;7843	1135;1136;1137;1754;1755;1756;3239;3240;3369;5449;5512;5513;5514;5515;5516;5517;5983;5984;5985;5986;5987;5988;5989;5990;5991;5992
NCLIV_042590-t26_1-p1	NCLIV_042590-t26_1-p1	4	4	4	>NCLIV_042590-t26_1-p1 | transcript=NCLIV_042590-t26_1 | gene=NCLIV_042590 | organism=Neospora_caninum_Liverpool | gene_product=2-oxoglutarate dehydrogenase E1 component | transcript_product=2-oxoglutarate dehydrogenase E1 component | location=FR823385:340	1	4	4	4	2	2	2	2	2	2	12.5	12.5	12.5	38.262	361	361	1	9	0	25.807	By MS/MS	By matching	6.1	5.8	15151000	4341300	663890	757540	217060	33195	4795300	0	2	0	5				419	809;851;1350;2113	True;True;True;True	869;913;1467;2315	2882;2883;3020;4802;4803;4804;7810;7811;7812	2139;2140;2254;3622;5961;5962
NCLIV_042660-t26_1-p1	NCLIV_042660-t26_1-p1	6	6	6	>NCLIV_042660-t26_1-p1 | transcript=NCLIV_042660-t26_1 | gene=NCLIV_042660 | organism=Neospora_caninum_Liverpool | gene_product=probable cytosol aminopeptidase, related | transcript_product=probable cytosol aminopeptidase, related | location=FR823385:34705	1	6	6	6	5	2	5	2	5	2	13.5	13.5	13.5	59.785	564	564	1	21	0	36.788	By MS/MS	By MS/MS	10.6	3.9	33689000	4531600	708720	990850	133280	20845	3317000	0	3	1	12				421	34;560;1269;1675;1898;2010	True;True;True;True;True;True	35;36;605;606;1367;1845;2083;2210	117;118;119;120;121;1990;1991;1992;1993;1994;4483;4484;4485;6061;7026;7027;7028;7469;7470;7471;7472	81;82;83;84;85;1461;1462;3394;4588;5349;5350;5351;5664
NCLIV_043330-t26_1-p1	NCLIV_043330-t26_1-p1	7	7	7	>NCLIV_043330-t26_1-p1 | transcript=NCLIV_043330-t26_1 | gene=NCLIV_043330 | organism=Neospora_caninum_Liverpool | gene_product=hypothetical protein | transcript_product=hypothetical protein | location=FR823385:4050655-4053356(-) | protein_length=203 | seq	1	7	7	7	4	2	4	2	4	2	41.4	41.4	41.4	23.691	203	203	1	21	0	49.868	By matching	By matching	22.7	9.9	97599000	4033200	237680	9759900	403320	23768	2765900	0	0	0	10				426	330;402;717;1094;1236;1416;2273	True;True;True;True;True;True;True	352;432;775;1178;1332;1333;1555;2492	1181;1433;1434;1435;1436;2599;2600;2601;2602;3900;4375;4376;4377;4378;4379;4380;5104;8404;8405;8406;8407	910;1087;1936;2931;3315;3316;3317;3838;6436;6437;6438
NCLIV_043610-t26_1-p1	NCLIV_043610-t26_1-p1	1	1	1	>NCLIV_043610-t26_1-p1 | transcript=NCLIV_043610-t26_1 | gene=NCLIV_043610 | organism=Neospora_caninum_Liverpool | gene_product=conserved hypothetical protein | transcript_product=conserved hypothetical protein | location=FR823385:4271496-4282517(-) | prot	1	1	1	1	1	0	1	0	1	0	0.2	0.2	0.2	368.64	3466	3466	1	3	0.0039448	7.3043	By MS/MS	By matching	0.2	0	10846000	3638400	0	58948	19774	0	3638400	0	1	0	3				428	1516	TRUE	1670	5519;5520;5521	4189;4190;4191
NCLIV_043620-t26_1-p1	NCLIV_043620-t26_1-p1	13	13	13	>NCLIV_043620-t26_1-p1 | transcript=NCLIV_043620-t26_1 | gene=NCLIV_043620 | organism=Neospora_caninum_Liverpool | gene_product=hypothetical protein | transcript_product=hypothetical protein | location=FR823385:4284557-4290652(+) | protein_length=673 | seq	1	13	13	13	13	8	13	8	13	8	21.5	21.5	21.5	74.924	673	673	1	48	0	219.11	By MS/MS	By MS/MS	21.5	11.9	91872000	53328000	7543300	1997200	1159300	163980	44651000	47661000	15	3	27				429	158;476;651;741;918;993;1075;1261;1500;1629;1632;1684;1907	True;True;True;True;True;True;True;True;True;True;True;True;True	170;512;704;799;987;1070;1157;1359;1651;1796;1797;1800;1854;2093	588;589;590;591;1675;1676;1677;1678;2367;2368;2369;2671;2672;2673;3301;3302;3303;3559;3560;3561;3836;3837;3838;4454;4455;4456;4457;5461;5462;5463;5464;5465;5915;5916;5917;5918;5919;5920;5931;5932;6081;6082;6083;6084;7051;7052;7053;7054	435;436;1244;1763;1984;1985;2501;2686;2687;2878;2879;3377;3378;4143;4144;4145;4146;4147;4475;4476;4484;4485;4486;4602;4603;5371;5372;5373
NCLIV_043670-t26_1-p1	NCLIV_043670-t26_1-p1	1	1	1	>NCLIV_043670-t26_1-p1 | transcript=NCLIV_043670-t26_1 | gene=NCLIV_043670 | organism=Neospora_caninum_Liverpool | gene_product=high mobility group protein, related | transcript_product=high mobility group protein, related | location=FR823385:4316825-43171	1	1	1	1	1	0	1	0	1	0	14.9	14.9	14.9	10.682	94	94	1	1	0.0038986	7.0751	By MS/MS	By matching	14.9	0	372630	372630	0	186320	186320	0	372630	0	2	0	2				430	1040	TRUE	1120	3700	2773;2774
NCLIV_044000-t26_1-p1	NCLIV_044000-t26_1-p1	7	7	7	>NCLIV_044000-t26_1-p1 | transcript=NCLIV_044000-t26_1 | gene=NCLIV_044000 | organism=Neospora_caninum_Liverpool | gene_product=hypothetical protein | transcript_product=hypothetical protein | location=FR823385:4601972-4604859(+) | protein_length=268 | seq	1	7	7	7	6	3	6	3	6	3	25.7	25.7	25.7	29.218	268	268	1	39	0	103.91	By MS/MS	By MS/MS	21.6	11.9	354200000	97473000	10142000	25300000	6962400	724410	77373000	37174000	11	4	31				431	80;735;848;1252;1253;1786;1983	True;True;True;True;True;True;True	86;793;909;910;1349;1350;1960;2178	294;2653;2654;2982;2983;2984;2985;2986;2987;2988;2989;2990;2991;2992;2993;2994;2995;2996;2997;2998;2999;3000;3001;3002;4427;4428;4429;4430;4431;4432;4433;4434;6454;6455;6456;7349;7350;7351;7352	234;1971;2218;2219;2220;2221;2222;2223;2224;2225;2226;2227;2228;2229;2230;2231;3352;3353;3354;3355;3356;3357;3358;3359;3360;3361;3362;4886;4887;4888;4889;5578;5579
NCLIV_044290-t26_1-p1	NCLIV_044290-t26_1-p1	1	1	1	>NCLIV_044290-t26_1-p1 | transcript=NCLIV_044290-t26_1 | gene=NCLIV_044290 | organism=Neospora_caninum_Liverpool | gene_product=pyruvate dehydrogenase E2 component, related | transcript_product=pyruvate dehydrogenase E2 component, related | location=FR8233	1	1	1	1	1	0	1	0	1	0	1.2	1.2	1.2	95.175	920	920	1	3	0.0093313	5.986	By matching	By matching	1.2	0	2766800	348160	0	81376	10240	0	348160	0	0	0	0				433	1895	TRUE	2080	7019;7020;7021	5346
NCLIV_044440-t26_1-p1	NCLIV_044440-t26_1-p1	2	2	2	>NCLIV_044440-t26_1-p1 | transcript=NCLIV_044440-t26_1 | gene=NCLIV_044440 | organism=Neospora_caninum_Liverpool | gene_product=hypothetical protein | transcript_product=hypothetical protein | location=FR823385:5072685-5076956(+) | protein_length=430 | seq	1	2	2	2	2	0	2	0	2	0	5.3	5.3	5.3	48.042	430	430	1	10	0	12.91	By MS/MS	By matching	5.3	0	13355000	2006200	0	534200	80247	0	1884300	0	2	0	5				434	968;1257	True;True	1040;1354	3483;3484;3485;3486;3487;3488;4445;4446;4447;4448	2637;2638;2639;3370;3371;3372
NCLIV_044590-t26_1-p1	NCLIV_044590-t26_1-p1	1	1	1	>NCLIV_044590-t26_1-p1 | transcript=NCLIV_044590-t26_1 | gene=NCLIV_044590 | organism=Neospora_caninum_Liverpool | gene_product=putative U1 small nuclear ribonucleoprotein | transcript_product=putative U1 small nuclear ribonucleoprotein | location=FR823385	1	1	1	1	1	0	1	0	1	0	6	6	6	23.761	234	234	1	5	0.0041929	9.6789	By matching	By matching	6	0	3565000	1840500	0	445630	230060	0	1840500	0	0	0	0				435	1726	TRUE	1897	6246;6247;6248;6249;6250	4723;4724
NCLIV_044610-t26_1-p1	NCLIV_044610-t26_1-p1	3	3	3	>NCLIV_044610-t26_1-p1 | transcript=NCLIV_044610-t26_1 | gene=NCLIV_044610 | organism=Neospora_caninum_Liverpool | gene_product=conserved hypothetical protein | transcript_product=conserved hypothetical protein | location=FR823385:5265535-5270659(+) | prot	1	3	3	3	2	1	2	1	2	1	2	2	2	163.56	1530	1530	1	8	0	17.155	By MS/MS	By MS/MS	1.3	0.7	10530000	3453800	1668100	130000	42640	20594	6578600	0	2	1	3				436	38;452;2272	True;True;True	41;488;2491	146;147;148;1598;1599;1600;8402;8403	98;1191;6435
NCLIV_045010-t26_1-p1	NCLIV_045010-t26_1-p1	2	2	2	>NCLIV_045010-t26_1-p1 | transcript=NCLIV_045010-t26_1 | gene=NCLIV_045010 | organism=Neospora_caninum_Liverpool | gene_product=hypothetical protein | transcript_product=hypothetical protein | location=FR823391:177227-179396(+) | protein_length=205 | seque	1	2	2	2	2	0	2	0	2	0	14.1	14.1	14.1	24.325	205	205	1	8	0	13.645	By MS/MS	By matching	14.1	0	12758000	608670	0	2126300	101440	0	601320	0	1	0	4				439	2150;2363	True;True	2355;2589	7951;7952;7953;8718;8719;8720;8721;8722	6087;6088;6666;6667
NCLIV_045140-t26_1-p1	NCLIV_045140-t26_1-p1	2	2	2	>NCLIV_045140-t26_1-p1 | transcript=NCLIV_045140-t26_1 | gene=NCLIV_045140 | organism=Neospora_caninum_Liverpool | gene_product=conserved hypothetical protein | transcript_product=conserved hypothetical protein | location=FR823391:297382-299682(+) | protei	1	2	2	2	1	0	1	0	1	0	4.5	4.5	4.5	42.442	374	374	1	3	0.0021413	11.083	By matching	By matching	2.4	0	1837300	545480	0	153110	45457	0	545480	0	0	0	1				440	839;1326	True;True	899;1430	2958;2959;4676	2199;3532
NCLIV_045550-t26_1-p1	NCLIV_045550-t26_1-p1	4	4	4	>NCLIV_045550-t26_1-p1 | transcript=NCLIV_045550-t26_1 | gene=NCLIV_045550 | organism=Neospora_caninum_Liverpool | gene_product=putative RNA recognition motif-containing protein | transcript_product=putative RNA recognition motif-containing protein | locat	1	4	4	4	2	1	2	1	2	1	9.9	9.9	9.9	65.633	604	604	1	10	0	25.538	By MS/MS	By matching	4.5	2	4863100	2039200	51365	127980	53664	1351.7	2275700	0	3	0	6				446	65;458;1204;1442	True;True;True;True	71;494;1300;1583	257;1627;1628;1629;1630;4278;5241;5242;5243;5244	205;1219;3241;3994;3995;3996
NCLIV_045585-t26_1-p1	NCLIV_045585-t26_1-p1	4	4	4	>NCLIV_045585-t26_1-p1 | transcript=NCLIV_045585-t26_1 | gene=NCLIV_045585 | organism=Neospora_caninum_Liverpool | gene_product=conserved hypothetical protein | transcript_product=conserved hypothetical protein | location=FR823391:667179-668720(+) | protei	1	4	4	4	4	1	4	1	4	1	10.1	10.1	10.1	57.269	513	513	1	17	0	36.098	By matching	By matching	10.1	1.9	28997000	4882400	572970	1159900	195300	22919	4584200	0	0	0	9				447	710;1025;1745;2129	True;True;True;True	768;1103;1918;2333;2334	2573;2574;2575;3645;3646;3647;3648;6328;6329;7876;7877;7878;7879;7880;7881;7882;7883	1921;2743;4788;4789;6021;6022;6023;6024;6025
NCLIV_045590-t26_1-p1	NCLIV_045590-t26_1-p1	1	1	1	>NCLIV_045590-t26_1-p1 | transcript=NCLIV_045590-t26_1 | gene=NCLIV_045590 | organism=Neospora_caninum_Liverpool | gene_product=conserved hypothetical protein | transcript_product=conserved hypothetical protein | location=FR823391:671582-679652(-) | protei	1	1	1	1	1	0	1	0	1	0	1	1	1	133.16	1265	1265	1	2	0.0036232	6.4482	By matching	By matching	1	0	221510	97357	0	4179.3	1836.9	0	97357	0	0	0	1				448	792	TRUE	852	2830;2831	2104
NCLIV_045670-t26_1-p1	NCLIV_045670-t26_1-p1	3	3	3	>NCLIV_045670-t26_1-p1 | transcript=NCLIV_045670-t26_1 | gene=NCLIV_045670 | organism=Neospora_caninum_Liverpool | gene_product=hypothetical protein | transcript_product=hypothetical protein | location=FR823391:755072-757145(-) | protein_length=134 | seque	1	3	3	3	3	3	3	3	3	3	20.9	20.9	20.9	15.365	134	134	1	21	0	33.519	By MS/MS	By MS/MS	20.9	20.9	162440000	51962000	20025000	40609000	12991000	5006300	43367000	118250000	6	3	19				449	75;166;2253	True;True;True	81;180;2472	281;282;283;284;621;622;623;624;625;626;627;628;629;8342;8343;8344;8345;8346;8347;8348;8349	226;227;228;460;461;462;463;464;465;466;467;468;469;470;6392;6393;6394;6395;6396;6397
NCLIV_045710-t26_1-p1	NCLIV_045710-t26_1-p1	2	2	2	>NCLIV_045710-t26_1-p1 | transcript=NCLIV_045710-t26_1 | gene=NCLIV_045710 | organism=Neospora_caninum_Liverpool | gene_product=hypothetical protein | transcript_product=hypothetical protein | location=FR823391:778132-782794(+) | protein_length=497 | seque	1	2	2	2	2	0	2	0	2	0	4.8	4.8	4.8	56.532	497	497	1	5	0	13.004	By MS/MS	By matching	4.8	0	31866000	17527000	0	1517400	834630	0	15640000	0	2	0	4				450	1112;1213	True;True	1198;1309	3959;3960;3961;4303;4304	2980;2981;3255;3256
NCLIV_045800-t26_1-p1	NCLIV_045800-t26_1-p1	11	11	11	>NCLIV_045800-t26_1-p1 | transcript=NCLIV_045800-t26_1 | gene=NCLIV_045800 | organism=Neospora_caninum_Liverpool | gene_product=60S ribosomal protein L3, related | transcript_product=60S ribosomal protein L3, related | location=FR823391:852596-856092(-) |	1	11	11	11	9	5	9	5	9	5	29.4	29.4	29.4	45.009	398	398	1	53	0	144.45	By MS/MS	By MS/MS	21.6	9.3	362440000	41944000	4350000	17259000	1997300	207140	39843000	28734000	8	3	27				452	147;182;298;353;778;811;985;1348;1428;2196;2312	True;True;True;True;True;True;True;True;True;True;True	159;198;319;375;838;871;1060;1464;1465;1568;2410;2532	546;547;548;684;685;1071;1072;1073;1256;2794;2795;2796;2797;2798;2885;2886;3535;3536;3537;3538;4780;4781;4782;4783;4784;4785;4786;4787;4788;4789;4790;4791;4792;4793;4794;4795;4796;5183;5184;5185;5186;5187;5188;5189;5190;5191;8141;8142;8143;8144;8543;8544;8545	414;415;525;526;830;977;2077;2078;2079;2142;2671;2672;2673;3611;3612;3613;3614;3615;3616;3617;3618;3619;3950;3951;3952;3953;3954;3955;3956;3957;6225;6226;6545
NCLIV_046010-t26_1-p1	NCLIV_046010-t26_1-p1	3	3	3	>NCLIV_046010-t26_1-p1 | transcript=NCLIV_046010-t26_1 | gene=NCLIV_046010 | organism=Neospora_caninum_Liverpool | gene_product=conserved hypothetical protein | transcript_product=conserved hypothetical protein | location=FR823391:994849-1004627(+) | prote	1	3	3	3	2	2	2	2	2	2	3.5	3.5	3.5	120.97	1102	1102	1	14	0	18.773	By matching	By matching	2.4	2.4	9126400	299990	461510	138280	4545.2	6992.6	690900	2280100	0	0	7				455	222;1400;1965	True;True;True	241;1537;1538;2159	799;800;801;802;803;804;5054;5055;5056;5057;5058;7278;7279;7280	611;612;613;3809;3810;3811;5534
NCLIV_046040-t26_1-p1	NCLIV_046040-t26_1-p1	5	5	5	>NCLIV_046040-t26_1-p1 | transcript=NCLIV_046040-t26_1 | gene=NCLIV_046040 | organism=Neospora_caninum_Liverpool | gene_product=hypothetical protein | transcript_product=hypothetical protein | location=FR823391:1026353-1029163(-) | protein_length=161 | seq	1	5	5	5	5	3	5	3	5	3	24.8	24.8	24.8	18.649	161	161	1	21	0	36.039	By MS/MS	By MS/MS	24.8	17.4	72683000	16877000	4078200	7268300	1687700	407820	21375000	17510000	4	1	9				457	77;260;424;1506;1549	True;True;True;True;True	83;279;455;1658;1704	286;287;288;289;290;291;921;922;923;924;1491;1492;1493;1494;1495;5481;5482;5606;5607;5608;5609	230;231;701;702;703;704;1117;1118;4163;4246
NCLIV_046060-t26_1-p1	NCLIV_046060-t26_1-p1	1	1	1	>NCLIV_046060-t26_1-p1 | transcript=NCLIV_046060-t26_1 | gene=NCLIV_046060 | organism=Neospora_caninum_Liverpool | gene_product=conserved hypothetical protein | transcript_product=conserved hypothetical protein | location=FR823391:1046096-1053578(+) | prot	1	1	1	1	1	0	1	0	1	0	1	1	1	177.98	1654	1654	1	2	0.0037951	6.8261	By MS/MS	By matching	1	0	549300	396680	0	7736.6	5587.1	0	396680	0	1	0	1				459	414	TRUE	444	1459;1460	1101
NCLIV_046080-t26_1-p1	NCLIV_046080-t26_1-p1	1	1	1	>NCLIV_046080-t26_1-p1 | transcript=NCLIV_046080-t26_1 | gene=NCLIV_046080 | organism=Neospora_caninum_Liverpool | gene_product=hypothetical protein | transcript_product=hypothetical protein | location=FR823391:1060817-1064769(-) | protein_length=1058 | se	1	1	1	1	1	0	1	0	1	0	1.5	1.5	1.5	115.01	1058	1058	1	3	0.0040984	8.1458	By MS/MS	By matching	1.5	0	3872700	2014700	0	86061	44772	0	2014700	0	1	0	2				460	2358	TRUE	2584	8705;8706;8707	6657;6658;6659
NCLIV_046400-t26_1-p1	NCLIV_046400-t26_1-p1	2	2	2	>NCLIV_046400-t26_1-p1 | transcript=NCLIV_046400-t26_1 | gene=NCLIV_046400 | organism=Neospora_caninum_Liverpool | gene_product=conserved hypothetical protein | transcript_product=conserved hypothetical protein | location=FR823391:1348117-1354269(-) | prot	1	2	2	2	2	0	2	0	2	0	5.5	5.5	5.5	43.355	384	384	1	5	0.0021882	11.232	By MS/MS	By matching	5.5	0	249680000	27638000	0	9602900	1063000	0	33403000	0	2	0	2				463	1354;1837	True;True	1473;2015	4820;4821;4822;6792;6793	3635;5182
NCLIV_046530-t26_1-p1	NCLIV_046530-t26_1-p1	1	1	1	>NCLIV_046530-t26_1-p1 | transcript=NCLIV_046530-t26_1 | gene=NCLIV_046530 | organism=Neospora_caninum_Liverpool | gene_product=putative reticulon domain-containing protein | transcript_product=putative reticulon domain-containing protein | location=FR8233	1	1	1	1	1	0	1	0	1	0	4.6	4.6	4.6	21.878	197	197	1	2	0.0051107	6.2057	By matching	By matching	4.6	0	1166200	443480	0	106020	40316	0	443480	0	0	0	1				464	2174	TRUE	2382	8047;8048	6153
NCLIV_046620-t26_1-p1	NCLIV_046620-t26_1-p1	3	3	3	>NCLIV_046620-t26_1-p1 | transcript=NCLIV_046620-t26_1 | gene=NCLIV_046620 | organism=Neospora_caninum_Liverpool | gene_product=Plasmodium vivax PV1H14060_P, related | transcript_product=Plasmodium vivax PV1H14060_P, related | location=FR823391:1540700-154	1	3	3	3	3	1	3	1	3	1	5.2	5.2	5.2	79.654	785	785	1	9	0	23.43	By MS/MS	By matching	5.2	1.9	5495300	2866300	59802	238930	124620	2600.1	3493600	0	4	0	7				465	216;307;1417	True;True;True	235;328;1556	784;785;786;1100;1101;1102;5105;5106;5107	602;603;604;605;842;3839;3840
NCLIV_046690-t26_1-p1	NCLIV_046690-t26_1-p1	12	12	12	>NCLIV_046690-t26_1-p1 | transcript=NCLIV_046690-t26_1 | gene=NCLIV_046690 | organism=Neospora_caninum_Liverpool | gene_product=VASA RNA helicase, related | transcript_product=VASA RNA helicase, related | location=FR823391:1580801-1583636(+) | protein_leng	1	12	12	12	10	5	10	5	10	5	19.9	19.9	19.9	81.822	769	769	1	53	0	114.04	By MS/MS	By MS/MS	15.9	7.9	252880000	76840000	10141000	5380500	1634900	215760	71343000	68067000	9	6	41				466	6;104;237;388;1285;1369;1374;1491;1564;2008;2101;2181	True;True;True;True;True;True;True;True;True;True;True;True	6;7;111;256;413;414;1384;1493;1498;1499;1641;1721;1722;2208;2303;2392	21;22;23;24;374;861;862;863;1354;1355;1356;1357;1358;1359;4544;4545;4546;4885;4893;4894;4895;4896;4897;4898;4899;4900;4901;5432;5433;5434;5673;5674;5675;5676;5677;5678;5679;7460;7461;7462;7463;7464;7465;7466;7467;7778;7779;7780;7781;8074;8075;8076;8077	23;24;284;285;657;1035;1036;1037;3432;3682;3687;3688;3689;3690;3691;3692;3693;3694;3695;4122;4123;4124;4299;4300;4301;4302;5656;5657;5658;5659;5660;5661;5662;5937;5938;5939;5940;6174;6175;6176;6177
NCLIV_046790-t26_1-p1	NCLIV_046790-t26_1-p1	2	2	2	>NCLIV_046790-t26_1-p1 | transcript=NCLIV_046790-t26_1 | gene=NCLIV_046790 | organism=Neospora_caninum_Liverpool | gene_product=Calmodulin, related | transcript_product=Calmodulin, related | location=FR823391:1665946-1666455(+) | protein_length=169 | seque	1	2	2	2	2	2	2	2	2	2	10.1	10.1	10.1	19.273	169	169	1	6	0	12.671	By MS/MS	By matching	10.1	10.1	1316100	487430	191960	119650	44312	17451	465710	982730	2	0	2				467	62;2219	True;True	68;2436	247;248;249;8228;8229;8230	195;6307
NCLIV_047500-t26_1-p1	NCLIV_047500-t26_1-p1	12	12	12	>NCLIV_047500-t26_1-p1 | transcript=NCLIV_047500-t26_1 | gene=NCLIV_047500 | organism=Neospora_caninum_Liverpool | gene_product=putative Trichohyalin | transcript_product=putative Trichohyalin | location=FR823391:2215674-2237623(+) | protein_length=1494 |	1	12	12	12	2	3	2	3	2	3	9.8	9.8	9.8	162.87	1494	1494	1	26	0	103.18	By matching	By matching	1.1	2	171500000	3096100	932840	2017600	36425	10975	3081800	4284900	0	0	17				472	313;591;762;1173;1225;1258;1370;1407;1595;1809;1890;2319	True;True;True;True;True;True;True;True;True;True;True;True	335;640;822;1262;1321;1355;1356;1494;1545;1754;1983;2074;2539	1122;1123;2123;2124;2743;2744;2745;4158;4159;4160;4339;4340;4341;4449;4450;4886;5075;5076;5077;5773;5774;5775;5776;6533;7000;8560	853;854;1568;1569;1570;2041;2042;3132;3133;3134;3135;3291;3373;3374;3683;3822;4375;4944;5333;6555
NCLIV_047630-t26_1-p1	NCLIV_047630-t26_1-p1	4	4	4	>NCLIV_047630-t26_1-p1 | transcript=NCLIV_047630-t26_1 | gene=NCLIV_047630 | organism=Neospora_caninum_Liverpool | gene_product=putative 40S ribosomal protein S18 | transcript_product=putative 40S ribosomal protein S18 | location=FR823391:2345912-2347167(+	1	4	4	4	4	2	4	2	4	2	31.4	31.4	31.4	17.764	156	156	1	13	0	26.469	By MS/MS	By matching	31.4	14.7	34723000	4482600	829480	3858100	498070	92164	4973200	5439100	2	0	10				473	88;895;1735;2241	True;True;True;True	94;960;1908;2460	322;323;324;325;3202;3203;3204;6281;6282;8308;8309;8310;8311	250;2400;2401;4748;4749;4750;6364;6365;6366;6367
NCLIV_047860-t26_1-p1	NCLIV_047860-t26_1-p1	6	6	6	>NCLIV_047860-t26_1-p1 | transcript=NCLIV_047860-t26_1 | gene=NCLIV_047860 | organism=Neospora_caninum_Liverpool | gene_product=hypothetical protein | transcript_product=hypothetical protein | location=FR823391:2576444-2578735(+) | protein_length=763 | seq	1	6	6	6	5	1	5	1	5	1	9.7	9.7	9.7	82.172	763	763	1	15	0	34.94	By MS/MS	By matching	8.5	1.4	53547000	5911300	98913	1673300	184730	3091	5081200	0	2	0	8				476	466;1581;1744;1748;2026;2318	True;True;True;True;True;True	502;1739;1917;1921;2227;2538	1652;1653;5726;5727;6324;6325;6326;6327;6332;6333;7525;7526;8557;8558;8559	1233;4342;4343;4785;4786;4787;4792;5698;6554
NCLIV_048020-t26_1-p1	NCLIV_048020-t26_1-p1	5	5	5	>NCLIV_048020-t26_1-p1 | transcript=NCLIV_048020-t26_1 | gene=NCLIV_048020 | organism=Neospora_caninum_Liverpool | gene_product=hypothetical protein | transcript_product=hypothetical protein | location=FR823391:2711556-2714254(+) | protein_length=328 | seq	1	5	5	5	4	1	4	1	4	1	20.1	20.1	20.1	36.058	328	328	1	17	0	231.95	By MS/MS	By matching	14.9	3	163810000	16054000	616720	10921000	1070300	41115	15405000	0	4	0	13				477	618;1251;1828;2124;2289	True;True;True;True;True	668;1348;2006;2327;2508	2242;2243;2244;4423;4424;4425;4426;6749;6750;6751;6752;6753;6754;7846;8451;8452;8453	1677;3349;3350;3351;5158;5159;5160;5161;5994;5995;6468;6469;6470;6471
NCLIV_048030-t26_1-p1	NCLIV_048030-t26_1-p1	1	1	1	>NCLIV_048030-t26_1-p1 | transcript=NCLIV_048030-t26_1 | gene=NCLIV_048030 | organism=Neospora_caninum_Liverpool | gene_product=hypothetical protein | transcript_product=hypothetical protein | location=FR823391:2718491-2719774(-) | protein_length=120 | seq	1	1	1	1	1	0	1	0	1	0	6.7	6.7	6.7	14.34	120	120	1	3	0.0049587	6.1298	By matching	By matching	6.7	0	2450600	401280	0	350090	57326	0	401280	0	0	0	1				478	1117	TRUE	1203	3977;3978;3979	3000
NCLIV_048180-t26_1-p1	NCLIV_048180-t26_1-p1	1	1	1	>NCLIV_048180-t26_1-p1 | transcript=NCLIV_048180-t26_1 | gene=NCLIV_048180 | organism=Neospora_caninum_Liverpool | gene_product=conserved hypothetical protein | transcript_product=conserved hypothetical protein | location=FR823391:2840527-2842486(+) | prot	1	1	1	1	1	0	1	0	1	0	4	4	4	23.072	202	202	1	2	0.004902	6.1105	By MS/MS	By matching	4	0	3153000	1944600	0	394120	243070	0	1944600	0	1	0	2				481	2251	TRUE	2470	8335;8336	6383;6384
NCLIV_049030-t26_1-p1	NCLIV_049030-t26_1-p1	2	2	2	>NCLIV_049030-t26_1-p1 | transcript=NCLIV_049030-t26_1 | gene=NCLIV_049030 | organism=Neospora_caninum_Liverpool | gene_product=hypothetical protein | transcript_product=hypothetical protein | location=FR823391:3622666-3625371(+) | protein_length=225 | seq	1	2	2	2	2	0	2	0	2	0	8.4	8.4	8.4	26.008	225	225	1	12	0	18.149	By MS/MS	By matching	8.4	0	13521000	3293400	0	1126800	274450	0	3378000	0	4	0	10				485	1283;1427	True;True	1382;1567	4535;4536;4537;4538;4539;4540;5177;5178;5179;5180;5181;5182	3426;3427;3428;3429;3430;3945;3946;3947;3948;3949
NCLIV_049100-t26_1-p1	NCLIV_049100-t26_1-p1	1	1	1	>NCLIV_049100-t26_1-p1 | transcript=NCLIV_049100-t26_1 | gene=NCLIV_049100 | organism=Neospora_caninum_Liverpool | gene_product=Ribosomal protein S19e, related | transcript_product=Ribosomal protein S19e, related | location=FR823391:3700369-3701671(-) | pr	1	1	1	1	1	0	1	0	1	0	8.8	8.8	8.8	18.35	160	160	1	1	0.0042283	10.285	By MS/MS	By matching	8.8	0	522430	522430	0	87072	87072	0	522430	0	1	0	1				486	1772	TRUE	1946	6405	4852
NCLIV_049140-t26_1-p1	NCLIV_049140-t26_1-p1	13	1	1	>NCLIV_049140-t26_1-p1 | transcript=NCLIV_049140-t26_1 | gene=NCLIV_049140 | organism=Neospora_caninum_Liverpool | gene_product=hypothetical protein | transcript_product=hypothetical protein | location=FR823391:3725383-3728118(-) | protein_length=449 | seq	1	13	1	1	12	7	1	0	1	0	29.8	3.8	3.8	50.08	449	449	1	6	0	11.642	By MS/MS	By matching	29.8	15.4	47452000	11797000	0	2372600	589860	0	11188000	0	2	0	6				487	105;123;177;484;529;602;603;901;1002;1064;1469;1495;2212	False;False;False;True;False;False;False;False;False;False;False;False;False	112;133;134;135;192;193;520;569;570;652;653;967;968;1080;1145;1611;1645;1646;2427;2428	375;376;377;439;440;441;442;443;444;445;446;447;448;449;450;451;452;453;454;455;456;457;458;459;460;461;462;463;464;465;466;467;468;469;470;471;472;473;474;475;476;477;478;479;480;481;482;483;484;663;664;665;666;667;668;669;670;671;1707;1708;1709;1710;1711;1712;1868;1869;1870;1871;1872;1873;1874;1875;2169;2170;2171;2172;2173;2174;2175;2176;2177;2178;2179;2180;2181;2182;2183;2184;2185;2186;2187;21…	286;326;327;328;329;330;331;332;333;334;335;336;337;338;339;340;341;342;343;344;345;346;347;348;349;350;351;352;353;354;355;356;357;358;359;360;361;362;363;364;365;366;367;505;506;507;508;509;510;511;512;513;1266;1267;1268;1269;1270;1271;1374;1375;1376;1377;1378;1379;1380;1381;1382;1383;1384;1385;1386;1607;1608;1609;1610;1611;1612;1613;1614;1615;1616;1617;1618;1619;1620;1621;1622;1623;1624;1625;1…
NCLIV_049270-t26_1-p1	NCLIV_049270-t26_1-p1	2	2	2	>NCLIV_049270-t26_1-p1 | transcript=NCLIV_049270-t26_1 | gene=NCLIV_049270 | organism=Neospora_caninum_Liverpool | gene_product=conserved hypothetical protein | transcript_product=conserved hypothetical protein | location=FR823391:3826765-3828840(-) | prot	1	2	2	2	2	1	2	1	2	1	2.6	2.6	2.6	76.672	691	691	1	5	0	13.075	By MS/MS	By MS/MS	2.6	1.3	2170600	777980	199970	58664	21027	5404.5	777980	0	2	1	4				488	701;1687	True;True	757;1857	2530;6091;6092;6093;6094	1892;4609;4610;4611
NCLIV_049660-t26_1-p1	NCLIV_049660-t26_1-p1	1	1	1	>NCLIV_049660-t26_1-p1 | transcript=NCLIV_049660-t26_1 | gene=NCLIV_049660 | organism=Neospora_caninum_Liverpool | gene_product=MGC53542 protein, related | transcript_product=MGC53542 protein, related | location=FR823391:4167609-4180755(+) | protein_length	1	1	1	1	1	0	1	0	1	0	0.9	0.9	0.9	207.21	1889	1889	1	1	0	15.064	By MS/MS	By matching	0.9	0	1867700	1867700	0	17958	17958	0	1867700	0	2	0	2				492	234	TRUE	253	855	649;650
NCLIV_049830-t26_1-p1	NCLIV_049830-t26_1-p1	3	3	3	>NCLIV_049830-t26_1-p1 | transcript=NCLIV_049830-t26_1 | gene=NCLIV_049830 | organism=Neospora_caninum_Liverpool | gene_product=conserved hypothetical protein | transcript_product=conserved hypothetical protein | location=FR823391:4411421-4419117(-) | prot	1	3	3	3	2	2	2	2	2	2	6.7	6.7	6.7	66.049	583	583	1	10	0	19.1	By matching	By MS/MS	4.3	4.3	8722700	1973600	181200	281380	63664	5845	2398500	0	0	1	5				494	1303;1784;1813	True;True;True	1405;1958;1989	4601;4602;6446;6447;6448;6449;6555;6556;6557;6558	3476;4881;4882;4883;4969
NCLIV_049870-t26_1-p1	NCLIV_049870-t26_1-p1	2	2	2	>NCLIV_049870-t26_1-p1 | transcript=NCLIV_049870-t26_1 | gene=NCLIV_049870 | organism=Neospora_caninum_Liverpool | gene_product=GH22120, related | transcript_product=GH22120, related | location=FR823391:4449083-4463066(-) | protein_length=4170 | sequence_S	1	2	2	2	1	0	1	0	1	0	0.9	0.9	0.9	428.42	4170	4170	1	2	0.0021834	11.224	By MS/MS	By matching	0.6	0	1496600	183220	0	8962	1097.1	0	183220	0	1	0	2				495	649;1178	True;True	701;1268	2361;4179	1757;3153
NCLIV_049900-t26_1-p1	NCLIV_049900-t26_1-p1	17	17	17	>NCLIV_049900-t26_1-p1 | transcript=NCLIV_049900-t26_1 | gene=NCLIV_049900 | organism=Neospora_caninum_Liverpool | gene_product=hypothetical protein | transcript_product=hypothetical protein | location=FR823391:4477271-4482569(+) | protein_length=831 | seq	1	17	17	17	10	4	10	4	10	4	23	23	23	93.1	831	831	1	52	0	271.26	By MS/MS	By MS/MS	12.2	5.1	319400000	34250000	8647900	7428000	796510	201110	34541000	48291000	10	3	44				496	143;238;384;473;572;573;596;786;925;949;1008;1051;1320;1487;1648;1796;1797	True;True;True;True;True;True;True;True;True;True;True;True;True;True;True;True;True	155;257;409;509;621;622;645;646;846;994;995;1020;1086;1131;1423;1637;1817;1970;1971	525;526;527;528;529;530;531;864;865;1348;1349;1350;1667;2041;2042;2043;2044;2045;2140;2141;2142;2143;2144;2145;2146;2147;2814;3320;3321;3322;3405;3406;3407;3408;3592;3593;3594;3726;3727;3728;3729;3730;3731;4658;4659;4660;5425;5979;6487;6488;6489;6490	400;401;402;403;404;405;406;658;659;660;1030;1031;1240;1502;1503;1504;1505;1506;1507;1578;1579;1580;1581;1582;1583;1584;1585;2090;2513;2514;2515;2582;2583;2584;2706;2785;2786;2787;3515;4117;4522;4911;4912;4913;4914
NCLIV_050030-t26_1-p1	NCLIV_050030-t26_1-p1	2	2	2	>NCLIV_050030-t26_1-p1 | transcript=NCLIV_050030-t26_1 | gene=NCLIV_050030 | organism=Neospora_caninum_Liverpool | gene_product=hypothetical protein | transcript_product=hypothetical protein | location=FR823391:4603091-4608761(-) | protein_length=475 | seq	1	2	2	2	2	1	2	1	2	1	4.2	4.2	4.2	52.724	475	475	1	8	0	12.714	By MS/MS	By matching	4.2	2.1	16539000	5504000	158850	870480	289680	8360.7	5504000	0	1	0	3				497	1048;1924	True;True	1128;2111	3714;3715;3716;3717;7111;7112;7113;7114	2782;5412;5413;5414
NCLIV_050210-t26_1-p1	NCLIV_050210-t26_1-p1	3	3	3	>NCLIV_050210-t26_1-p1 | transcript=NCLIV_050210-t26_1 | gene=NCLIV_050210 | organism=Neospora_caninum_Liverpool | gene_product=putative KH domain-containing protein | transcript_product=putative KH domain-containing protein | location=FR823391:4756571-476	1	3	3	3	3	1	3	1	3	1	4.9	4.9	4.9	68.722	616	616	1	10	0	26.166	By MS/MS	By matching	4.9	1.8	20698000	13233000	103590	574960	367570	2877.6	13224000	0	3	0	4				499	242;1044;1074	True;True;True	261;1124;1156	873;874;875;876;3706;3707;3708;3833;3834;3835	667;668;2778;2877
NCLIV_050470-t26_1-p1	NCLIV_050470-t26_1-p1	3	3	3	>NCLIV_050470-t26_1-p1 | transcript=NCLIV_050470-t26_1 | gene=NCLIV_050470 | organism=Neospora_caninum_Liverpool | gene_product=hypothetical protein | transcript_product=hypothetical protein | location=FR823391:4916407-4921546(+) | protein_length=530 | seq	1	3	3	3	2	0	2	0	2	0	7	7	7	59.465	530	530	1	11	0	19.018	By MS/MS	By matching	4	0	16194000	1964300	0	578370	70155	0	2187200	0	1	0	6				502	411;1412;1729	True;True;True	441;1550;1551;1901	1452;1453;5088;5089;5090;5091;5092;5093;6260;6261;6262	1097;3830;3831;3832;4736;4737
NCLIV_050620-t26_1-p1	NCLIV_050620-t26_1-p1	5	5	5	>NCLIV_050620-t26_1-p1 | transcript=NCLIV_050620-t26_1 | gene=NCLIV_050620 | organism=Neospora_caninum_Liverpool | gene_product=putative lysine decarboxylase domain-containing protein | transcript_product=putative lysine decarboxylase domain-containing pro	1	5	5	5	5	1	5	1	5	1	13.9	13.9	13.9	43.537	395	395	1	22	0	38.272	By MS/MS	By matching	13.9	3.8	27760000	9261900	85151	1388000	463090	4257.6	4888000	3727500	2	0	8				504	281;373;1851;2141;2286	True;True;True;True;True	300;397;2031;2346;2505	995;996;997;998;999;1000;1001;1323;1324;1325;6844;6845;6846;6847;6848;6849;7918;7919;7920;8446;8447;8448	773;774;1013;5233;5234;6061;6463;6464;6465
NCLIV_050680-t26_1-p1	NCLIV_050680-t26_1-p1	17	17	17	>NCLIV_050680-t26_1-p1 | transcript=NCLIV_050680-t26_1 | gene=NCLIV_050680 | organism=Neospora_caninum_Liverpool | gene_product=hypothetical protein | transcript_product=hypothetical protein | location=FR823391:5061737-5065750(-) | protein_length=578 | seq	1	17	17	17	16	5	16	5	16	5	30.4	30.4	30.4	63.106	578	578	1	80	0	172.27	By MS/MS	By MS/MS	27.3	8.1	258240000	42384000	5458900	8069800	1324500	170590	36306000	15090000	14	0	49				506	294;394;501;642;653;688;716;858;887;888;1115;1368;1484;1514;1663;1713;2238	True;True;True;True;True;True;True;True;True;True;True;True;True;True;True;True;True	314;422;423;538;693;706;743;774;921;951;952;1201;1492;1633;1634;1666;1667;1668;1832;1833;1884;2457	1042;1043;1044;1045;1046;1047;1395;1396;1397;1398;1399;1400;1401;1402;1773;1774;1775;1776;2334;2335;2336;2337;2373;2374;2375;2502;2596;2597;2598;3049;3050;3051;3052;3053;3054;3154;3155;3156;3157;3158;3159;3160;3161;3162;3163;3164;3165;3966;3967;3968;3969;4880;4881;4882;4883;4884;5416;5417;5418;5419;5420;5421;5422;5511;5512;5513;5514;5515;5516;5517;6019;6020;6021;6022;6186;6187;6188;8302;8303;8304	807;808;809;810;811;1062;1063;1316;1738;1739;1766;1767;1867;1935;2272;2273;2274;2275;2276;2277;2278;2367;2368;2369;2370;2371;2372;2373;2374;2984;2985;2986;2987;2988;3680;3681;4110;4111;4112;4113;4114;4182;4183;4184;4185;4186;4187;4557;4558;4668;4669;4670;6360;6361
NCLIV_050910-t26_1-p1	NCLIV_050910-t26_1-p1	3	3	3	>NCLIV_050910-t26_1-p1 | transcript=NCLIV_050910-t26_1 | gene=NCLIV_050910 | organism=Neospora_caninum_Liverpool | gene_product=conserved hypothetical protein | transcript_product=conserved hypothetical protein | location=FR823391:5253692-5259342(-) | prot	1	3	3	3	3	2	3	2	3	2	4.8	4.8	4.8	72.188	646	646	1	11	0	22.384	By MS/MS	By matching	4.8	2.9	35322000	9115700	2620700	905700	233740	67198	9115700	0	1	0	2				508	26;133;1694	True;True;True	27;145;1865	90;91;92;503;504;505;506;6116;6117;6118;6119	63;64;381;382;383;4629
NCLIV_051460-t26_1-p1	NCLIV_051460-t26_1-p1	2	2	2	>NCLIV_051460-t26_1-p1 | transcript=NCLIV_051460-t26_1 | gene=NCLIV_051460 | organism=Neospora_caninum_Liverpool | gene_product=conserved hypothetical protein | transcript_product=conserved hypothetical protein | location=FR823391:5695803-5696869(+) | prot	1	2	2	2	2	2	2	2	2	2	23.2	23.2	23.2	12.167	112	112	1	8	0	150.68	By MS/MS	By MS/MS	23.2	23.2	46268000	8232200	896440	7711400	1372000	149410	8542800	5693000	2	1	10				513	246;2001	True;True	265;2201	883;884;885;886;7427;7428;7429;7430	673;674;675;676;677;678;679;680;5631;5632;5633;5634
NCLIV_051820-t26_1-p1	NCLIV_051820-t26_1-p1	3	3	3	>NCLIV_051820-t26_1-p1 | transcript=NCLIV_051820-t26_1 | gene=NCLIV_051820 | organism=Neospora_caninum_Liverpool | gene_product=hypothetical protein | transcript_product=hypothetical protein | location=FR823391:6028922-6032465(+) | protein_length=202 | seq	1	3	3	3	2	1	2	1	2	1	16.3	16.3	16.3	22.861	202	202	1	9	0	18.392	By matching	By matching	11.4	4	9039700	1132300	37872	531750	66608	2227.8	1427600	0	0	0	4				517	854;1364;2202	True;True;True	916;1485;2416	3027;3028;3029;3030;4859;4860;8157;8158;8159	2259;2260;3658;6234
NCLIV_052380-t26_1-p1	NCLIV_052380-t26_1-p1	7	7	7	>NCLIV_052380-t26_1-p1 | transcript=NCLIV_052380-t26_1 | gene=NCLIV_052380 | organism=Neospora_caninum_Liverpool | gene_product=hypothetical protein | transcript_product=hypothetical protein | location=FR823391:6498193-6499546(-) | protein_length=135 | seq	1	7	7	7	7	3	7	3	7	3	43.7	43.7	43.7	15.137	135	135	1	51	0	182.15	By MS/MS	By MS/MS	43.7	27.4	989310000	309360000	36065000	141330000	44195000	5152200	347170000	81107000	20	6	62				519	53;1010;1132;1559;1810;1811;2209	True;True;True;True;True;True;True	57;1088;1220;1714;1984;1985;1986;1987;2423	205;206;207;208;209;210;211;212;213;214;215;216;217;3600;3601;3602;3603;3604;4034;4035;4036;5638;5639;5640;5641;5642;5643;5644;5645;6534;6535;6536;6537;6538;6539;6540;6541;6542;6543;6544;6545;6546;6547;6548;6549;6550;6551;8178;8179;8180;8181	147;148;149;150;151;152;153;154;155;156;157;158;159;160;161;162;163;164;165;166;167;168;169;2710;2711;3038;3039;3040;4269;4270;4271;4272;4273;4274;4275;4276;4277;4945;4946;4947;4948;4949;4950;4951;4952;4953;4954;4955;4956;4957;4958;4959;4960;4961;4962;4963;4964;4965;4966;6253;6254;6255;6256
NCLIV_052390-t26_1-p1	NCLIV_052390-t26_1-p1	1	1	1	>NCLIV_052390-t26_1-p1 | transcript=NCLIV_052390-t26_1 | gene=NCLIV_052390 | organism=Neospora_caninum_Liverpool | gene_product=hypothetical protein | transcript_product=hypothetical protein | location=FR823391:6500171-6502082(+) | protein_length=217 | seq	1	1	1	1	1	0	1	0	1	0	4.6	4.6	4.6	24.589	217	217	1	3	0.0093897	6.0003	By MS/MS	By matching	4.6	0	2253300	659160	0	225330	65916	0	659160	0	1	0	1				520	120	TRUE	130	432;433;434	321
NCLIV_052850-t26_1-p1	NCLIV_052850-t26_1-p1	1	1	1	>NCLIV_052850-t26_1-p1 | transcript=NCLIV_052850-t26_1 | gene=NCLIV_052850 | organism=Neospora_caninum_Liverpool | gene_product=conserved hypothetical protein | transcript_product=conserved hypothetical protein | location=FR823391:6767984-6784088(+) | prot	1	1	1	1	1	0	1	0	1	0	0.3	0.3	0.3	475.18	4404	4404	1	2	0.0037879	6.7869	By matching	By matching	0.3	0	603850	266890	0	2744.8	1213.1	0	266890	0	0	0	1				524	530	TRUE	571	1876;1877	1387
NCLIV_053330-t26_1-p1	NCLIV_053330-t26_1-p1	2	2	2	>NCLIV_053330-t26_1-p1 | transcript=NCLIV_053330-t26_1 | gene=NCLIV_053330 | organism=Neospora_caninum_Liverpool | gene_product=conserved hypothetical protein | transcript_product=conserved hypothetical protein | location=FR823392:165861-168968(-) | protei	1	2	2	2	2	1	2	1	2	1	3.8	3.8	3.8	70.56	660	660	1	7	0	27.466	By MS/MS	By matching	3.8	1.4	7703900	2129200	255720	350180	96784	11624	2350500	0	2	0	5				528	1459;1918	True;True	1601;2105	5303;5304;5305;7092;7093;7094;7095	4030;4031;4032;4033;5405
NCLIV_053340-t26_1-p1	NCLIV_053340-t26_1-p1	2	2	2	>NCLIV_053340-t26_1-p1 | transcript=NCLIV_053340-t26_1 | gene=NCLIV_053340 | organism=Neospora_caninum_Liverpool | gene_product=putative zinc finger (CCCH type) protein | transcript_product=putative zinc finger (CCCH type) protein | location=FR823392:17491	1	2	2	2	2	1	2	1	2	1	5.1	5.1	5.1	80.679	723	723	1	7	0	14.503	By MS/MS	By matching	5.1	2.2	5713400	5058100	193350	238060	210750	8056.4	4578900	0	3	0	5				529	290;2291	True;True	309;2510	1027;1028;1029;1030;8455;8456;8457	796;797;6473;6474;6475
NCLIV_053370-t26_1-p1	NCLIV_053370-t26_1-p1	2	2	2	>NCLIV_053370-t26_1-p1 | transcript=NCLIV_053370-t26_1 | gene=NCLIV_053370 | organism=Neospora_caninum_Liverpool | gene_product=putative U2 small nuclear ribonucleoprotein auxiliary factor U2AF | transcript_product=putative U2 small nuclear ribonucleoprote	1	2	2	2	2	0	2	0	2	0	4.9	4.9	4.9	62.892	588	588	1	3	0	12.017	By MS/MS	By matching	4.9	0	1925100	616120	0	101320	32427	0	616120	0	2	0	3				530	1557;1816	True;True	1712;1992	5633;6566;6567	4264;4974;4975
NCLIV_053580-t26_1-p1	NCLIV_053580-t26_1-p1	16	16	16	>NCLIV_053580-t26_1-p1 | transcript=NCLIV_053580-t26_1 | gene=NCLIV_053580 | organism=Neospora_caninum_Liverpool | gene_product=50S ribosomal protein L4P, related | transcript_product=50S ribosomal protein L4P, related | location=FR823392:362537-363787(-)	1	16	16	16	16	8	16	8	16	8	41.3	41.3	41.3	45.678	416	416	1	71	0	264.71	By MS/MS	By MS/MS	41.3	20.2	1633500000	588760000	34039000	68061000	24532000	1418300	623690000	58854000	24	6	80				532	107;160;263;558;631;707;830;885;984;1233;1327;1604;1612;1653;1666;2070	True;True;True;True;True;True;True;True;True;True;True;True;True;True;True;True	114;115;172;173;282;603;682;765;890;949;1059;1329;1431;1432;1768;1778;1822;1836;2272	381;382;383;384;385;386;387;594;595;596;597;598;599;600;934;935;936;937;938;939;940;1981;1982;1983;2288;2289;2290;2291;2561;2562;2563;2564;2565;2933;2934;2935;3147;3148;3149;3150;3534;4364;4365;4366;4367;4677;4678;4679;4680;4681;5828;5829;5830;5831;5832;5833;5852;5853;5988;5989;5990;5991;5992;5993;6029;6030;6031;6032;7667;7668;7669	289;290;291;292;438;439;440;441;442;443;709;710;711;712;713;714;715;716;717;718;1457;1458;1714;1715;1910;1911;1912;1913;1914;1915;2177;2178;2179;2180;2358;2359;2360;2361;2362;2363;2364;2670;3308;3309;3310;3311;3312;3533;3534;3535;3536;3537;4409;4410;4411;4412;4413;4414;4415;4416;4417;4418;4419;4420;4421;4438;4527;4528;4529;4530;4531;4532;4533;4534;4535;4536;4537;4563;4564;4565;4566;4567;5852
NCLIV_053610-t26_1-p1	NCLIV_053610-t26_1-p1	2	2	2	>NCLIV_053610-t26_1-p1 | transcript=NCLIV_053610-t26_1 | gene=NCLIV_053610 | organism=Neospora_caninum_Liverpool | gene_product=hypothetical protein | transcript_product=hypothetical protein | location=FR823392:382419-387574(-) | protein_length=811 | seque	1	2	2	2	2	1	2	1	2	1	3.5	3.5	3.5	85.749	811	811	1	7	0	51.369	By MS/MS	By matching	3.5	1.7	8343800	3287700	147260	309030	121770	5454	3293800	0	2	0	4				533	30;1779	True;True	31;1953	106;107;108;6429;6430;6431;6432	74;75;4868;4869
NCLIV_053820-t26_1-p1	NCLIV_053820-t26_1-p1	6	6	6	>NCLIV_053820-t26_1-p1 | transcript=NCLIV_053820-t26_1 | gene=NCLIV_053820 | organism=Neospora_caninum_Liverpool | gene_product=DEAD box RNA helicase, related | transcript_product=DEAD box RNA helicase, related | location=FR823392:556929-559490(-) | protei	1	6	6	6	4	0	4	0	4	0	5.7	5.7	5.7	92.325	853	853	1	14	0	34.416	By MS/MS	By matching	4.5	0	24292000	2403700	0	467150	46225	0	2852500	0	1	0	5				536	255;422;449;450;1244;1556	True;True;True;True;True;True	274;453;485;486;1341;1711	909;1484;1485;1486;1593;1594;1595;1596;4408;4409;4410;5630;5631;5632	695;1115;1188;1189;3341;4263
NCLIV_053840-t26_1-p1	NCLIV_053840-t26_1-p1	6	6	5	>NCLIV_053840-t26_1-p1 | transcript=NCLIV_053840-t26_1 | gene=NCLIV_053840 | organism=Neospora_caninum_Liverpool | gene_product=unspecified product | transcript_product=unspecified product | location=FR823392:570670-571737(+) | protein_length=355 | sequenc	1	6	6	5	4	4	4	4	3	3	20.6	20.6	17.5	38.82	355	355	1	23	0	38.092	By MS/MS	By MS/MS	13	13	54601000	6332700	2615800	4963700	575700	237800	3719500	16310000	3	3	18				537	453;695;789;1789;1790;2102	True;True;True;True;True;True	489;750;751;849;1963;1964;2304	1601;1602;1603;2513;2514;2515;2516;2517;2518;2519;2820;2821;2822;2823;2824;2825;2826;2827;6464;6465;6466;6467;7782	1192;1193;1194;1875;1876;1877;1878;1879;1880;1881;1882;1883;1884;2094;2095;2096;2097;2098;2099;2100;2101;4893;4894;5941
NCLIV_053870-t26_1-p1	NCLIV_053870-t26_1-p1	4	4	4	>NCLIV_053870-t26_1-p1 | transcript=NCLIV_053870-t26_1 | gene=NCLIV_053870 | organism=Neospora_caninum_Liverpool | gene_product=hypothetical protein | transcript_product=hypothetical protein | location=FR823392:590815-592169(-) | protein_length=132 | seque	1	4	4	4	4	3	4	3	4	3	26.5	26.5	26.5	14.426	132	132	1	15	0	44.369	By MS/MS	By MS/MS	26.5	19.7	66603000	27829000	5470600	11101000	4638200	911770	29608000	7124200	3	1	8				538	151;282;579;2266	True;True;True;True	163;301;628;2485	560;561;562;563;1002;1003;1004;1005;2061;2062;2063;8380;8381;8382;8383	421;775;776;777;1522;6417;6418;6419;6420;6421
NCLIV_053880-t26_1-p1	NCLIV_053880-t26_1-p1	5	5	5	>NCLIV_053880-t26_1-p1 | transcript=NCLIV_053880-t26_1 | gene=NCLIV_053880 | organism=Neospora_caninum_Liverpool | gene_product=cDNA FLJ54097, highly similar to Succinyl-CoA ligase (ADP-forming) beta-chain, mitochondrial, related | transcript_product=cDNA	1	5	5	5	5	2	5	2	5	2	11.3	11.3	11.3	53.149	495	495	1	20	0	37.837	By MS/MS	By matching	11.3	4.6	84896000	25376000	264500	3265200	976010	10173	23381000	3942600	7	0	11				539	534;1200;1391;1679;2051	True;True;True;True;True	575;1295;1523;1524;1849;2253	1885;1886;1887;4262;4263;4264;5000;5001;5002;5003;5004;5005;5006;5007;6072;6073;7608;7609;7610;7611	1392;3227;3774;3775;3776;3777;3778;3779;4596;5787;5788
NCLIV_053930-t26_1-p1	NCLIV_053930-t26_1-p1	1	1	1	>NCLIV_053930-t26_1-p1 | transcript=NCLIV_053930-t26_1 | gene=NCLIV_053930 | organism=Neospora_caninum_Liverpool | gene_product=putative small nuclear ribonucleoprotein U1A | transcript_product=putative small nuclear ribonucleoprotein U1A | location=FR8233	1	1	1	1	1	0	1	0	1	0	3	3	3	42.29	399	399	1	2	0.0034188	6.217	By MS/MS	By matching	3	0	566990	331800	0	51544	30163	0	331800	0	1	0	1				541	69	TRUE	75	267;268	214
NCLIV_053940-t26_1-p1	NCLIV_053940-t26_1-p1	2	2	2	>NCLIV_053940-t26_1-p1 | transcript=NCLIV_053940-t26_1 | gene=NCLIV_053940 | organism=Neospora_caninum_Liverpool | gene_product=60S acidic ribosomal protein P2, related | transcript_product=60S acidic ribosomal protein P2, related | location=FR823392:63293	1	2	2	2	2	2	2	2	2	2	33.3	33.3	33.3	11.582	111	111	1	14	0	29.725	By MS/MS	By MS/MS	33.3	33.3	50592000	4876100	645170	10118000	975210	129030	4859800	3644700	2	1	8				542	1962;2189	True;True	2155;2156;2403	7266;7267;7268;7269;7270;7271;7272;8110;8111;8112;8113;8114;8115;8116	5524;5525;5526;5527;6199;6200;6201;6202;6203;6204
NCLIV_053950-t26_1-p1	NCLIV_053950-t26_1-p1	2	2	2	>NCLIV_053950-t26_1-p1 | transcript=NCLIV_053950-t26_1 | gene=NCLIV_053950 | organism=Neospora_caninum_Liverpool | gene_product=hypothetical protein | transcript_product=hypothetical protein | location=FR823392:634358-635963(+) | protein_length=175 | seque	1	2	2	2	2	1	2	1	2	1	8	8	8	20.209	175	175	1	9	0	88.265	By MS/MS	By MS/MS	8	5.1	42375000	11926000	1256200	5296800	1490700	157020	9395700	0	2	1	8				543	2133;2134	True;True	2338;2339	7896;7897;7898;7899;7900;7901;7902;7903;7904	6041;6042;6043;6044;6045;6046;6047;6048;6049
NCLIV_054010-t26_1-p1	NCLIV_054010-t26_1-p1	1	1	1	>NCLIV_054010-t26_1-p1 | transcript=NCLIV_054010-t26_1 | gene=NCLIV_054010 | organism=Neospora_caninum_Liverpool | gene_product=hypothetical protein | transcript_product=hypothetical protein | location=FR823392:672468-678265(-) | protein_length=817 | seque	1	1	1	1	1	0	1	0	1	0	1.5	1.5	1.5	89.042	817	817	1	4	0.0034722	6.2713	By MS/MS	By matching	1.5	0	1835100	683900	0	40780	15198	0	342560	0	2	0	2				544	1302	TRUE	1404	4597;4598;4599;4600	3474;3475
NCLIV_054150-t26_1-p1	NCLIV_054150-t26_1-p1	2	2	2	>NCLIV_054150-t26_1-p1 | transcript=NCLIV_054150-t26_1 | gene=NCLIV_054150 | organism=Neospora_caninum_Liverpool | gene_product=Ubiquitin-conjugating enzyme, related | transcript_product=Ubiquitin-conjugating enzyme, related | location=FR823392:820326-8225	1	2	2	2	1	0	1	0	1	0	15.7	15.7	15.7	15.637	140	140	1	4	0	11.774	By MS/MS	By matching	5.7	0	10310000	2724200	0	1031000	272420	0	2724200	0	1	0	3				545	60;909	True;True	66;978	241;242;243;3265	189;190;191;2465
NCLIV_054540-t26_1-p1	NCLIV_054540-t26_1-p1	2	2	2	>NCLIV_054540-t26_1-p1 | transcript=NCLIV_054540-t26_1 | gene=NCLIV_054540 | organism=Neospora_caninum_Liverpool | gene_product=RAB5C, member RAS oncogene family, related | transcript_product=RAB5C, member RAS oncogene family, related | location=FR823392:1	1	2	2	2	2	2	2	2	2	2	11.4	11.4	11.4	21.103	185	185	1	9	0	13.091	By MS/MS	By MS/MS	11.4	11.4	27127000	2121000	633240	2086700	163150	48711	3186000	0	1	1	5				549	59;1234	True;True	65;1330	236;237;238;239;240;4368;4369;4370;4371	183;184;185;186;187;188;3313
NCLIV_054570-t26_1-p1	NCLIV_054570-t26_1-p1	6	6	6	>NCLIV_054570-t26_1-p1 | transcript=NCLIV_054570-t26_1 | gene=NCLIV_054570 | organism=Neospora_caninum_Liverpool | gene_product=60S ribosomal protein Ll28B 27a, related | transcript_product=60S ribosomal protein Ll28B 27a, related | location=FR823392:11789	1	6	6	6	5	2	5	2	5	2	39.5	39.5	39.5	16.311	147	147	1	16	0	41.436	By MS/MS	By MS/MS	33.3	12.2	94779000	19488000	1622300	13540000	2784100	231760	30876000	0	4	1	11				550	67;675;914;1318;2138;2321	True;True;True;True;True;True	73;730;983;1421;2343;2542	261;262;2471;3283;3284;3285;4654;4655;4656;7912;7913;7914;7915;8565;8566;8567	207;208;1843;2488;2489;3513;6056;6057;6058;6559;6560;6561
NCLIV_054720-t26_1-p1	NCLIV_054720-t26_1-p1	2	2	2	>NCLIV_054720-t26_1-p1 | transcript=NCLIV_054720-t26_1 | gene=NCLIV_054720 | organism=Neospora_caninum_Liverpool | gene_product=hypothetical protein | transcript_product=hypothetical protein | location=FR823392:1304224-1308262(+) | protein_length=925 | seq	1	2	2	2	1	0	1	0	1	0	2.8	2.8	2.8	106.59	925	925	1	3	0	11.361	By MS/MS	By matching	1	0	685420	198960	0	13181	3826.2	0	198960	0	0	0	1				551	27;78	True;True	28;84	93;94;292	65;232
NCLIV_054800-t26_1-p1	NCLIV_054800-t26_1-p1	3	3	3	>NCLIV_054800-t26_1-p1 | transcript=NCLIV_054800-t26_1 | gene=NCLIV_054800 | organism=Neospora_caninum_Liverpool | gene_product=conserved hypothetical protein | transcript_product=conserved hypothetical protein | location=FR823392:1356942-1361398(+) | prot	1	3	3	3	3	2	3	2	3	2	7.1	7.1	7.1	67.572	623	623	1	15	0	37.427	By MS/MS	By MS/MS	7.1	5.1	26913000	4807100	1324800	841030	150220	41399	3375800	11188000	4	2	13				553	374;1509;1966	True;True;True	398;1661;2160	1326;1327;1328;5487;5488;5489;5490;5491;5492;5493;5494;7281;7282;7283;7284	1014;1015;1016;4168;4169;4170;4171;4172;4173;5535;5536;5537;5538
NCLIV_055160-t26_1-p1	NCLIV_055160-t26_1-p1	9	9	9	>NCLIV_055160-t26_1-p1 | transcript=NCLIV_055160-t26_1 | gene=NCLIV_055160 | organism=Neospora_caninum_Liverpool | gene_product=conserved hypothetical protein | transcript_product=conserved hypothetical protein | location=FR823392:1652122-1670643(+) | prot	1	9	9	9	7	7	7	7	7	7	2.7	2.7	2.7	479.26	4555	4555	1	30	0	103.36	By MS/MS	By MS/MS	2	2	42832000	5538300	14172000	221930	28696	73428	6125000	65881000	6	5	24				554	108;470;495;1329;1406;1553;1626;1775;1806	True;True;True;True;True;True;True;True;True	116;506;531;1435;1544;1708;1793;1949;1980	388;389;390;1663;1745;1746;1747;1748;4685;4686;4687;5072;5073;5074;5620;5621;5622;5623;5624;5902;5903;5904;6416;6417;6418;6419;6521;6522;6523;6524	293;294;295;1237;1292;1293;3540;3541;3819;3820;3821;4255;4256;4257;4258;4259;4260;4468;4861;4862;4863;4936;4937;4938;4939
NCLIV_055300-t26_1-p1	NCLIV_055300-t26_1-p1	3	3	3	>NCLIV_055300-t26_1-p1 | transcript=NCLIV_055300-t26_1 | gene=NCLIV_055300 | organism=Neospora_caninum_Liverpool | gene_product=hypothetical protein | transcript_product=hypothetical protein | location=FR823392:1812763-1824017(-) | protein_length=1484 | se	1	3	3	3	2	1	2	1	2	1	2.4	2.4	2.4	155.07	1484	1484	1	7	0	17.18	By matching	By matching	1.5	0.8	2149100	270620	57381	37053	4665.8	989.33	444940	0	0	0	3				556	523;682;1085	True;True;True	562;737;1167	1846;1847;1848;2486;3869;3870;3871	1360;1853;2903
NCLIV_055330-t26_1-p1	NCLIV_055330-t26_1-p1	12	12	12	>NCLIV_055330-t26_1-p1 | transcript=NCLIV_055330-t26_1 | gene=NCLIV_055330 | organism=Neospora_caninum_Liverpool | gene_product=Fibrillarin superfamily, related | transcript_product=Fibrillarin superfamily, related | location=FR823392:1831729-1833425(-) |	1	12	12	12	11	6	11	6	11	6	40.3	40.3	40.3	28.508	263	263	1	71	0	163.46	By MS/MS	By MS/MS	40.3	19.8	574320000	184660000	7188300	35895000	11541000	449270	140390000	49504000	25	3	53				557	365;515;564;958;1092;1093;1472;1473;1598;1599;1658;1725	True;True;True;True;True;True;True;True;True;True;True;True	389;554;611;612;1030;1175;1176;1177;1616;1617;1618;1619;1760;1761;1827;1896	1290;1291;1292;1293;1294;1295;1296;1821;1822;1823;2007;2008;2009;2010;2011;2012;2013;2014;2015;2016;2017;3440;3441;3442;3443;3888;3889;3890;3891;3892;3893;3894;3895;3896;3897;3898;3899;5360;5361;5362;5363;5364;5365;5366;5367;5368;5369;5370;5371;5372;5373;5374;5375;5376;5377;5378;5793;5794;5795;5796;5797;5798;5799;5800;5801;5802;6012;6013;6014;6244;6245	994;995;996;997;998;999;1348;1475;1476;1477;1478;1479;1480;1481;1482;2606;2607;2918;2919;2920;2921;2922;2923;2924;2925;2926;2927;2928;2929;2930;4072;4073;4074;4075;4076;4077;4078;4079;4080;4081;4082;4083;4084;4383;4384;4385;4386;4387;4388;4389;4390;4391;4392;4393;4394;4395;4551;4722
NCLIV_055360-t26_1-p1	NCLIV_055360-t26_1-p1	7	7	7	>NCLIV_055360-t26_1-p1 | transcript=NCLIV_055360-t26_1 | gene=NCLIV_055360 | organism=Neospora_caninum_Liverpool | gene_product=unspecified product | transcript_product=unspecified product | location=FR823392:1847967-1867571(-) | protein_length=1640 | sequ	1	7	7	7	6	4	6	4	6	4	5.5	5.5	5.5	181.08	1640	1640	1	23	0	71.309	By MS/MS	By matching	4.4	2.9	46482000	16471000	4391500	573850	203340	54216	12803000	12441000	4	0	18				558	626;861;934;1468;1845;2125;2168	True;True;True;True;True;True;True	677;924;1004;1610;2025;2328;2375	2274;2275;2276;2277;3060;3061;3062;3063;3354;3355;5334;5335;6825;7847;7848;7849;7850;7851;7852;8017;8018;8019;8020	1702;1703;2282;2546;4056;5214;5996;5997;5998;5999;6000;6001;6002;6003;6004;6136;6137;6138
NCLIV_055490-t26_1-p1	NCLIV_055490-t26_1-p1	24	24	22	>NCLIV_055490-t26_1-p1 | transcript=NCLIV_055490-t26_1 | gene=NCLIV_055490 | organism=Neospora_caninum_Liverpool | gene_product=Heat shock protein 70 (Precursor), related | transcript_product=Heat shock protein 70 (Precursor), related | location=FR823392:1	1	24	24	22	18	12	18	12	16	11	32.3	32.3	29.7	72.977	666	666	1	110	0	323.31	By MS/MS	By MS/MS	27.2	21	510740000	83322000	8254800	16475000	2687800	266280	79913000	25029000	27	6	87				559	131;345;378;423;522;563;693;865;866;952;954;955;1130;1272;1362;1424;1432;1439;1440;1444;1542;1643;1800;2128	True;True;True;True;True;True;True;True;True;True;True;True;True;True;True;True;True;True;True;True;True;True;True;True	143;367;402;454;561;610;748;928;929;1023;1025;1026;1218;1370;1482;1563;1564;1572;1580;1581;1585;1697;1812;1974;2331;2332	500;1225;1226;1227;1228;1229;1334;1487;1488;1489;1490;1844;1845;2006;2509;2510;2511;3076;3077;3078;3079;3080;3081;3082;3083;3084;3085;3086;3087;3088;3089;3412;3413;3414;3415;3416;3417;3418;3419;3422;3423;3424;3425;3426;3427;3428;3429;3430;3431;3432;3433;4030;4031;4032;4493;4494;4495;4847;4848;4849;4850;5165;5166;5167;5168;5169;5170;5171;5202;5203;5204;5205;5206;5207;5208;5228;5229;5230;5231;5232;…	379;948;949;950;951;1021;1116;1359;1474;1873;2289;2290;2291;2292;2293;2294;2295;2296;2297;2298;2299;2300;2301;2302;2303;2304;2305;2306;2307;2308;2309;2310;2587;2588;2589;2590;2591;2593;2594;2595;2596;2597;2598;2599;2600;2601;2602;3035;3036;3399;3648;3649;3934;3935;3936;3937;3938;3939;3940;3941;3964;3965;3966;3967;3968;3969;3970;3971;3972;3973;3974;3987;3988;3989;3990;3991;3998;4235;4513;4514;4515…
NCLIV_055710-t26_1-p1	NCLIV_055710-t26_1-p1	1	1	1	>NCLIV_055710-t26_1-p1 | transcript=NCLIV_055710-t26_1 | gene=NCLIV_055710 | organism=Neospora_caninum_Liverpool | gene_product=putative 60S ribosomal protein L23 | transcript_product=putative 60S ribosomal protein L23 | location=FR823392:2173927-2176106(-	1	1	1	1	1	0	1	0	1	0	10.8	10.8	10.8	14.817	139	139	1	3	0.0050761	6.1969	By matching	By matching	10.8	0	2540900	49300	0	254090	4930	0	49300	0	0	0	2				561	1208	TRUE	1304	4288;4289;4290	3246;3247
NCLIV_056020-t26_1-p1	NCLIV_056020-t26_1-p1	4	4	4	>NCLIV_056020-t26_1-p1 | transcript=NCLIV_056020-t26_1 | gene=NCLIV_056020 | organism=Neospora_caninum_Liverpool | gene_product=hypothetical protein | transcript_product=hypothetical protein | location=FR823392:2466349-2470388(+) | protein_length=248 | seq	1	4	4	4	3	2	3	2	3	2	19.4	19.4	19.4	27.853	248	248	1	12	0	26.484	By matching	By MS/MS	16.1	8.9	12593000	991990	246210	839510	66132	16414	1410300	2041900	0	1	7				564	89;231;541;604	True;True;True;True	95;250;585;654	326;327;328;842;843;844;845;1927;1928;1929;2198;2199	251;640;641;642;643;1415;1648
NCLIV_056060-t26_1-p1	NCLIV_056060-t26_1-p1	10	10	10	>NCLIV_056060-t26_1-p1 | transcript=NCLIV_056060-t26_1 | gene=NCLIV_056060 | organism=Neospora_caninum_Liverpool | gene_product=hypothetical protein | transcript_product=hypothetical protein | location=FR823392:2507406-2509600(+) | protein_length=642 | seq	1	10	10	10	10	6	10	6	10	6	17.9	17.9	17.9	70.228	642	642	1	35	0	142.37	By MS/MS	By MS/MS	17.9	10.7	88823000	38997000	8768800	3172200	1392700	313170	26109000	69864000	9	3	16				565	351;552;907;923;1162;1499;1562;1608;2105;2282	True;True;True;True;True;True;True;True;True;True	373;596;976;992;1250;1650;1717;1774;2307;2501	1247;1248;1249;1250;1251;1252;1959;1960;1961;1962;3258;3259;3260;3261;3262;3263;3318;4130;5457;5458;5459;5460;5648;5649;5650;5651;5843;7789;7790;7791;7792;8431;8432;8433;8434	970;971;972;973;974;975;1439;2461;2462;2463;2511;3106;4142;4281;4282;4431;5947;6455
NCLIV_056310-t26_1-p1	NCLIV_056310-t26_1-p1	1	1	1	>NCLIV_056310-t26_1-p1 | transcript=NCLIV_056310-t26_1 | gene=NCLIV_056310 | organism=Neospora_caninum_Liverpool | gene_product=conserved hypothetical protein | transcript_product=conserved hypothetical protein | location=FR823392:2731026-2732649(+) | prot	1	1	1	1	1	0	1	0	1	0	8.4	8.4	8.4	20.449	179	179	1	3	0.0035587	6.4036	By matching	By matching	8.4	0	2418800	388240	0	268760	43137	0	388240	0	0	0	1				566	1254	TRUE	1351	4435;4436;4437	3363
NCLIV_056340-t26_1-p1	NCLIV_056340-t26_1-p1	2	2	2	>NCLIV_056340-t26_1-p1 | transcript=NCLIV_056340-t26_1 | gene=NCLIV_056340 | organism=Neospora_caninum_Liverpool | gene_product=ATP-dependent RNA helicase DDX55 | transcript_product=ATP-dependent RNA helicase DDX55 | location=FR823392:2755444-2760298(-) |	1	2	2	2	2	0	2	0	2	0	3.3	3.3	3.3	63.838	569	569	1	6	0	11.586	By matching	By matching	3.3	0	13317000	2798400	0	416160	87449	0	2798400	0	0	0	1				567	823;1143	True;True	883;1231	2913;2914;2915;4073;4074;4075	2166;3063
NCLIV_056470-t26_1-p1	NCLIV_056470-t26_1-p1	1	1	1	>NCLIV_056470-t26_1-p1 | transcript=NCLIV_056470-t26_1 | gene=NCLIV_056470 | organism=Neospora_caninum_Liverpool | gene_product=conserved hypothetical protein | transcript_product=conserved hypothetical protein | location=FR823392:2852369-2860826(+) | prot	1	1	1	1	1	0	1	0	1	0	0.7	0.7	0.7	141.19	1265	1265	1	3	0.0034247	6.2177	By MS/MS	By matching	0.7	0	1857200	352560	0	32582	6185.2	0	352560	0	1	0	3				569	2097	TRUE	2299	7768;7769;7770	5929;5930;5931;5932
NCLIV_056480-t26_1-p1	NCLIV_056480-t26_1-p1	6	6	6	>NCLIV_056480-t26_1-p1 | transcript=NCLIV_056480-t26_1 | gene=NCLIV_056480 | organism=Neospora_caninum_Liverpool | gene_product=hypothetical protein | transcript_product=hypothetical protein | location=FR823392:2862036-2867129(-) | protein_length=540 | seq	1	6	6	6	2	0	2	0	2	0	14.4	14.4	14.4	59.02	540	540	1	18	0	58.432	By matching	By matching	4.1	0	146290000	2978800	0	5044600	102720	0	2254500	0	0	0	13				570	43;554;1114;1386;1452;2025	True;True;True;True;True;True	46;598;599;1200;1516;1517;1594;2226	163;1966;1967;3964;3965;4976;4977;4978;4979;5274;5275;5276;7519;7520;7521;7522;7523;7524	115;1441;1442;1443;2983;3743;3744;3745;3746;4011;5695;5696;5697
NCLIV_056550-t26_1-p1	NCLIV_056550-t26_1-p1	3	3	3	>NCLIV_056550-t26_1-p1 | transcript=NCLIV_056550-t26_1 | gene=NCLIV_056550 | organism=Neospora_caninum_Liverpool | gene_product=Translation initiation factor 2 subunit alpha (AeIF-2a), related | transcript_product=Translation initiation factor 2 subunit al	1	3	3	3	2	0	2	0	2	0	9.9	9.9	9.9	39.494	352	352	1	6	0	18.76	By MS/MS	By matching	7.4	0	9321300	1738100	0	466070	86906	0	1684100	0	1	0	3				571	364;1753;2313	True;True;True	388;1926;2533	1288;1289;6346;6347;6348;8546	993;4803;6546
NCLIV_056560-t26_1-p1	NCLIV_056560-t26_1-p1	2	2	2	>NCLIV_056560-t26_1-p1 | transcript=NCLIV_056560-t26_1 | gene=NCLIV_056560 | organism=Neospora_caninum_Liverpool | gene_product=putative DEAD/DEAH box helicase | transcript_product=putative DEAD/DEAH box helicase | location=FR823392:2938155-2942932(+) | pr	1	2	2	2	1	0	1	0	1	0	3.6	3.6	3.6	75.802	694	694	1	6	0	15.384	By MS/MS	By matching	1.7	0	11342000	2522200	0	333580	74183	0	2678100	0	2	0	7				572	1179;2079	True;True	1269;2281	4180;7697;7698;7699;7700;7701	3154;3155;5878;5879;5880;5881;5882
NCLIV_056660-t26_1-p1	NCLIV_056660-t26_1-p1	1	1	1	>NCLIV_056660-t26_1-p1 | transcript=NCLIV_056660-t26_1 | gene=NCLIV_056660 | organism=Neospora_caninum_Liverpool | gene_product=conserved hypothetical protein | transcript_product=conserved hypothetical protein | location=FR823392:3041177-3046923(+) | prot	1	1	1	1	1	0	1	0	1	0	1.5	1.5	1.5	184.34	1787	1787	1	2	0.0040733	7.928	By MS/MS	By matching	1.5	0	1306700	287970	0	15373	3387.8	0	287970	0	1	0	1				573	1685	TRUE	1855	6085;6086	4604
NCLIV_056670-t26_1-p1	NCLIV_056670-t26_1-p1	7	7	7	>NCLIV_056670-t26_1-p1 | transcript=NCLIV_056670-t26_1 | gene=NCLIV_056670 | organism=Neospora_caninum_Liverpool | gene_product=conserved hypothetical protein | transcript_product=conserved hypothetical protein | location=FR823392:3052229-3054008(+) | prot	1	7	7	7	6	2	6	2	6	2	34.7	34.7	34.7	31.66	274	274	1	31	0	312.62	By MS/MS	By MS/MS	31.8	9.1	91101000	26868000	2861900	6073400	1791200	190800	24854000	17209000	9	1	26				574	464;612;880;1128;1219;1741;1974	True;True;True;True;True;True;True	500;662;944;1216;1315;1914;2168;2169	1645;1646;2221;2222;2223;2224;3137;3138;4021;4022;4023;4024;4025;4026;4321;4322;4323;6312;6313;7300;7301;7302;7303;7304;7305;7306;7307;7308;7309;7310;7311	1227;1228;1229;1230;1664;1665;1666;1667;2341;2342;3028;3029;3030;3031;3032;3033;3279;4781;5547;5548;5549;5550;5551;5552;5553;5554
NCLIV_056680-t26_1-p1	NCLIV_056680-t26_1-p1	7	7	7	>NCLIV_056680-t26_1-p1 | transcript=NCLIV_056680-t26_1 | gene=NCLIV_056680 | organism=Neospora_caninum_Liverpool | gene_product=hypothetical protein | transcript_product=hypothetical protein | location=FR823392:3061118-3061699(+) | protein_length=193 | seq	1	7	7	7	6	1	6	1	6	1	36.3	36.3	36.3	21.459	193	193	1	22	0	102.15	By MS/MS	By matching	25.9	4.1	228100000	48659000	928770	17546000	3743000	71444	39328000	0	4	0	15				575	132;154;380;1538;1592;1594;2064	True;True;True;True;True;True;True	144;166;404;1693;1750;1753;2266	501;502;573;574;575;576;577;1336;1337;1338;5577;5578;5579;5762;5763;5764;5770;5771;5772;7650;7651;7652	380;425;426;1023;1024;4228;4229;4230;4367;4368;4373;4374;5835;5836;5837
NCLIV_056830-t26_1-p1	NCLIV_056830-t26_1-p1	2	2	2	>NCLIV_056830-t26_1-p1 | transcript=NCLIV_056830-t26_1 | gene=NCLIV_056830 | organism=Neospora_caninum_Liverpool | gene_product=putative 60S ribosomal protein L7a | transcript_product=putative 60S ribosomal protein L7a | location=FR823392:3189326-3189859(-	1	2	2	2	2	1	2	1	2	1	15.3	15.3	15.3	19.534	177	177	1	6	0	15.389	By MS/MS	By MS/MS	15.3	6.8	10569000	5140900	1349700	1321200	642620	168710	4989700	0	2	1	5				577	239;1404	True;True	258;1542	866;867;868;869;5068;5069	661;662;663;664;3816;3817
NCLIV_057190-t26_1-p1	NCLIV_057190-t26_1-p1	2	2	2	>NCLIV_057190-t26_1-p1 | transcript=NCLIV_057190-t26_1 | gene=NCLIV_057190 | organism=Neospora_caninum_Liverpool | gene_product=conserved hypothetical protein | transcript_product=conserved hypothetical protein | location=FR823392:3559859-3568038(+) | prot	1	2	2	2	2	1	2	1	2	1	2	2	2	150.29	1378	1378	1	6	0	11.512	By MS/MS	By MS/MS	2	0.8	3437500	959060	345710	58262	16255	5859.6	959060	0	1	1	3				580	610;1264	True;True	660;1362	2215;2216;4467;4468;4469;4470	1661;3385;3386
NCLIV_057250-t26_1-p1	NCLIV_057250-t26_1-p1	1	1	1	>NCLIV_057250-t26_1-p1 | transcript=NCLIV_057250-t26_1 | gene=NCLIV_057250 | organism=Neospora_caninum_Liverpool | gene_product=conserved hypothetical protein | transcript_product=conserved hypothetical protein | location=FR823392:3604326-3605313(-) | prot	1	1	1	1	1	0	1	0	1	0	7.4	7.4	7.4	23.82	215	215	1	3	0	13.392	By MS/MS	By matching	7.4	0	3563500	491790	0	296960	40983	0	491790	0	1	0	2				581	2077	TRUE	2279	7692;7693;7694	5874;5875
NCLIV_057680-t26_1-p1	NCLIV_057680-t26_1-p1	1	1	1	>NCLIV_057680-t26_1-p1 | transcript=NCLIV_057680-t26_1 | gene=NCLIV_057680 | organism=Neospora_caninum_Liverpool | gene_product=hypothetical protein | transcript_product=hypothetical protein | location=FR823392:3983150-3984594(-) | protein_length=169 | seq	1	1	1	1	1	0	1	0	1	0	13.6	13.6	13.6	18.608	169	169	1	2	0	13.442	By matching	By matching	13.6	0	737780	307640	0	67071	27968	0	307640	0	0	0	1				584	702	TRUE	758	2531;2532	1893
NCLIV_057690-t26_1-p1	NCLIV_057690-t26_1-p1	1	1	1	>NCLIV_057690-t26_1-p1 | transcript=NCLIV_057690-t26_1 | gene=NCLIV_057690 | organism=Neospora_caninum_Liverpool | gene_product=conserved hypothetical protein | transcript_product=conserved hypothetical protein | location=FR823392:3986433-3987839(+) | prot	1	1	1	1	1	0	1	0	1	0	18.2	18.2	18.2	8.4737	77	77	1	3	0	11.51	By matching	By matching	18.2	0	2354100	368290	0	588520	92072	0	368290	0	0	0	2				585	1976	TRUE	2171	7315;7316;7317	5556;5557
NCLIV_057700-t26_1-p1	NCLIV_057700-t26_1-p1	3	3	3	>NCLIV_057700-t26_1-p1 | transcript=NCLIV_057700-t26_1 | gene=NCLIV_057700 | organism=Neospora_caninum_Liverpool | gene_product=hypothetical protein | transcript_product=hypothetical protein | location=FR823392:3990610-3994430(+) | protein_length=248 | seq	1	3	3	3	2	0	2	0	2	0	14.5	14.5	14.5	28.9	248	248	1	7	0	20.057	By matching	By matching	10.9	0	26871000	663910	0	2985600	73767	0	612600	0	0	0	3				586	314;1221;1585	True;True;True	336;1317;1743	1124;1125;4327;4328;4329;5741;5742	855;3286;4348
NCLIV_057770-t26_1-p1	NCLIV_057770-t26_1-p1	1	1	1	>NCLIV_057770-t26_1-p1 | transcript=NCLIV_057770-t26_1 | gene=NCLIV_057770 | organism=Neospora_caninum_Liverpool | gene_product=putative ubiquitin-activating enzyme e1 | transcript_product=putative ubiquitin-activating enzyme e1 | location=FR823392:4058525	1	1	1	1	1	0	1	0	1	0	0.4	0.4	0.4	227.27	2120	2120	1	3	0.0034783	6.2798	By matching	By matching	0.4	0	64637000	4657700	0	615590	44359	0	4657700	0	0	0	1				587	480	TRUE	516	1691;1692;1693	1255
NCLIV_057820-t26_1-p1	NCLIV_057820-t26_1-p1	1	1	1	>NCLIV_057820-t26_1-p1 | transcript=NCLIV_057820-t26_1 | gene=NCLIV_057820 | organism=Neospora_caninum_Liverpool | gene_product=hypothetical protein | transcript_product=hypothetical protein | location=FR823392:4112327-4124870(-) | protein_length=847 | seq	1	1	1	1	1	0	1	0	1	0	1.5	1.5	1.5	94.048	847	847	1	3	0.0038168	6.877	By matching	By matching	1.5	0	2752500	272720	0	64013	6342.2	0	272720	0	0	0	0				588	161	TRUE	174	601;602;603	444
NCLIV_058200-t26_1-p1	NCLIV_058200-t26_1-p1	2	2	2	>NCLIV_058200-t26_1-p1 | transcript=NCLIV_058200-t26_1 | gene=NCLIV_058200 | organism=Neospora_caninum_Liverpool | gene_product=conserved hypothetical protein | transcript_product=conserved hypothetical protein | location=FR823392:4402188-4403561(+) | prot	1	2	2	2	2	2	2	2	2	2	5	5	5	51.161	457	457	1	8	0	13.099	By MS/MS	By MS/MS	5	5	15518000	3237300	902030	912830	190430	53061	3323400	3890100	1	1	6				590	611;1843	True;True	661;2023	2217;2218;2219;2220;6814;6815;6816;6817	1662;1663;5204;5205;5206;5207;5208
NCLIV_058420-t26_1-p1	NCLIV_058420-t26_1-p1	1	1	1	>NCLIV_058420-t26_1-p1 | transcript=NCLIV_058420-t26_1 | gene=NCLIV_058420 | organism=Neospora_caninum_Liverpool | gene_product=conserved hypothetical protein | transcript_product=conserved hypothetical protein | location=FR823392:4573846-4575392(-) | prot	1	1	1	1	1	0	1	0	1	0	5.8	5.8	5.8	20.801	190	190	1	3	0.0037665	6.7278	By MS/MS	By matching	5.8	0	16570000	3930900	0	1657000	393090	0	3930900	0	1	0	4				593	2044	TRUE	2245	7572;7573;7574	5745;5746;5747;5748
NCLIV_058840-t26_1-p1	NCLIV_058840-t26_1-p1	2	2	2	>NCLIV_058840-t26_1-p1 | transcript=NCLIV_058840-t26_1 | gene=NCLIV_058840 | organism=Neospora_caninum_Liverpool | gene_product=conserved hypothetical protein | transcript_product=conserved hypothetical protein | location=FR823392:4859807-4861289(+) | prot	1	2	2	2	2	1	2	1	2	1	12	12	12	26.656	242	242	1	17	0	49.449	By MS/MS	By matching	12	5.8	21662000	5280700	36808	2166200	528070	3680.8	3156100	0	5	0	12				596	296;1547	True;True	316;317;1702	1052;1053;1054;1055;1056;1057;1058;1059;1060;1061;1062;1063;1064;5597;5598;5599;5600	813;814;815;816;817;818;819;820;4240;4241;4242;4243
NCLIV_058890-t26_1-p1;NCLIV_031800-t26_1-p1	NCLIV_058890-t26_1-p1	15;2	15;2	15;2	>NCLIV_058890-t26_1-p1 | transcript=NCLIV_058890-t26_1 | gene=NCLIV_058890 | organism=Neospora_caninum_Liverpool | gene_product=tubulin alpha chain | transcript_product=tubulin alpha chain | location=FR823392:4888490-4890511(+) | protein_length=453 | seque	2	15	15	15	12	5	12	5	12	5	40.6	40.6	40.6	50.113	453	453;333	1	75	0	197.48	By MS/MS	By MS/MS	32.7	12.1	1013900000	178760000	56812000	48282000	8512500	2705300	207670000	227950000	11	3	47				597	293;326;332;338;426;457;482;559;781;857;1334;1458;1524;1920;2339	True;True;True;True;True;True;True;True;True;True;True;True;True;True;True	312;313;348;354;360;457;493;518;604;841;920;1440;1441;1442;1600;1678;2107;2560;2561	1036;1037;1038;1039;1040;1041;1169;1183;1184;1185;1186;1199;1200;1497;1498;1499;1500;1501;1502;1503;1619;1620;1621;1622;1623;1624;1625;1626;1697;1698;1699;1700;1984;1985;1986;1987;1988;1989;2803;3047;3048;4707;4708;4709;4710;4711;4712;4713;4714;4715;4716;4717;4718;4719;4720;4721;4722;4723;5297;5298;5299;5300;5301;5302;5536;7099;7100;7101;8636;8637;8638;8639;8640;8641;8642	804;805;806;902;912;913;914;915;921;922;1120;1121;1122;1123;1124;1215;1216;1217;1218;1257;1258;1259;1260;1261;1459;1460;2083;2271;3551;3552;3553;3554;3555;3556;3557;3558;3559;4024;4025;4026;4027;4028;4029;4199;5407;6608;6609;6610
NCLIV_059430-t26_1-p1	NCLIV_059430-t26_1-p1	2	2	2	>NCLIV_059430-t26_1-p1 | transcript=NCLIV_059430-t26_1 | gene=NCLIV_059430 | organism=Neospora_caninum_Liverpool | gene_product=hypothetical protein | transcript_product=hypothetical protein | location=FR823392:5354629-5358090(-) | protein_length=321 | seq	1	2	2	2	2	0	2	0	2	0	8.7	8.7	8.7	35.203	321	321	1	5	0	15.817	By matching	By matching	8.7	0	8489600	865640	0	424480	43282	0	830370	0	0	0	4				598	1704;1711	True;True	1875;1882	6155;6156;6180;6181;6182	4648;4649;4665;4666
NCLIV_059450-t26_1-p1	NCLIV_059450-t26_1-p1	5	5	5	>NCLIV_059450-t26_1-p1 | transcript=NCLIV_059450-t26_1 | gene=NCLIV_059450 | organism=Neospora_caninum_Liverpool | gene_product=hypothetical protein | transcript_product=hypothetical protein | location=FR823392:5379999-5383785(+) | protein_length=434 | seq	1	5	5	5	5	1	5	1	5	1	9.9	9.9	9.9	49.109	434	434	1	24	0	29.388	By MS/MS	By matching	9.9	2.1	43543000	5889800	106570	2561400	346460	6268.7	4169700	0	2	0	9				599	429;903;994;1448;1997	True;True;True;True;True	461;462;971;972;1071;1589;1590;2195	1511;1512;1513;1514;1515;1516;3245;3246;3247;3248;3249;3250;3562;3563;3564;5261;5262;5263;5264;5265;5266;5267;7404;7405	1131;1132;1133;1134;2455;2456;2457;2688;4004;4005;4006;5610
NCLIV_059540-t26_1-p1	NCLIV_059540-t26_1-p1	1	1	1	>NCLIV_059540-t26_1-p1 | transcript=NCLIV_059540-t26_1 | gene=NCLIV_059540 | organism=Neospora_caninum_Liverpool | gene_product=conserved hypothetical protein | transcript_product=conserved hypothetical protein | location=FR823392:5447129-5451652(-) | prot	1	1	1	1	1	0	1	0	1	0	1.6	1.6	1.6	55.414	487	487	1	3	0.0039293	7.2607	By MS/MS	By matching	1.6	0	1497300	1027100	0	53475	36681	0	1027100	0	1	0	1				601	1096	TRUE	1180	3902;3903;3904	2933
NCLIV_059600-t26_1-p1	NCLIV_059600-t26_1-p1	15	15	15	>NCLIV_059600-t26_1-p1 | transcript=NCLIV_059600-t26_1 | gene=NCLIV_059600 | organism=Neospora_caninum_Liverpool | gene_product=putative KH domain-containing protein | transcript_product=putative KH domain-containing protein | location=FR823392:5496406-550	1	15	15	15	7	4	7	4	7	4	22.2	22.2	22.2	101.11	950	950	1	34	0	270.96	By MS/MS	By MS/MS	8.3	4.1	118650000	5833700	1112900	2238800	110070	20999	5829900	12061000	4	2	24				602	111;134;505;514;516;521;544;667;1000;1333;1540;1605;1609;1921;2232	True;True;True;True;True;True;True;True;True;True;True;True;True;True;True	120;146;544;553;555;560;588;720;1078;1439;1695;1769;1775;2108;2450	412;413;414;507;508;509;1789;1790;1791;1817;1818;1819;1820;1824;1825;1826;1827;1842;1843;1935;2413;3581;3582;4705;4706;5581;5834;5844;7102;7103;8272;8273;8274;8275	306;307;308;309;384;385;1328;1345;1346;1347;1349;1358;1420;1792;1793;1794;2698;3550;4233;4422;4432;5408;5409;6342;6343;6344
NCLIV_060140-t26_1-p1	NCLIV_060140-t26_1-p1	11	11	11	>NCLIV_060140-t26_1-p1 | transcript=NCLIV_060140-t26_1 | gene=NCLIV_060140 | organism=Neospora_caninum_Liverpool | gene_product=putative inner membrane complex protein IMC3 | transcript_product=putative inner membrane complex protein IMC3 | location=FR8233	1	11	11	11	10	8	10	8	10	8	19.3	19.3	19.3	57.927	535	535	1	66	0	237.07	By MS/MS	By MS/MS	15.9	15.7	721470000	144190000	68518000	45092000	9011700	4282400	132900000	284210000	14	10	46				604	545;550;551;744;745;966;1511;1654;1691;1946;2170	True;True;True;True;True;True;True;True;True;True;True	589;594;595;802;803;804;805;1038;1663;1823;1861;2137;2138;2377	1936;1937;1938;1939;1954;1955;1956;1957;1958;2678;2679;2680;2681;2682;2683;2684;2685;2686;2687;2688;2689;2690;2691;2692;2693;2694;3463;3464;3465;3466;3467;3468;3469;3470;5499;5500;5501;5502;5503;5504;5505;5994;5995;5996;6103;6104;6105;6106;6107;6108;6109;6110;7201;7202;7203;7204;7205;7206;7207;7208;7209;7210;7211;7212;7213;8032	1421;1436;1437;1438;1991;1992;1993;1994;1995;1996;1997;1998;1999;2622;2623;2624;2625;2626;2627;2628;2629;4175;4176;4177;4178;4538;4616;4617;4618;4619;4620;4621;4622;4623;5470;5471;5472;5473;5474;5475;5476;5477;5478;5479;5480;5481;5482;5483;6144;6145
NCLIV_060420-t26_1-p1	NCLIV_060420-t26_1-p1	6	6	6	>NCLIV_060420-t26_1-p1 | transcript=NCLIV_060420-t26_1 | gene=NCLIV_060420 | organism=Neospora_caninum_Liverpool | gene_product=hypothetical protein | transcript_product=hypothetical protein | location=FR823393:100454-104540(+) | protein_length=781 | seque	1	6	6	6	3	0	3	0	3	0	7.7	7.7	7.7	88.453	781	781	1	13	0	37.871	By MS/MS	By matching	4	0	20235000	2153800	0	439890	46821	0	1540200	0	2	0	9				605	58;793;1032;1211;1331;2172	True;True;True;True;True;True	64;853;1110;1307;1437;2379	234;235;2832;3670;3671;3672;3673;3674;4299;4698;8038;8039;8040	182;2105;2106;2753;2754;2755;3252;3546;6150
NCLIV_060750-t26_1-p1	NCLIV_060750-t26_1-p1	2	2	2	>NCLIV_060750-t26_1-p1 | transcript=NCLIV_060750-t26_1 | gene=NCLIV_060750 | organism=Neospora_caninum_Liverpool | gene_product=putative DNA replication licensing factor | transcript_product=putative DNA replication licensing factor | location=FR823393:360	1	2	2	2	2	0	2	0	2	0	2.8	2.8	2.8	102	914	914	1	5	0	19.308	By MS/MS	By matching	2.8	0	6124000	1846000	0	122480	36919	0	1766100	0	2	0	4				609	1226;1992	True;True	1322;2189	4342;4343;7385;7386;7387	3292;3293;3294;5596
NCLIV_060760-t26_1-p1	NCLIV_060760-t26_1-p1	7	7	7	>NCLIV_060760-t26_1-p1 | transcript=NCLIV_060760-t26_1 | gene=NCLIV_060760 | organism=Neospora_caninum_Liverpool | gene_product=putative prolyl-tRNA synthetase | transcript_product=putative prolyl-tRNA synthetase | location=FR823393:373237-381558(-) | prot	1	7	7	7	2	1	2	1	2	1	14.2	14.2	14.2	74.021	656	656	1	13	0	48.588	By matching	By matching	3.4	1.5	25661000	1035900	127170	712800	28775	3532.4	1367000	0	0	0	8				610	680;765;820;948;1224;1294;1747	True;True;True;True;True;True;True	735;825;880;1019;1320;1394;1920	2482;2750;2906;3403;3404;4335;4336;4337;4338;4572;4573;4574;6331	1849;2047;2161;2581;3289;3290;3451;4791
NCLIV_060820-t26_1-p1	NCLIV_060820-t26_1-p1	4	4	4	>NCLIV_060820-t26_1-p1 | transcript=NCLIV_060820-t26_1 | gene=NCLIV_060820 | organism=Neospora_caninum_Liverpool | gene_product=V-type ATP synthase beta chain, related | transcript_product=V-type ATP synthase beta chain, related | location=FR823393:416513-	1	4	4	4	4	1	4	1	4	1	10.3	10.3	10.3	56.706	505	505	1	19	0	45.244	By MS/MS	By matching	10.3	2.6	26040000	4523300	141760	1001500	173970	5452.1	4913000	0	4	0	13				611	45;323;1183;1575	True;True;True;True	48;49;345;1275;1733	165;166;167;168;169;170;171;172;173;174;175;1159;1160;1161;4202;4203;4204;5715;5716	117;118;119;120;121;122;892;893;894;895;896;3173;3174;3175;4333
NCLIV_060890-t26_1-p1	NCLIV_060890-t26_1-p1	1	1	1	>NCLIV_060890-t26_1-p1 | transcript=NCLIV_060890-t26_1 | gene=NCLIV_060890 | organism=Neospora_caninum_Liverpool | gene_product=putative Ras family domain-containing protein | transcript_product=putative Ras family domain-containing protein | location=FR82	1	1	1	1	1	0	1	0	1	0	7.4	7.4	7.4	25.809	244	244	1	3	0	19.038	By MS/MS	By matching	7.4	0	2616000	333370	0	218000	27781	0	333370	0	1	0	3				612	1278	TRUE	1377	4520;4521;4522	3416;3417;3418
NCLIV_061030-t26_1-p1	NCLIV_061030-t26_1-p1	3	3	3	>NCLIV_061030-t26_1-p1 | transcript=NCLIV_061030-t26_1 | gene=NCLIV_061030 | organism=Neospora_caninum_Liverpool | gene_product=hypothetical protein | transcript_product=hypothetical protein | location=FR823393:597633-603149(+) | protein_length=444 | seque	1	3	3	3	2	0	2	0	2	0	9.7	9.7	9.7	47.782	444	444	1	7	0	22.066	By MS/MS	By matching	7	0	11385000	1863300	0	599210	98067	0	1873300	0	1	0	5				614	1042;1746;2194	True;True;True	1122;1919;2408	3702;3703;3704;6330;8135;8136;8137	2776;4790;6220;6221;6222
NCLIV_061160-t26_1-p1	NCLIV_061160-t26_1-p1	8	8	8	>NCLIV_061160-t26_1-p1 | transcript=NCLIV_061160-t26_1 | gene=NCLIV_061160 | organism=Neospora_caninum_Liverpool | gene_product=putative acid phosphatase | transcript_product=putative acid phosphatase | location=FR823393:711419-714071(-) | protein_length=4	1	8	8	8	6	4	6	4	6	4	25	25	25	46.94	436	436	1	36	0	123.31	By MS/MS	By MS/MS	17	12.8	365050000	57913000	4797500	15872000	2518000	208590	53788000	36360000	8	1	28				616	629;657;881;1053;1307;1882;1883;2364	True;True;True;True;True;True;True;True	680;710;945;1134;1409;2065;2066;2590;2591	2282;2283;2284;2381;3139;3742;3743;3744;3745;3746;3747;4612;4613;4614;4615;4616;4617;4618;4619;6969;6970;6971;6972;6973;6974;6975;6976;6977;6978;6979;6980;8723;8724;8725;8726;8727	1706;1707;1708;1709;1771;2343;2792;2793;2794;2795;2796;3484;3485;3486;3487;3488;3489;5311;5312;5313;5314;5315;5316;5317;5318;5319;6668;6669;6670;6671
NCLIV_061830-t26_1-p1	NCLIV_061830-t26_1-p1	4	4	4	>NCLIV_061830-t26_1-p1 | transcript=NCLIV_061830-t26_1 | gene=NCLIV_061830 | organism=Neospora_caninum_Liverpool | gene_product=60S acidic ribosomal protein P0 | transcript_product=60S acidic ribosomal protein P0 | location=FR823393:1253669-1255036(+) | pr	1	4	4	4	4	2	4	2	4	2	12.2	12.2	12.2	33.864	311	311	1	25	0	31.2	By MS/MS	By MS/MS	12.2	7.4	195460000	47684000	6735200	13962000	3406000	481080	35360000	20384000	3	3	14				623	465;1906;2163;2226	True;True;True;True	501;2091;2092;2368;2444	1647;1648;1649;1650;1651;7042;7043;7044;7045;7046;7047;7048;7049;7050;7989;7990;7991;7992;7993;7994;7995;7996;8260;8261;8262	1231;1232;5361;5362;5363;5364;5365;5366;5367;5368;5369;5370;6110;6111;6112;6113;6114;6115;6336
NCLIV_061960-t26_1-p1;NCLIV_026150-t26_1-p1	NCLIV_061960-t26_1-p1;NCLIV_026150-t26_1-p1	5;5	5;5	5;5	>NCLIV_061960-t26_1-p1 | transcript=NCLIV_061960-t26_1 | gene=NCLIV_061960 | organism=Neospora_caninum_Liverpool | gene_product=Histone H3.3, related | transcript_product=Histone H3.3, related | location=FR823393:1373205-1373615(+) | protein_length=136 | s	2	5	5	5	5	1	5	1	5	1	29.4	29.4	29.4	15.413	136	136;136	1	18	0	72.176	By MS/MS	By matching	29.4	6.6	922500000	74622000	1309800	230630000	18655000	327460	85184000	0	3	0	12				268	474;1817;1818;2233;2350	True;True;True;True;True	510;1993;1994;2451;2574	1668;1669;1670;6568;6569;6570;6571;6572;6573;6574;6575;6576;8276;8277;8675;8676;8677;8678	1241;1242;4976;4977;4978;4979;4980;4981;4982;6345;6635;6636;6637
NCLIV_062230-t26_1-p1	NCLIV_062230-t26_1-p1	5	5	5	>NCLIV_062230-t26_1-p1 | transcript=NCLIV_062230-t26_1 | gene=NCLIV_062230 | organism=Neospora_caninum_Liverpool | gene_product=Glutaminyl-tRNA synthetase | transcript_product=Glutaminyl-tRNA synthetase | location=FR823393:1582352-1586231(-) | protein_leng	1	5	5	5	4	1	4	1	4	1	13.1	13.1	13.1	56.51	525	525	1	15	0	61.363	By matching	By matching	10.7	1.7	42585000	2607600	362580	1703400	104300	14503	2202700	0	0	0	10				626	165;173;725;771;1973	True;True;True;True;True	179;187;783;831;2167	617;618;619;620;646;647;648;649;2626;2627;2766;2767;7297;7298;7299	456;457;458;459;480;481;482;1954;2056;5545;5546
NCLIV_062280-t26_1-p1	NCLIV_062280-t26_1-p1	1	1	1	>NCLIV_062280-t26_1-p1 | transcript=NCLIV_062280-t26_1 | gene=NCLIV_062280 | organism=Neospora_caninum_Liverpool | gene_product=conserved hypothetical protein | transcript_product=conserved hypothetical protein | location=FR823393:1616143-1617913(+) | prot	1	1	1	1	1	0	1	0	1	0	4.1	4.1	4.1	37.565	341	341	1	3	0.0041667	9.362	By matching	By matching	4.1	0	1542400	421400	0	110170	30100	0	421400	0	0	0	0				628	1533	TRUE	1688	5564;5565;5566	4220
NCLIV_062350-t26_1-p1	NCLIV_062350-t26_1-p1	4	4	4	>NCLIV_062350-t26_1-p1 | transcript=NCLIV_062350-t26_1 | gene=NCLIV_062350 | organism=Neospora_caninum_Liverpool | gene_product=Ribosomal protein S27, related | transcript_product=Ribosomal protein S27, related | location=FR823393:1644351-1646006(+) | prot	1	4	4	4	4	2	4	2	4	2	45.1	45.1	45.1	9.0827	82	82	1	20	0	27.116	By MS/MS	By MS/MS	45.1	23.2	54334000	8757000	3031300	18111000	2919000	1010400	7372200	14360000	4	3	16				629	1122;1263;1341;1342	True;True;True;True	1209;1210;1361;1453;1454;1455;1456	4000;4001;4002;4003;4463;4464;4465;4466;4753;4754;4755;4756;4757;4758;4759;4760;4761;4762;4763;4764	3013;3014;3383;3384;3587;3588;3589;3590;3591;3592;3593;3594;3595;3596;3597;3598
NCLIV_062460-t26_1-p1	NCLIV_062460-t26_1-p1	1	1	1	>NCLIV_062460-t26_1-p1 | transcript=NCLIV_062460-t26_1 | gene=NCLIV_062460 | organism=Neospora_caninum_Liverpool | gene_product=conserved hypothetical protein | transcript_product=conserved hypothetical protein | location=FR823393:1714603-1724203(-) | prot	1	1	1	1	1	0	1	0	1	0	0.9	0.9	0.9	216.95	1998	1998	1	2	0.0036101	6.4413	By matching	By matching	0.9	0	703800	86052	0	7907.9	966.88	0	86052	0	0	0	0				630	241	TRUE	260	871;872	666
NCLIV_062570-t26_1-p1	NCLIV_062570-t26_1-p1	2	2	2	>NCLIV_062570-t26_1-p1 | transcript=NCLIV_062570-t26_1 | gene=NCLIV_062570 | organism=Neospora_caninum_Liverpool | gene_product=Contig An13c0020, complete genome, related | transcript_product=Contig An13c0020, complete genome, related | location=FR823393:1	1	2	2	2	1	0	1	0	1	0	9.7	9.7	9.7	51.732	463	463	1	7	0	11.771	By MS/MS	By matching	2.4	0	6088800	1148600	0	264730	49938	0	1471400	0	2	0	5				631	1141;1489	True;True	1229;1639	4063;4064;4065;4066;4067;4068;5427	3058;3059;3060;3061;4119
[truncated: 41 more rows]
[truncated: 3 more columns]
